# Supplementary material for: Genome-wide age-related changes in DNA methylation and gene expression in human PBMCs
Source: Age (Dordr). 2014 May 2;36(3):9648. doi: 10.1007/s11357-014-9648-x (PMC4082572; doi:10.1007/s11357-014-9648-x)
Supplement: Supplementary file 2 — (XLS 7166 kb) [file 11357_2014_9648_MOESM2_ESM.xls]

## Sheet: sTable 1S
Supplemental table 1S: Age groups and age of the individual PBMC donors
	Young (yrs)	Old (yrs)
Donor-1	30	52
Donor-2	31	62
Donor-3	34	64
Donor-4	35	65
Donor-5	43	66
Mean age	34.6	61.8
SD	4.6	5.1

## Sheet: sTable 2S
Supplemental table 2S: overview of the differentially methylated probes associated to the 398 genes displaying an aging-related change in DNA methylation and a change in gene expression
	DNA methylation data (B values)															MA values (Log2)
ProbeID	t	pval	M_Young	M-Old	Delta.YO	C-30	C-31	C-34	C-35	C-43	C-52	C-62	C-64	C-65	C-66	IBMT reg. t-test OvsY: raw t-test value	IBMT regularised t-test OvsY: raw p-value	C-30	C-31	C-34	C-35	C-43	C-52	C-62	C-64	C-65	C-66	Mean	gene.1	gene.2	gene.3	gene.4	entrezid.1	entrezid.2	entrezid.3	entrezid.4	description.1	description.2	description.3	description.4	feature.1	feature.2	feature.3	feature.4	MAPINFO	RELATION_TO_UCSC_CPG_ISLAND	CHR	STRAND	SOURCESEQ
cg22822803	-3.6511	0.00142804	0.398388	0.338529	0.0598594	0.405752	0.4361	0.3906	0.3958	0.3637	0.3094	0.3671	0.3371	0.3588	0.3203	2.23557	0.0373157	6.04855	5.79787	5.72049	5.79538	6.01502	5.95888	5.88335	6.10679	6.23276	6.18026	6.00888	WDR8	NA	NA	NA	NA	NA	NA	NA	NA	NA	NA	NA	TSS1500	NA	NA	NA	3566950	Island	1	F	CGGAAAAATTACTCGCTAGTCTGAAATTCAAATTTAATTGAGCGACCTGT
cg19135761	3.3862	0.00268977	0.217385	0.295947	-0.0785622	0.218104	0.2219	0.2432	0.1933	0.2105	0.2366	0.3074	0.3541	0.2785	0.3031	2.23557	0.0373157	6.04855	5.79787	5.72049	5.79538	6.01502	5.95888	6.23276	6.10679	6.23276	6.18026	6.00888	WDR8	NA	NA	NA	NA	NA	NA	NA	NA	NA	NA	NA	TSS1500	NA	NA	NA	3567214	Island	1	R	TTGCTTGGGGTTTTGTTTGCTTTTGCTGAGTCCGACCCCTCTACCTGCCG
cg16823083	3.51382	0.00198453	0.195033	0.270197	-0.0751637	0.19141	0.2198	0.1809	0.1977	0.1854	0.2127	0.274	0.3346	0.2259	0.3038	2.23557	0.0373157	6.04855	5.79787	5.72049	5.79538	6.01502	5.95888	6.23276	6.10679	6.23276	6.18026	6.00888	WDR8	NA	NA	NA	NA	NA	NA	NA	NA	NA	NA	NA	TSS1500	NA	NA	NA	3567412	Island	1	F	CGGTCCGCAGGTTTCGCAGGCTCAGGGGCGTGCCTCGTTCTCACCCCCAC
cg26128092	3.56384	0.00176067	0.192235	0.251125	-0.0588902	0.201575	0.1915	0.1717	0.2021	0.1944	0.2063	0.2476	0.2756	0.2291	0.2969	2.23557	0.0373157	6.04855	5.79787	5.72049	5.79538	6.01502	5.95888	6.23276	6.10679	6.23276	6.18026	6.00888	WDR8	NA	NA	NA	NA	NA	NA	NA	NA	NA	NA	NA	TSS1500	NA	NA	NA	3567550	Island	1	F	GGCCAGGCGGGGATGTCAGGGTCTGCGCGATCTGGGGGGCCCTAGAGGCG
cg03258665	-4.03408	0.000565926	0.798658	0.739054	0.0596042	0.799536	0.8032	0.7937	0.8226	0.7742	0.7484	0.7492	0.7692	0.7171	0.7114	-2.13041	0.0461419	4.77773	4.40763	4.57096	4.49768	4.50783	4.38696	4.35805	4.28859	4.35805	4.32616	4.44797	EPHA2	NA	NA	NA	1969	NA	NA	NA	EPH receptor A2	NA	NA	NA	Body	NA	NA	NA	16472461	N_Shelf	1	R	GGATTGATCACAGTCCCTGCCACGCAGAAAGGCGGTGTGGATTCCGCTCG
cg26371327	-4.15261	0.000424416	0.785539	0.701958	0.0835813	0.817715	0.7554	0.7582	0.8418	0.7545	0.6995	0.6943	0.7108	0.7116	0.6936	-2.13041	0.0461419	4.77773	4.40763	4.57096	4.49768	4.50783	4.38696	4.35805	4.28859	4.35805	4.32616	4.44797	EPHA2	NA	NA	NA	1969	NA	NA	NA	EPH receptor A2	NA	NA	NA	Body	NA	NA	NA	16473143	N_Shore	1	F	TTTCTGGCCATAAGCCTGTGGTGTAGGCTCTGCTCCGGCCCATGCCATCG
cg01495321	3.45996	0.00225682	0.189215	0.244202	-0.0549869	0.212924	0.1807	0.1901	0.1664	0.1959	0.2176	0.232	0.2866	0.21	0.2747	-2.13041	0.0461419	4.77773	4.40763	4.57096	4.49768	4.50783	4.38696	4.35805	4.28859	4.35805	4.32616	4.44797	EPHA2	NA	NA	NA	1969	NA	NA	NA	EPH receptor A2	NA	NA	NA	TSS200	NA	NA	NA	16482606	Island	1	R	CGCAGGGCATGAATGAACAGGAGTCGGTTCTCACCCAACTTCCATTAAGG
cg03601920	3.61637	0.00155226	0.188057	0.251799	-0.0637416	0.255495	0.2062	0.1707	0.152	0.1559	0.254	0.2467	0.2952	0.2085	0.2546	-2.21221	0.0391308	6.2801	6.70836	6.93508	6.674	7.4924	6.82468	6.75843	5.71025	6.75843	5.77813	6.59198	PADI2	NA	NA	NA	11240	NA	NA	NA	peptidyl arginine deiminase, type II	NA	NA	NA	Body	NA	NA	NA	17445310	N_Shore	1	R	AGCCTGAGTAACCTCCAGGGCCGGATTCAGCCTCAGGGCAGCTCCCTTCG
cg07312601	-3.19049	0.00426924	0.611472	0.541198	0.0702732	0.60903	0.6002	0.6583	0.6238	0.5661	0.5825	0.5116	0.5392	0.5321	0.5406	2.15871	0.0435964	6.51937	6.1198	6.33923	6.36636	5.93319	6.4746	6.53037	6.17193	6.53037	6.79452	6.37798	MRTO4	NA	NA	NA	51154	NA	NA	NA	mRNA turnover 4 homolog (S. cerevisiae)	NA	NA	NA	Body	NA	NA	NA	19583887		1	R	AACCAAAAACGTCTTTAAATGTTGCCAAATGTACCCGGTGAGCAAAAACG
cg00755546	2.91104	0.0081618	0.208326	0.291581	-0.0832549	0.269368	0.201	0.2441	0.1574	0.1697	0.3312	0.2313	0.2516	0.374	0.2697	-2.43361	0.0247684	5.35037	5.48453	5.76451	5.60916	5.62567	5.51271	5.37021	5.1261	5.37021	5.11363	5.43271	NBL1	NA	NA	NA	4681	NA	NA	NA	neuroblastoma 1, DAN family BMP antagonist	NA	NA	NA	Body	5'UTR	NA	NA	19971792	Island	1	R	CGCGGGGGTGGAATTCTTAAGAAAACTGAGCCCCCGGAAAGGCTGGCTCT
cg17543296	2.86227	0.00912366	0.161611	0.213108	-0.0514973	0.16051	0.1551	0.1554	0.185	0.152	0.1665	0.2181	0.2857	0.1819	0.2133	-2.33867	0.030193	6.18087	6.29117	6.13282	6.21659	6.21119	6.09577	6.05133	5.97875	6.05133	6.10331	6.13131	FAM43B	NA	NA	NA	163933	NA	NA	NA	family with sequence similarity 43, member B	NA	NA	NA	1stExon	NA	NA	NA	20880378	Island	1	R	GGAGGTGCTCAGCCTGGCCCGGGAGCTGAGGACGTGCAGCCTGCGGGGCG
cg12483005	3.77653	0.00105564	0.54606	0.67332	-0.12726	0.504931	0.5084	0.5616	0.6301	0.5253	0.5464	0.7163	0.7099	0.6636	0.7304	-2.3217	0.0312711	7.61343	7.62945	7.54341	7.38695	7.43778	7.45742	7.17456	7.43141	7.17456	7.22471	7.40737	LUZP1	NA	NA	NA	7798	NA	NA	NA	leucine zipper protein 1	NA	NA	NA	5'UTR	NA	NA	NA	23474871		1	R	AGAAGACAATCTTCAAAGGTCATTTAATGTAGCACAACAAAACAACAACG
cg22675447	2.82701	0.00988545	0.588826	0.653992	-0.0651668	0.638092	0.639	0.5592	0.5835	0.5243	0.6064	0.6203	0.6939	0.6837	0.6656	2.36298	0.0287071	7.79983	7.97379	7.41879	7.69806	7.85942	8.10685	7.98051	8.02066	7.98051	7.83718	7.86756	NIPAL3	NA	NA	NA	57185	NA	NA	NA	NIPA-like domain containing 3	NA	NA	NA	5'UTR	NA	NA	NA	24745395	S_Shelf	1	R	TCTTCTGATTCTTTTCTTCCTAAGCTGAAACTTAAATAGTTCCCTTTTCG
cg03542031	-2.93581	0.0077112	0.741585	0.674004	0.0675817	0.700331	0.7455	0.7753	0.7488	0.738	0.6928	0.7373	0.6124	0.6699	0.6577	4.63799	0.000170628	8.3308	8.37198	8.69625	8.67264	8.64945	8.87916	9.23855	8.94267	9.23855	9.06691	8.8087	SNHG12	SNORD99	NA	NA	85028	692212	NA	NA	small nucleolar RNA host gene 12 (non-protein coding)	small nucleolar RNA, C/D box 99	NA	NA	Body	TSS1500	NA	NA	28906210	N_Shore	1	R	ATGCAGTAATAGGTCAGCTATTACTATACCAACCTCCAGAGCTTCACACG
cg07014349	-3.0679	0.00568377	0.734191	0.680298	0.0538929	0.750622	0.7288	0.7412	0.7234	0.727	0.692	0.7037	0.6384	0.6662	0.7011	-2.87259	0.00960869	3.47097	3.52656	3.80002	3.41494	3.53466	3.19757	3.3118	3.48192	3.3118	3.40214	3.44524	GJB5	NA	NA	NA	2709	NA	NA	NA	gap junction protein, beta 5, 31.1kDa	NA	NA	NA	TSS200	NA	NA	NA	35220521		1	R	AGGAGTCAGAGTGGACCTGTGGCTCTCCCCTGAGAGGATACCAGGATTCG
cg01928574	-3.00629	0.00655578	0.730069	0.674279	0.0557905	0.712665	0.7369	0.7515	0.739	0.7103	0.6722	0.7026	0.6656	0.6451	0.6859	-2.97536	0.00765179	9.233	9.32256	9.23638	9.35659	9.45979	9.35075	8.98394	9.12673	8.98394	9.02763	9.20813	EIF2C1	NA	NA	NA	26523	NA	NA	NA	eukaryotic translation initiation factor 2C, 1 [Source:HGNC Symbol;Acc:3262]	NA	NA	NA	TSS1500	NA	NA	NA	36348216	N_Shore	1	F	CGGCGGATAGAGCTCTGTAGCTGCACTTAAGTTCAAACTGTGACATCTTC
cg02141814	2.92724	0.00786432	0.195617	0.249706	-0.0540896	0.21971	0.2017	0.1748	0.1892	0.1926	0.2018	0.2516	0.3206	0.219	0.2556	-2.97536	0.00765179	9.233	9.32256	9.23638	9.35659	9.45979	9.35075	8.98394	9.12673	8.98394	9.02763	9.20813	EIF2C1	NA	NA	NA	26523	NA	NA	NA	eukaryotic translation initiation factor 2C, 1 [Source:HGNC Symbol;Acc:3262]	NA	NA	NA	Body	NA	NA	NA	36349730	Island	1	F	CCATTTGCACACTGCCAGCATAACCTAAGAGAGAATGCACCCCATCAGCG
cg07003115	4.49503	0.000184703	0.458685	0.545611	-0.0869263	0.497946	0.4462	0.4753	0.4225	0.4515	0.5104	0.5686	0.5806	0.5407	0.5278	2.44011	0.0244324	5.44868	5.83791	5.73396	5.67419	5.82341	5.70661	5.80154	6.4258	5.80154	6.47488	5.87285	MANEAL	NA	NA	NA	149175	NA	NA	NA	mannosidase, endo-alpha-like	NA	NA	NA	TSS1500	NA	NA	NA	38259096	Island	1	R	CGCAGTGTGGCTTAGTGAGTTCTCTGGTTGGAATCTCACGAAGCCAAAAT
cg04219099	3.10925	0.00516228	0.442262	0.515865	-0.0736036	0.414625	0.4898	0.4562	0.4433	0.4073	0.4562	0.5167	0.5926	0.4769	0.537	2.44011	0.0244324	5.44868	5.83791	5.73396	5.67419	5.82341	5.70661	5.80154	6.4258	5.80154	6.47488	5.87285	MANEAL	NA	NA	NA	149175	NA	NA	NA	mannosidase, endo-alpha-like	NA	NA	NA	Body	TSS200	NA	NA	38261052	S_Shore	1	R	ATTTTGCTGGATTTTACAGATGGCCTCTGCTCAGGGCTCTTCTCCATGCG
cg24433287	3.0998	0.00527719	0.350915	0.422461	-0.0715457	0.347645	0.3662	0.3492	0.3468	0.3447	0.3496	0.4146	0.5107	0.3817	0.4556	2.44011	0.0244324	5.44868	5.83791	5.73396	5.67419	5.82341	5.70661	5.80154	6.4258	5.80154	6.47488	5.87285	MANEAL	NA	NA	NA	149175	NA	NA	NA	mannosidase, endo-alpha-like	NA	NA	NA	Body	TSS200	NA	NA	38261057	S_Shore	1	R	CGTCCCGCATGGAGAAGAGCCCTGAGCAGAGGCCATCTGTAAAATCCAGC
cg00664416	3.62514	0.00151992	0.334512	0.418549	-0.0840364	0.364444	0.3525	0.3205	0.3014	0.3337	0.3676	0.4716	0.4098	0.4017	0.4421	2.44011	0.0244324	5.44868	5.83791	5.73396	5.67419	5.82341	5.70661	5.80154	6.4258	5.80154	6.47488	5.87285	MANEAL	NA	NA	NA	149175	NA	NA	NA	mannosidase, endo-alpha-like	NA	NA	NA	Body	5'UTR	1stExon	NA	38261192	S_Shore	1	R	CGCGCCAGGCCGGAAGGGAGCCAGGCTTTAGACTGCCTCAGCAAGTAGTA
cg13457165	3.83019	0.000927319	0.117297	0.177424	-0.0601271	0.112754	0.1204	0.1219	0.1218	0.1097	0.1428	0.1785	0.26	0.124	0.1818	-2.11372	0.0477056	4.26352	4.25367	4.41118	4.18217	4.28776	4.02555	4.20101	4.12877	4.20101	3.92624	4.18809	HEYL	NA	NA	NA	26508	NA	NA	NA	hairy/enhancer-of-split related with YRPW motif-like	NA	NA	NA	Body	NA	NA	NA	40105079	Island	1	F	TCCAGCACCGCCTGGGCAGAGGCAGGTGAGCGCGGGGGCCACAGGTGTCG
cg17449954	3.54013	0.00186348	0.151037	0.246351	-0.0953144	0.177075	0.1977	0.1135	0.1351	0.1317	0.1787	0.2424	0.3504	0.1864	0.2739	-2.11372	0.0477056	4.26352	4.25367	4.41118	4.18217	4.28776	4.02555	4.20101	4.12877	4.20101	3.92624	4.18809	HEYL	NA	NA	NA	26508	NA	NA	NA	hairy/enhancer-of-split related with YRPW motif-like	NA	NA	NA	TSS1500	NA	NA	NA	40105667	Island	1	F	AGGCAGGAGCGCGCAGGGTTGACCCTTGCGGAATCCCGGGCATCGAAGCG
cg07920414	-2.83267	0.00975915	0.769487	0.699464	0.0700224	0.7241	0.7814	0.7917	0.7772	0.773	0.7446	0.7065	0.6077	0.7522	0.6864	-3.125	0.00547502	5.06632	5.02303	4.87528	4.76883	4.9501	4.89183	4.55246	4.8036	4.55246	4.353	4.78369	RIMS3	NA	NA	NA	9783	NA	NA	NA	regulating synaptic membrane exocytosis 3	NA	NA	NA	Body	NA	NA	NA	41094365		1	F	CGCAAATTAATGCACCTACCACAGCACCTGGCACAGGATGAATCATAAAT
cg05802386	-3.23692	0.00382816	0.72665	0.643948	0.0827021	0.721914	0.7173	0.7238	0.7786	0.6916	0.6952	0.7016	0.5634	0.6287	0.6308	2.87346	0.00959025	9.07092	9.25901	9.30613	8.82205	9.35323	9.37422	9.30852	9.70225	9.30852	9.56443	9.30693	SLC2A1	NA	NA	NA	6513	NA	NA	NA	solute carrier family 2 (facilitated glucose transporter), member 1	NA	NA	NA	Body	NA	NA	NA	43422920	N_Shore	1	F	CGGCTCACCTAAGATCCTGGGAGCCTTCCCCGGGAACTTCCCCGGGGTCT
cg24527881	-2.84006	0.00959655	0.15244	0.0984179	0.0540223	0.144204	0.1875	0.2166	0.1058	0.1082	0.0962	0.1132	0.0995	0.0732	0.11	3.06843	0.00621608	5.00978	5.00412	4.75812	4.76425	5.08465	5.36386	5.62182	5.13203	5.62182	5.26841	5.16289	C1orf228	NA	NA	NA	339541	NA	NA	NA	chromosome 1 open reading frame 228	NA	NA	NA	Body	NA	NA	NA	45187630	N_Shelf	1	R	TAGCCTTTTGCCTGGCTTCCCAGCTATTGACTGGTCTCCCTCTACTTACG
cg03518202	-3.4775	0.00216436	0.74738	0.674619	0.0727619	0.75473	0.7577	0.759	0.7071	0.7584	0.6731	0.734	0.612	0.679	0.6749	2.97604	0.00764023	5.73619	6.05181	5.84815	6.02848	5.89065	6.39677	6.24131	6.25888	6.24131	6.34546	6.1039	ZSWIM5	NA	NA	NA	57643	NA	NA	NA	zinc finger, SWIM-type containing 5	NA	NA	NA	Body	NA	NA	NA	45669170	N_Shelf	1	R	CGATAGAACCTCAGATTTGGGAAGTTACTGAAGGCCGATGCTTTAGGAAG
cg16078521	-2.96142	0.0072704	0.258271	0.0530731	0.205198	0.0326429	0.2499	0.3337	0.3352	0.34	0.0741	0.0459	0.0479	0.0465	0.051	2.97604	0.00764023	5.73619	6.05181	5.84815	6.02848	5.89065	6.39677	6.24131	6.25888	6.24131	6.34546	6.1039	ZSWIM5	NA	NA	NA	57643	NA	NA	NA	zinc finger, SWIM-type containing 5	NA	NA	NA	TSS200	NA	NA	NA	45672383	Island	1	F	AGGTGGGTTGGAGGTGCGCGGGCGGGCGGGCGGGCGTGCGAGAGCGTCCG
cg04882349	-3.26264	0.00360318	0.741695	0.679065	0.0626299	0.766157	0.7152	0.733	0.7265	0.7676	0.7107	0.7184	0.6511	0.6778	0.6374	2.00163	0.0595085	6.59789	7.26546	6.90941	6.88046	7.23748	7.12933	7.45276	7.22033	7.45276	7.05344	7.11993	FAM159A	NA	NA	NA	348378	NA	NA	NA	family with sequence similarity 159, member A	NA	NA	NA	TSS1500	NA	NA	NA	53098299	N_Shore	1	F	CGGCTCCTTGTCCCAGGCCAGTGGCAGGCAGTATGAACAGAAGAGTGTGG
cg20943338	2.87288	0.00890549	0.135634	0.20351	-0.0678767	0.132463	0.1348	0.1184	0.1501	0.1425	0.1588	0.1708	0.3212	0.1537	0.213	3.0229	0.00688246	3.36877	3.34797	3.20085	3.2394	3.12127	3.28755	3.68576	3.70289	3.68576	3.5509	3.41911	NEXN	NA	NA	NA	91624	NA	NA	NA	nexilin (F actin binding protein)	NA	NA	NA	5'UTR	1stExon	NA	NA	78354406	Island	1	F	ACTCTTCTCACCCTGCAGGAGCCGGTGACCGGCGAAGGTACTTCTTTCCG
cg03949391	3.20838	0.00409375	0.0800543	0.146878	-0.0668233	0.100099	0.0779	0.062	0.0812	0.0792	0.1052	0.1565	0.2175	0.0726	0.1826	-2.33215	0.0306028	2.97759	2.81279	2.90854	2.76905	2.87937	2.81357	2.71211	2.67704	2.71211	2.7935	2.80557	PTGFR	NA	NA	NA	5737	NA	NA	NA	prostaglandin F receptor (FP)	NA	NA	NA	5'UTR	1stExon	NA	NA	78956845	Island	1	R	CGATCAGGATCTCCGCGCTGGGATCGGTGGAACTTGAGGCAGCGGCGGCG
cg03725309	-2.868	0.00900521	0.380739	0.315315	0.0654247	0.400747	0.4471	0.3615	0.3296	0.3647	0.346	0.3573	0.2804	0.2784	0.3145	2.78718	0.011593	9.12662	9.0212	9.01064	9.08082	8.99569	9.16066	9.30396	9.28856	9.30396	9.23316	9.15253	SARS	NA	NA	NA	6301	NA	NA	NA	seryl-tRNA synthetase	NA	NA	NA	Body	NA	NA	NA	109757585	S_Shore	1	F	CAGACCTATTGCATCAGACAAATCAAATCACAAGTACTTGACAGCATCCG
cg16719404	-2.91511	0.008086	0.385541	0.309339	0.0762019	0.422909	0.4076	0.443	0.3577	0.2965	0.3035	0.3232	0.3124	0.2397	0.3679	5.05088	6.67911e-05	9.11783	9.31142	9.12656	9.10723	9.16476	9.58034	9.59752	9.77012	9.59752	9.42308	9.37964	CD2	NA	NA	NA	914	NA	NA	NA	CD2 molecule	NA	NA	NA	TSS1500	NA	NA	NA	117296242		1	R	CGGGTGTGCCCTGAAAAGATGCCTAAAAAGAGAAATAACCATGACAGACT
cg06158650	2.91135	0.00815595	0.161033	0.222636	-0.0616034	0.177889	0.1669	0.1304	0.1802	0.1498	0.1531	0.2136	0.297	0.1838	0.2656	2.02062	0.0573411	2.93715	3.19535	3.16029	2.97733	3.04375	3.27912	3.18628	3.36663	3.18628	3.08416	3.14163	TBX15	NA	NA	NA	6913	NA	NA	NA	T-box 15	NA	NA	NA	5'UTR	NA	NA	NA	119522637	Island	1	F	CGGCCTAATTCTGACTTCTGAAGGTCACCGAAACTGCGCTGTTTTTCCAG
cg24720355	2.88856	0.00859248	0.491913	0.557648	-0.0657346	0.514522	0.5171	0.4521	0.5234	0.4525	0.5169	0.5503	0.6003	0.5298	0.5909	2.02062	0.0573411	2.93715	3.19535	3.16029	2.97733	3.04375	3.27912	3.18628	3.36663	3.18628	3.08416	3.14163	TBX15	NA	NA	NA	6913	NA	NA	NA	T-box 15	NA	NA	NA	5'UTR	NA	NA	NA	119526255	N_Shore	1	F	GGCTCCGAGGAGTCAAGGGTGAGGCCTGGTGGACTTACGCAAGGTACTCG
cg02829688	3.12339	0.00499483	0.203156	0.267716	-0.0645598	0.217882	0.212	0.1847	0.2025	0.1987	0.2268	0.2573	0.3434	0.209	0.3021	2.02062	0.0573411	2.93715	3.19535	3.16029	2.97733	3.04375	3.27912	3.18628	3.36663	3.18628	3.08416	3.14163	TBX15	NA	NA	NA	6913	NA	NA	NA	T-box 15	NA	NA	NA	5'UTR	NA	NA	NA	119527008	Island	1	F	CGGCAGCACTTAGCAGAAGATTTTGGCGGGAAAGGCCCAAGCCCTAGCTG
cg21647227	3.05206	0.00589658	0.158703	0.230572	-0.0718694	0.19349	0.149	0.13	0.1712	0.1499	0.1779	0.2301	0.3159	0.1609	0.2681	2.02062	0.0573411	2.93715	3.19535	3.16029	2.97733	3.04375	3.27912	3.18628	3.36663	3.18628	3.08416	3.14163	TBX15	NA	NA	NA	6913	NA	NA	NA	T-box 15	NA	NA	NA	5'UTR	NA	NA	NA	119527111	Island	1	F	CGCCTGAAATATACTTGCAAGGCCGCAGCAATATACTTGCAAGGCCGCAG
cg13080379	3.05523	0.00585335	0.164284	0.224944	-0.0606598	0.177585	0.1436	0.1587	0.1731	0.1685	0.1731	0.2217	0.3087	0.1772	0.2441	2.02062	0.0573411	2.93715	3.19535	3.16029	2.97733	3.04375	3.27912	3.18628	3.36663	3.18628	3.08416	3.14163	TBX15	NA	NA	NA	6913	NA	NA	NA	T-box 15	NA	NA	NA	5'UTR	NA	NA	NA	119527156	Island	1	R	CGGCCTTGCAAGTATATTGCTGCGGCCTTGCAAGTATATTTCAGGCGCTC
cg27517681	3.09102	0.00538627	0.317001	0.383389	-0.0663871	0.343997	0.3331	0.304	0.3013	0.3026	0.3536	0.3451	0.4493	0.3294	0.4396	2.02062	0.0573411	2.93715	3.19535	3.16029	2.97733	3.04375	3.27912	3.18628	3.36663	3.18628	3.08416	3.14163	TBX15	NA	NA	NA	6913	NA	NA	NA	T-box 15	NA	NA	NA	5'UTR	NA	NA	NA	119528848	N_Shore	1	F	TGCGTGGGCATTCCAGAAAGGCACCCAGGGCTACTGTGTGTTTCCCTTCG
cg23588217	3.63142	0.00149716	0.163231	0.215237	-0.0520057	0.167108	0.1668	0.1622	0.1642	0.1559	0.1704	0.2255	0.2666	0.1798	0.2338	2.02062	0.0573411	2.93715	3.19535	3.16029	2.97733	3.04375	3.27912	3.18628	3.36663	3.18628	3.08416	3.14163	TBX15	NA	NA	NA	6913	NA	NA	NA	T-box 15	NA	NA	NA	5'UTR	NA	NA	NA	119530048	Island	1	R	GGCTGGCGACGAAAATGCAAGGCTCAGTCCAGCCCCAAAAATTGGTTCCG
cg14565725	2.96584	0.00719677	0.178629	0.239828	-0.0611993	0.202712	0.1741	0.1354	0.1893	0.1916	0.1797	0.2518	0.3148	0.1939	0.259	2.02062	0.0573411	2.93715	3.19535	3.16029	2.97733	3.04375	3.27912	3.18628	3.36663	3.18628	3.08416	3.14163	TBX15	NA	NA	NA	6913	NA	NA	NA	T-box 15	NA	NA	NA	1stExon	5'UTR	NA	NA	119532044	Island	1	R	ACCGGTCGAGGACGGCAGGAGACCCCCGAGTGCAGAGAAAGCTCAAACCG
cg24884142	3.42829	0.00243364	0.160884	0.222274	-0.0613909	0.191568	0.1764	0.1272	0.155	0.1543	0.1549	0.2104	0.2609	0.2144	0.2707	2.02062	0.0573411	2.93715	3.19535	3.16029	2.97733	3.04375	3.27912	3.18628	3.36663	3.18628	3.08416	3.14163	TBX15	NA	NA	NA	6913	NA	NA	NA	T-box 15	NA	NA	NA	1stExon	5'UTR	NA	NA	119532056	Island	1	F	CGGTCCTAGCCAAGCTGAAAAAACGTCTCGGATTTCGCGGACAGCGGCCT
cg00466334	3.14049	0.00479941	0.193978	0.261879	-0.067901	0.212736	0.2074	0.1517	0.2022	0.1959	0.2191	0.2441	0.3385	0.2233	0.2843	2.02062	0.0573411	2.93715	3.19535	3.16029	2.97733	3.04375	3.27912	3.18628	3.36663	3.18628	3.08416	3.14163	TBX15	NA	NA	NA	6913	NA	NA	NA	T-box 15	NA	NA	NA	TSS1500	NA	NA	NA	119532850	S_Shore	1	F	GTCTGCCTTGTCTCCAGCTTCTCTGCTGAAGCCCGGTAGCAGTGAATGCG
cg20934881	-2.88428	0.00867685	0.248333	0.192973	0.0553601	0.228035	0.2661	0.2845	0.2292	0.2337	0.1704	0.211	0.1575	0.1866	0.2393	2.60094	0.0173607	8.7177	8.87522	8.61499	8.57259	9.07941	8.99162	9.05691	9.26257	9.05691	8.87275	8.91007	ATP8B2	NA	NA	NA	57198	NA	NA	NA	ATPase, aminophospholipid transporter, class I, type 8B, member 2	NA	NA	NA	Body	NA	NA	NA	154301468	Island	1	R	AAGGACATATAGACGGTCTGCCCTCCCCCACTCAAACCGGGATCATGACG
cg11723801	4.03463	0.000565182	0.181416	0.300562	-0.119145	0.203539	0.1673	0.1607	0.2101	0.1654	0.207	0.2979	0.3798	0.2517	0.3664	-2.34736	0.029654	4.28814	4.28164	4.24335	4.34415	4.14815	4.15582	4.04878	4.12083	4.04878	4.08351	4.17632	NES	NA	NA	NA	10763	NA	NA	NA	nestin	NA	NA	NA	1stExon	NA	NA	NA	156646485	Island	1	F	GTAGAGGAGCTGGCAAGGCGACTGGGCGAGGCGTGGCGCGGGGCAGTGCG
cg12636369	3.0158	0.00641324	0.359251	0.418578	-0.0593275	0.378942	0.3704	0.3413	0.3534	0.3522	0.3725	0.4119	0.4659	0.3952	0.4475	-2.34736	0.029654	4.28814	4.28164	4.24335	4.34415	4.14815	4.15582	4.04878	4.12083	4.04878	4.08351	4.17632	NES	NA	NA	NA	10763	NA	NA	NA	nestin	NA	NA	NA	1stExon	NA	NA	NA	156646635	Island	1	F	TGGCTGAGTAGCCAGGTGGCAGAGCTGGAGCGCGAGCTAGAGGCTCTACG
cg10701110	-3.49799	0.00206104	0.760418	0.709592	0.0508258	0.75962	0.7515	0.7693	0.7609	0.7608	0.7048	0.7532	0.6796	0.7121	0.6983	-2.81851	0.0108234	9.10298	8.96957	9.11582	8.78661	9.07402	8.86888	8.66998	8.97945	8.66998	8.6061	8.88434	USF1	ARHGAP30	NA	NA	7391	257106	NA	NA	upstream transcription factor 1	Rho GTPase activating protein 30	NA	NA	TSS1500	3'UTR	NA	NA	161017007		1	R	CGTCCAGGAAGAGCTCTTTGAAGCCCTCAATATTTGTTGGAGGGACTGGA
cg10701110	-3.49799	0.00206104	0.760418	0.709592	0.0508258	0.75962	0.7515	0.7693	0.7609	0.7608	0.7048	0.7532	0.6796	0.7121	0.6983	2.68334	0.0145348	9.10298	8.96957	9.11582	8.78661	9.07402	8.86888	8.66998	8.97945	8.66998	8.6061	8.88434	USF1	ARHGAP30	NA	NA	7391	257106	NA	NA	upstream transcription factor 1	Rho GTPase activating protein 30	NA	NA	TSS1500	3'UTR	NA	NA	161017007		1	R	CGTCCAGGAAGAGCTCTTTGAAGCCCTCAATATTTGTTGGAGGGACTGGA
cg17010827	-3.45329	0.00229296	0.628215	0.569279	0.0589353	0.638008	0.6254	0.6018	0.6294	0.6465	0.6025	0.5972	0.5208	0.5665	0.5593	3.58156	0.00193866	8.36048	8.39423	8.5734	8.41306	8.33985	8.44109	8.74102	8.72813	8.74102	8.65028	8.53826	B4GALT3	NA	NA	NA	8703	NA	NA	NA	UDP-Gal:betaGlcNAc beta 1,4- galactosyltransferase, polypeptide 3	NA	NA	NA	3'UTR	NA	NA	NA	161141572		1	F	CGGTTTCATGATTAAGGTAGACAGGAAGGAGGAGTCAGTGTGAACCTCGG
cg03044573	-3.03622	0.00611721	0.568189	0.509977	0.0582122	0.563081	0.5711	0.6038	0.5627	0.5403	0.4772	0.5122	0.4945	0.5316	0.5345	2.37849	0.0277957	6.58308	6.81384	7.03151	7.27636	7.11255	7.37869	7.12349	6.84024	7.12349	7.32403	7.06073	GAS5	SNORD78	SNORD44	SNORD80	60674	692198	26806	26774	growth arrest-specific 5 (non-protein coding)	small nucleolar RNA, C/D box 78	small nucleolar RNA, C/D box 44	small nucleolar RNA, C/D box 80	Body	TSS1500	TSS200	NA	173835265	N_Shore	1	F	GTAAGTGAAACTGTATCCAAGTAAGCAGGTAACTGGGCAAACTTCCTACG
cg05128414	3.71594	0.00122172	0.111255	0.172064	-0.0608087	0.124011	0.1085	0.0797	0.1261	0.1179	0.1383	0.133	0.1906	0.1828	0.2157	-2.22501	0.038127	4.47114	4.51142	4.45343	4.59527	4.46879	4.48882	4.34295	4.2356	4.34295	4.36937	4.42798	LHX9	NA	NA	NA	56956	NA	NA	NA	LIM homeobox 9	NA	NA	NA	Body	NA	NA	NA	197882836	S_Shore	1	F	CGCTGGATACTGTTTTAAGAGCCGCGCCTTTCAAACCGAAGGGGCTCCTT
cg09009380	3.02159	0.0063279	0.398912	0.451628	-0.0527152	0.403486	0.4164	0.4053	0.3946	0.3747	0.4371	0.4247	0.469	0.4167	0.5106	-2.08681	0.0503279	3.745	3.70852	3.69449	3.81007	3.63451	3.5703	3.53616	3.5985	3.53616	3.587	3.64207	PKP1	NA	NA	NA	5317	NA	NA	NA	plakophilin 1 (ectodermal dysplasia/skin fragility syndrome)	NA	NA	NA	1stExon	NA	NA	NA	201252974	Island	1	R	CGGTCATCATCACCTGCTCCTGCACGCGCTGCCTGCCAGACGTGCCTGTT
cg01022117	-4.40594	0.000229322	0.760617	0.653591	0.107026	0.707975	0.7622	0.7978	0.7676	0.7674	0.5741	0.6918	0.7031	0.6985	0.6005	-2.08681	0.0503279	3.745	3.70852	3.69449	3.81007	3.63451	3.5703	3.53616	3.5985	3.53616	3.587	3.64207	PKP1	NA	NA	NA	5317	NA	NA	NA	plakophilin 1 (ectodermal dysplasia/skin fragility syndrome)	NA	NA	NA	Body	NA	NA	NA	201258280		1	F	GAATACCCTCAGAGGTGTTTCGGAGTGGGCAGGAGTGGACTGTGTCTGCG
cg15962547	3.17121	0.00446662	0.264348	0.315905	-0.0515571	0.257966	0.2706	0.2385	0.2548	0.2999	0.2651	0.3412	0.3212	0.332	0.3201	-2.78523	0.0116425	4.61369	4.65132	4.62767	4.5054	4.7507	4.4236	4.53959	4.45819	4.53959	4.43532	4.55451	GOLT1A	NA	NA	NA	127845	NA	NA	NA	golgi transport 1A	NA	NA	NA	TSS200	NA	NA	NA	204183337		1	F	CGGCTCTCGTCTGCTCCGCGAAACTTAGATTGTATGTGGAAGCATTGGAA
cg02858402	2.95741	0.00733781	0.294439	0.35418	-0.0597406	0.310213	0.3183	0.2836	0.2446	0.3155	0.3437	0.3425	0.4175	0.308	0.3593	-2.78523	0.0116425	4.61369	4.65132	4.62767	4.5054	4.7507	4.4236	4.53959	4.45819	4.53959	4.43532	4.55451	GOLT1A	NA	NA	NA	127845	NA	NA	NA	golgi transport 1A	NA	NA	NA	TSS1500	NA	NA	NA	204183519		1	R	CGCCTAGCATGTGCAATAGCAGAGAGCAAAAAGCTTGACTTTCAAGATGA
cg14019317	2.93402	0.00774298	0.150639	0.202785	-0.0521457	0.123444	0.1743	0.1247	0.177	0.1537	0.1587	0.1886	0.2379	0.1738	0.2549	2.81923	0.0108061	3.31056	3.17406	3.37103	3.34304	3.32458	3.47813	3.67451	3.4684	3.67451	3.47793	3.42968	PROX1	NA	NA	NA	5629	NA	NA	NA	prospero homeobox 1	NA	NA	NA	TSS1500	NA	NA	NA	214161306	Island	1	F	CGGAGCCCTCAGCTGAGGGAGCGCTCTGAAATAATACACCATTGCAGCCG
cg09186051	-3.49049	0.00209828	0.786203	0.698382	0.0878204	0.758753	0.7793	0.8111	0.7749	0.8069	0.7189	0.7471	0.5928	0.7422	0.691	-2.53837	0.0198455	3.62702	3.6619	3.81917	3.86827	3.81896	3.59219	3.59824	3.55277	3.59824	3.37117	3.65079	DISC1	TSNAX-DISC1	NA	NA	27185	100303453	NA	NA	disrupted in schizophrenia 1	TSNAX-DISC1 readthrough	NA	NA	Body	NA	NA	NA	231981906		1	F	CGAGTGGCTGCAGATGCCATGAGACCCTCCAGGGATGACCAGGTCACTGT
cg25025181	2.84544	0.00947998	0.584648	0.659888	-0.0752401	0.619215	0.616	0.5589	0.5336	0.5955	0.6335	0.7022	0.7139	0.645	0.6048	2.14173	0.0451083	5.77433	6.24231	5.91014	5.96546	5.85707	6.10872	6.24927	6.13042	6.24927	6.37661	6.08636	SMYD3	NA	NA	NA	64754	NA	NA	NA	SET and MYND domain containing 3	NA	NA	NA	Body	NA	NA	NA	246378510		1	R	ACAGCAGCTTCACTTCCAATGGAGATCCGGACAGTAATAAAACAGTTTCG
cg24478129	-3.33402	0.00304403	0.811723	0.715392	0.096331	0.797008	0.7918	0.8396	0.8207	0.8094	0.7356	0.5588	0.7172	0.7783	0.787	2.14173	0.0451083	5.77433	6.24231	5.91014	5.96546	5.85707	6.10872	6.24927	6.13042	6.24927	6.37661	6.08636	SMYD3	NA	NA	NA	64754	NA	NA	NA	SET and MYND domain containing 3	NA	NA	NA	Body	NA	NA	NA	246592123		1	F	CGCCGATGCTCTGCTGCCTCGTGATGGCTTCTCAGGCTGTGACTCCTTTC
cg12164282	3.28037	0.00345558	0.137421	0.214321	-0.0769	0.161292	0.1191	0.0868	0.1825	0.1374	0.152	0.2684	0.233	0.179	0.2392	2.55767	0.0190453	3.71627	3.77819	3.66776	3.61068	3.61412	3.72978	3.82054	4.12916	3.82054	3.87743	3.77645	PXDN	NA	NA	NA	7837	NA	NA	NA	peroxidasin homolog (Drosophila)	NA	NA	NA	1stExon	NA	NA	NA	1748112	Island	2	R	TCCAGCAGCAGATGCATGCAGCGCACGGTGGTGCGGAAGCACAGGCAGCG
cg23639134	-3.42664	0.00244324	0.827274	0.774243	0.0530309	0.829746	0.824	0.8259	0.8313	0.8255	0.7849	0.8093	0.733	0.7665	0.7774	-2.36113	0.028818	3.844	3.90172	3.84302	4.08469	4.01245	3.80585	4.015	3.64468	4.015	3.5126	3.8679	ASAP2	NA	NA	NA	8853	NA	NA	NA	ArfGAP with SH3 domain, ankyrin repeat and PH domain 2	NA	NA	NA	Body	NA	NA	NA	9459065	N_Shore	2	F	AGGAAAATACACCCTTGCTAGGATCCTTTCCCAGTGCTAAATGGGCAACG
cg24242519	-3.14859	0.00470938	0.334583	0.283125	0.0514578	0.361163	0.3716	0.2981	0.3317	0.3104	0.2917	0.2614	0.2796	0.3175	0.2654	-2.86964	0.00967147	10.0081	9.50568	9.4511	9.63656	9.16609	9.33305	9.14459	9.346	9.14459	8.86218	9.35979	FAM49A	NA	NA	NA	81553	NA	NA	NA	family with sequence similarity 49, member A	NA	NA	NA	5'UTR	NA	NA	NA	16846569		2	R	CAAGGTGTGCTGGGTCCTAGGCACAGCAGCTTTCTGGCTGGCTAAGAACG
cg10106284	-3.36649	0.00281857	0.710273	0.638233	0.0720394	0.704956	0.7608	0.7342	0.6904	0.661	0.6842	0.5729	0.6561	0.6487	0.6293	-2.86964	0.00967147	10.0081	9.50568	9.4511	9.63656	9.16609	9.33305	9.14459	9.346	9.14459	8.86218	9.35979	FAM49A	NA	NA	NA	81553	NA	NA	NA	family with sequence similarity 49, member A	NA	NA	NA	TSS1500	NA	NA	NA	16847988		2	R	CCAGAACATCATGAAACATGTGTTAAATCCCCATAGTGTGCCAAGGTACG
cg03566479	4.56668	0.000155219	0.278339	0.374081	-0.0957414	0.298194	0.2909	0.257	0.2725	0.273	0.4489	0.3963	0.3687	0.3076	0.3489	-2.11264	0.0478081	6.48449	6.02668	6.4762	6.54777	6.15759	5.5714	6.07371	5.99905	6.07371	6.4904	6.1901	TP53I3	NA	NA	NA	9540	NA	NA	NA	tumor protein p53 inducible protein 3	NA	NA	NA	TSS1500	NA	NA	NA	24307957	S_Shore	2	F	CGGGCGGATTGGTCCATTTTCCAGGCATGGCCAGGCTTTTGGCACATTTA
cg08965143	4.11074	0.000469837	0.517425	0.639692	-0.122267	0.555093	0.5323	0.4944	0.4811	0.5243	0.7213	0.6844	0.6684	0.5408	0.5836	-2.11264	0.0478081	6.48449	6.02668	6.4762	6.54777	6.15759	5.5714	6.07371	5.99905	6.07371	6.4904	6.1901	TP53I3	NA	NA	NA	9540	NA	NA	NA	tumor protein p53 inducible protein 3	NA	NA	NA	TSS1500	NA	NA	NA	24308246	S_Shore	2	F	AGGACGATCTCCTACAATAACGAACTAGCTAGTCCAAAATGTCAATAGCG
cg06975196	-4.33372	0.000273315	0.178185	0.126335	0.0518497	0.18298	0.2068	0.173	0.1797	0.1485	0.1214	0.1209	0.1313	0.1124	0.1458	2.57413	0.0183873	9.85224	9.82479	9.71063	9.78143	9.52935	9.82772	9.58943	9.67371	9.58943	9.88045	9.72592	SLC4A1AP	SUPT7L	NA	NA	22950	9913	NA	NA	solute carrier family 4 (anion exchanger), member 1, adaptor protein	suppressor of Ty 7 (S. cerevisiae)-like	NA	NA	TSS1500	5'UTR	NA	NA	27886066	N_Shore	2	R	CGCCATTTGTGACATTGGGCAAGACACTAGGCCTCAGCCCTCACTCTGAA
cg03531247	3.14193	0.00478324	0.105646	0.18096	-0.0753132	0.130856	0.122	0.0683	0.1178	0.0893	0.136	0.1674	0.2569	0.1066	0.238	-2.00023	0.0596712	3.48132	3.6172	3.52422	3.64892	3.52081	3.45422	3.44031	3.47356	3.44031	3.42329	3.50242	NRXN1	NA	NA	NA	9378	NA	NA	NA	neurexin 1	NA	NA	NA	Body	NA	NA	NA	50573485	N_Shore	2	R	CGCCGCGCTCAGCTAAGGGACCTGAGCACCAGAGAGAAGAGGGCTCTGCA
cg22001533	3.47262	0.00218968	0.130127	0.180627	-0.0505001	0.148966	0.1193	0.1148	0.1354	0.1322	0.1377	0.1799	0.232	0.1522	0.2014	-2.00023	0.0596712	3.48132	3.6172	3.52422	3.64892	3.52081	3.45422	3.44031	3.47356	3.44031	3.42329	3.50242	NRXN1	NA	NA	NA	9378	NA	NA	NA	neurexin 1	NA	NA	NA	Body	1stExon	5'UTR	NA	50574516	Island	2	R	TTAAAGCTCCTCCTGGAAGGTCCTCACTTCTACATGACAGACATCCACCG
cg10917619	-3.83786	0.000910287	0.679368	0.617351	0.0620169	0.672524	0.6764	0.6836	0.7155	0.6488	0.6217	0.6387	0.6267	0.5906	0.6091	-2.00023	0.0596712	3.48132	3.6172	3.52422	3.64892	3.52081	3.45422	3.44031	3.47356	3.44031	3.42329	3.50242	NRXN1	NA	NA	NA	9378	NA	NA	NA	neurexin 1	NA	NA	NA	5'UTR	NA	NA	NA	51255627	S_Shore	2	F	CGTTGACCCCAGTGGTACAGGGTAGCCACAGAACTTCCAGACCAAAGGGA
cg16100120	2.9363	0.00770248	0.168937	0.226935	-0.0579985	0.163408	0.1798	0.1348	0.1855	0.1813	0.1957	0.2284	0.2797	0.1753	0.2556	-3.31631	0.00355278	3.11835	3.1349	3.39805	3.28782	3.21202	3.03766	3.03276	3.08913	3.03276	2.98478	3.13282	EFEMP1	NA	NA	NA	2202	NA	NA	NA	EGF containing fibulin-like extracellular matrix protein 1	NA	NA	NA	TSS200	5'UTR	NA	NA	56150475	Island	2	F	CGGCGGTCCCCTGGAGCTGCTCAGCGTCCCAGCTTCTAACCAGCTCCTAT
cg24719005	3.52138	0.00194896	0.159707	0.264139	-0.104432	0.183133	0.167	0.1074	0.1799	0.1611	0.2023	0.2643	0.3733	0.1725	0.3084	-3.31631	0.00355278	3.11835	3.1349	3.39805	3.28782	3.21202	3.03766	3.03276	3.08913	3.03276	2.98478	3.13282	EFEMP1	NA	NA	NA	2202	NA	NA	NA	EGF containing fibulin-like extracellular matrix protein 1	NA	NA	NA	5'UTR	TSS1500	NA	NA	56150675	Island	2	R	TGCCCATCCCAACAGATGTCACCCGAGTACTCGCACTTGCTGACAGATCG
cg16118212	3.24443	0.00376104	0.153762	0.237239	-0.083477	0.175172	0.1509	0.1179	0.167	0.1577	0.1814	0.2584	0.3244	0.148	0.2739	-3.31631	0.00355278	3.11835	3.1349	3.39805	3.28782	3.21202	3.03766	3.03276	3.08913	3.03276	2.98478	3.13282	EFEMP1	NA	NA	NA	2202	NA	NA	NA	EGF containing fibulin-like extracellular matrix protein 1	NA	NA	NA	TSS1500	TSS200	NA	NA	56151071	Island	2	F	GCAAGCGGGGGCGGCAAAGAGGGCCCCTGGAGCAGGGGGCGCGGACCTCG
cg02541582	2.83532	0.0097005	0.186852	0.237183	-0.0503311	0.219779	0.1856	0.1575	0.1987	0.1726	0.2026	0.2213	0.2759	0.1956	0.2906	-2.09919	0.0491055	8.37299	8.36719	8.16743	8.14577	8.17408	8.16015	8.12774	8.17071	8.12774	8.10677	8.19206	UGP2	NA	NA	NA	7360	NA	NA	NA	UDP-glucose pyrophosphorylase 2	NA	NA	NA	Body	5'UTR	NA	NA	64069798	S_Shore	2	F	CGTGGTTTGCGTCTCAGATTCACTTATTGCGAAACTGGGAGTAGCCCGAA
cg03233656	-4.23342	0.000348759	0.480461	0.380186	0.100275	0.471671	0.506	0.4754	0.4925	0.4567	0.4567	0.4013	0.3271	0.352	0.3637	3.48242	0.00243282	8.16142	7.92922	8.1422	7.93966	8.263	8.15835	8.48097	8.48274	8.48097	8.4939	8.25324	SLC1A4	NA	NA	NA	6509	NA	NA	NA	solute carrier family 1 (glutamate/neutral amino acid transporter), member 4	NA	NA	NA	TSS1500	NA	NA	NA	65214625	N_Shore	2	F	CGTGGTAGTCAAAACAAAGGGAAGGGCTGATTGGCAAAACACAGTGTGTG
cg24762021	-4.86645	7.51e-05	0.878211	0.814054	0.0641566	0.888447	0.8787	0.8624	0.8901	0.8713	0.8275	0.8017	0.7987	0.8354	0.807	2.56931	0.0185775	5.38889	6.18297	5.88968	5.97885	6.03918	6.13852	6.53071	6.18449	6.53071	6.70408	6.15681	SNRPG	NA	NA	NA	6637	NA	NA	NA	small nuclear ribonucleoprotein polypeptide G	NA	NA	NA	Body	NA	NA	NA	70518230	N_Shelf	2	R	CACACACACATATATGAAGTAAACTATATTTTAATAAGATACATAAAACG
cg09306214	3.06935	0.00566458	0.12385	0.174507	-0.0506571	0.136267	0.1262	0.1145	0.1273	0.115	0.1239	0.1856	0.2305	0.1392	0.1933	-2.3965	0.0267706	3.69331	3.37344	3.50013	3.46894	3.67827	3.46047	3.2462	3.0607	3.2462	3.24394	3.39716	TACR1	NA	NA	NA	6869	NA	NA	NA	tachykinin receptor 1	NA	NA	NA	TSS1500	NA	NA	NA	75427098	Island	2	R	CGGCCCGGAGCGCGGCGCTGGCACATCGCCCCCACACATGACCGTTTCCC
cg16528895	3.03845	0.00608568	0.482987	0.561897	-0.0789101	0.506468	0.5349	0.4397	0.4463	0.4876	0.5278	0.5379	0.6316	0.5363	0.5758	-2.79629	0.0113639	3.03165	3.0586	3.09528	2.98953	3.08046	2.85887	3.07776	2.83304	3.07776	2.91502	3.0018	SULT1C4	NA	NA	NA	27233	NA	NA	NA	sulfotransferase family, cytosolic, 1C, member 4	NA	NA	NA	TSS200	NA	NA	NA	108994311		2	R	TGAGAGCTATAAACAATGTGATACTATGTCCTGTTAACTCACAGAGAACG
cg19908768	3.83395	0.000918941	0.29575	0.364028	-0.0682778	0.326269	0.2917	0.2735	0.2796	0.3078	0.3445	0.3383	0.413	0.3289	0.3955	-2.79629	0.0113639	3.03165	3.0586	3.09528	2.98953	3.08046	2.85887	3.07776	2.83304	3.07776	2.91502	3.0018	SULT1C4	NA	NA	NA	27233	NA	NA	NA	sulfotransferase family, cytosolic, 1C, member 4	NA	NA	NA	TSS200	NA	NA	NA	108994325		2	F	CGGGACCCAGCCAGCAGGGTTTGTGACCGCCTCTGCTGTGACGTCACAGC
cg05036173	3.34896	0.00293818	0.361429	0.420994	-0.0595646	0.3737	0.3883	0.3079	0.3598	0.3774	0.4023	0.3976	0.4594	0.4203	0.4254	-2.79629	0.0113639	3.03165	3.0586	3.09528	2.98953	3.08046	2.85887	3.07776	2.83304	3.07776	2.91502	3.0018	SULT1C4	NA	NA	NA	27233	NA	NA	NA	sulfotransferase family, cytosolic, 1C, member 4	NA	NA	NA	5'UTR	1stExon	NA	NA	108994528		2	R	TTCTCCCTGTTTGCTGGCCAGCAGGGTTTGTGGCCGCCTCTGCTGTGACG
cg12937159	2.84022	0.00959323	0.480438	0.573083	-0.0926454	0.516011	0.4905	0.4651	0.4234	0.5071	0.5873	0.5816	0.6228	0.5594	0.5144	3.1697	0.00495079	7.26394	7.12374	7.23598	7.13529	7.10483	7.40658	7.33894	7.43035	7.33894	7.58194	7.29605	POLR1B	NA	NA	NA	84172	NA	NA	NA	polymerase (RNA) I polypeptide B, 128kDa	NA	NA	NA	TSS1500	NA	NA	NA	113298655	N_Shore	2	R	CGATGTAATCATCACAGGAGGGTAGATGGGGTTTCCATCACCTCAAGCAT
cg13016408	2.97878	0.00698542	0.198531	0.253557	-0.0550266	0.213543	0.2039	0.1926	0.1906	0.192	0.2013	0.256	0.3295	0.207	0.2739	-2.81669	0.0108667	3.71965	3.5488	3.93292	3.74689	3.98873	3.52993	3.55675	3.64229	3.55675	3.52438	3.67471	LYPD1	NA	NA	NA	116372	NA	NA	NA	LY6/PLAUR domain containing 1	NA	NA	NA	5'UTR	Body	NA	NA	133426298	N_Shore	2	F	CGGAAGAAAGTGGAATAGTGCCCGCCACCCCTGGACCCCGGCTCTAGACA
cg23724641	2.83176	0.00977931	0.151559	0.203163	-0.051604	0.181766	0.1578	0.1203	0.1631	0.1348	0.1753	0.1971	0.2647	0.1623	0.2164	-2.81669	0.0108667	3.71965	3.5488	3.93292	3.74689	3.98873	3.52993	3.55675	3.64229	3.55675	3.52438	3.67471	LYPD1	NA	NA	NA	116372	NA	NA	NA	LY6/PLAUR domain containing 1	NA	NA	NA	5'UTR	Body	NA	NA	133426653	Island	2	R	AGGATCCCTGAGCGACCACCTGGGAACAACTTGGGTGGAGGTGCCAGACG
cg17112958	3.36708	0.00281468	0.251052	0.344337	-0.0932851	0.250845	0.2708	0.2241	0.2673	0.2422	0.2656	0.3759	0.4438	0.2536	0.3829	-2.81669	0.0108667	3.71965	3.5488	3.93292	3.74689	3.98873	3.52993	3.55675	3.64229	3.55675	3.52438	3.67471	LYPD1	NA	NA	NA	116372	NA	NA	NA	LY6/PLAUR domain containing 1	NA	NA	NA	5'UTR	Body	NA	NA	133426934	Island	2	F	CGGCCTGGCTGTTCTCGGTGTACGCGCTCCTGTCTAGACCCAACTACCCA
cg25571189	3.76808	0.0010774	0.101031	0.202445	-0.101414	0.106708	0.1046	0.0624	0.1392	0.0923	0.1259	0.2361	0.3151	0.1274	0.2076	-2.81669	0.0108667	3.71965	3.5488	3.93292	3.74689	3.98873	3.52993	3.55675	3.64229	3.55675	3.52438	3.67471	LYPD1	NA	NA	NA	116372	NA	NA	NA	LY6/PLAUR domain containing 1	NA	NA	NA	1stExon	5'UTR	NA	NA	133427612	Island	2	R	CGGGCCCCAGCAGCCTCGGCAGCCACAGCCGCTGCAGCCGGGGCAGCCTC
cg01850449	2.87126	0.00893855	0.113585	0.165928	-0.0523435	0.124968	0.1111	0.0964	0.1167	0.1188	0.1088	0.1871	0.2444	0.1166	0.1729	-2.81669	0.0108667	3.71965	3.5488	3.93292	3.74689	3.98873	3.52993	3.55675	3.64229	3.55675	3.52438	3.67471	LYPD1	NA	NA	NA	116372	NA	NA	NA	LY6/PLAUR domain containing 1	NA	NA	NA	TSS200	5'UTR	NA	NA	133428510	Island	2	F	CGGGGACACCTGCCGTGAGGTCCTACCAGAAAGCAAATCAGGGTGAGGAA
cg21319458	2.83326	0.00974617	0.358923	0.432817	-0.0738944	0.352816	0.3862	0.3149	0.3709	0.3698	0.3828	0.395	0.542	0.3939	0.4505	-2.02219	0.057165	7.91568	7.86616	7.96382	8.0458	8.0439	7.81592	7.82252	7.7275	7.82252	7.93588	7.89597	BAZ2B	NA	NA	NA	29994	NA	NA	NA	bromodomain adjacent to zinc finger domain, 2B	NA	NA	NA	1stExon	5'UTR	NA	NA	160472940	S_Shore	2	R	CGGAGAAGGAGGGAGTCGAAGGCTTTCCCGATCACAAATCTCACCTCCAC
cg04706995	2.83653	0.00967396	0.292506	0.378924	-0.086418	0.32966	0.3119	0.2481	0.2735	0.2993	0.3026	0.3496	0.4797	0.3743	0.3884	-2.02219	0.057165	7.91568	7.86616	7.96382	8.0458	8.0439	7.81592	7.82252	7.7275	7.82252	7.93588	7.89597	BAZ2B	NA	NA	NA	29994	NA	NA	NA	bromodomain adjacent to zinc finger domain, 2B	NA	NA	NA	TSS200	NA	NA	NA	160473062	S_Shore	2	R	CGTCACTTGGTTCATGAAGCCTTCGCCTAGAAGTGAAGCTGCTGAACAAA
cg19903071	3.84519	0.000894311	0.524533	0.623008	-0.0984749	0.554906	0.5319	0.4885	0.4895	0.5579	0.595	0.571	0.6989	0.6273	0.6229	-2.02219	0.057165	7.91568	7.86616	7.96382	8.0458	8.0439	7.81592	7.82252	7.7275	7.82252	7.93588	7.89597	BAZ2B	NA	NA	NA	29994	NA	NA	NA	bromodomain adjacent to zinc finger domain, 2B	NA	NA	NA	TSS200	NA	NA	NA	160473251	S_Shore	2	R	CGGTGCAAACTCAAAGCTACAGTATTCTTGGAAAGAAGAAGCAACCCCCT
cg05590818	3.21091	0.00406948	0.386472	0.486211	-0.0997385	0.427986	0.3753	0.4126	0.396	0.3204	0.4559	0.4588	0.5683	0.3784	0.5697	2.02812	0.0565049	10.1485	10.2826	9.91523	10.1437	9.98376	10.1541	10.1256	10.11	10.1256	10.4523	10.1441	TLK1	NA	NA	NA	9874	NA	NA	NA	tousled-like kinase 1	NA	NA	NA	Body	NA	NA	NA	171943243		2	F	AAAGATTTTGATCTGGGTTTCAACTGCTGTTTGTGCAGCTCTGATCTCCG
cg04843067	3.36011	0.00286159	0.385852	0.461052	-0.0752004	0.374331	0.3818	0.4075	0.407	0.3587	0.4746	0.3893	0.4779	0.5221	0.4414	-4.66023	0.000162171	5.35452	5.33832	5.62369	5.47251	5.41097	5.25831	5.01967	5.11341	5.01967	5.08837	5.26994	HOXD4	NA	NA	NA	3233	NA	NA	NA	homeobox D4	NA	NA	NA	TSS200	NA	NA	NA	177016037	N_Shore	2	F	CGGAAGGTTGGCAAAATCAGTGGCAGACAAAAGCTGGGATTACCTGAGGG
cg19509393	3.12554	0.00496989	0.159261	0.211873	-0.0526126	0.179773	0.1585	0.1504	0.1513	0.1563	0.1762	0.2248	0.2559	0.1629	0.2396	-4.66023	0.000162171	5.35452	5.33832	5.62369	5.47251	5.41097	5.25831	5.01967	5.11341	5.01967	5.08837	5.26994	HOXD4	NA	NA	NA	3233	NA	NA	NA	homeobox D4	NA	NA	NA	1stExon	NA	NA	NA	177016490	Island	2	F	GCTCACCGAAGTCGGGCCGTGGGTAGAGCCCCGGGGGCTGGAAGTCTGCG
cg01414185	3.4777	0.00216329	0.136456	0.224948	-0.0884921	0.148283	0.1445	0.1102	0.1315	0.1477	0.1907	0.286	0.2552	0.1171	0.2758	-4.66023	0.000162171	5.35452	5.33832	5.62369	5.47251	5.41097	5.25831	5.01967	5.11341	5.01967	5.08837	5.26994	HOXD4	NA	NA	NA	3233	NA	NA	NA	homeobox D4	NA	NA	NA	Body	NA	NA	NA	177017449	Island	2	F	TTGATCTGGCGCTCCGACAGACACAGGGTGTGAGCGATTTCAATCCGACG
cg20444370	-3.03245	0.00617078	0.787567	0.728812	0.0587552	0.776536	0.7716	0.7989	0.8258	0.765	0.7576	0.7534	0.6428	0.7384	0.7518	2.06062	0.053005	5.10371	5.18035	5.318	4.33537	4.63145	5.71151	5.24889	5.4115	5.24889	5.49154	5.16812	NCKAP1	NA	NA	NA	10787	NA	NA	NA	NCK-associated protein 1	NA	NA	NA	Body	NA	NA	NA	183875230		2	R	CGACAGCAGCTTGTTTCTTATGATTCTGTGGGTTGACTGGGTAGTTTCTC
cg00498434	-3.31822	0.00316003	0.686242	0.623613	0.0626286	0.671695	0.6777	0.7007	0.7023	0.6788	0.6032	0.6724	0.6039	0.6089	0.6296	-2.18279	0.0415319	3.53709	3.66551	3.7949	3.80543	3.95576	3.54175	3.64024	3.67061	3.64024	3.58259	3.68341	ERBB4	NA	NA	NA	2066	NA	NA	NA	v-erb-a erythroblastic leukemia viral oncogene homolog 4 (avian)	NA	NA	NA	Body	NA	NA	NA	212917701		2	R	CTGACAATACTTGTTGTCTCAGTGATTGGCTTCCTGTGCCAGTAGCAACG
cg01965462	5.39851	2.1e-05	0.276493	0.38036	-0.103867	0.293081	0.2864	0.2703	0.2374	0.2952	0.3023	0.4242	0.3825	0.4014	0.3914	-2.18279	0.0415319	3.53709	3.66551	3.7949	3.80543	3.95576	3.54175	3.64024	3.67061	3.64024	3.58259	3.68341	ERBB4	NA	NA	NA	2066	NA	NA	NA	v-erb-a erythroblastic leukemia viral oncogene homolog 4 (avian)	NA	NA	NA	Body	NA	NA	NA	213400697	N_Shore	2	R	CGCTTGGAGTTCAGGGGAAAGTGGCATATTTTTGAAATGCTAATTTCTTA
cg08042975	2.91598	0.00806985	0.0880616	0.146044	-0.0579821	0.113506	0.096	0.0648	0.0769	0.0891	0.0963	0.158	0.2457	0.0977	0.1326	-2.18279	0.0415319	3.53709	3.66551	3.7949	3.80543	3.95576	3.54175	3.64024	3.67061	3.64024	3.58259	3.68341	ERBB4	NA	NA	NA	2066	NA	NA	NA	v-erb-a erythroblastic leukemia viral oncogene homolog 4 (avian)	NA	NA	NA	Body	NA	NA	NA	213402433	Island	2	R	CGGTTGCCGTGTTTGGCTCCGGGAAGAGTTCTTCCTGTAGTTCAACTTGC
cg07015629	4.1871	0.000390305	0.0780159	0.145251	-0.0672349	0.0873686	0.0775	0.0524	0.0807	0.092	0.1013	0.1598	0.2096	0.0947	0.1609	-2.18279	0.0415319	3.53709	3.66551	3.7949	3.80543	3.95576	3.54175	3.64024	3.67061	3.64024	3.58259	3.68341	ERBB4	NA	NA	NA	2066	NA	NA	NA	v-erb-a erythroblastic leukemia viral oncogene homolog 4 (avian)	NA	NA	NA	1stExon	NA	NA	NA	213403212	Island	2	F	CCAAAAAATGAAGCCGGCGACAGGACTTTGGGTCTGGGTGAGCCTTCTCG
cg19079194	3.14128	0.00479049	0.104982	0.199302	-0.0943205	0.107596	0.1338	0.0689	0.1111	0.1035	0.1088	0.1976	0.3195	0.1159	0.2547	-2.18279	0.0415319	3.53709	3.66551	3.7949	3.80543	3.95576	3.54175	3.64024	3.67061	3.64024	3.58259	3.68341	ERBB4	NA	NA	NA	2066	NA	NA	NA	v-erb-a erythroblastic leukemia viral oncogene homolog 4 (avian)	NA	NA	NA	5'UTR	1stExon	NA	NA	213403321	Island	2	R	CCCGTGCTGACAATTACATGTCCAAATGGCATATCCCCCTTTCGGGCACG
cg01280080	-3.47089	0.00219873	0.325516	0.215321	0.110194	0.348394	0.4495	0.357	0.2359	0.2368	0.2286	0.2223	0.2298	0.1887	0.2072	2.05459	0.0536396	8.0595	7.67325	7.68421	7.75566	7.90957	7.97558	8.00053	7.91844	8.00053	8.07172	7.9049	ATIC	NA	NA	NA	471	NA	NA	NA	5-aminoimidazole-4-carboxamide ribonucleotide formyltransferase/IMP cyclohydrolase	NA	NA	NA	Body	NA	NA	NA	216177276	S_Shore	2	R	CGGTCAGGTTTCTTGCAAATTCCACAAGGCCGGTTTTGTCAGAGACACTA
cg06525280	-3.20969	0.00408113	0.350814	0.257575	0.0932392	0.385989	0.4442	0.3828	0.2736	0.2675	0.2672	0.265	0.2846	0.2295	0.2416	2.05459	0.0536396	8.0595	7.67325	7.68421	7.75566	7.90957	7.97558	8.00053	7.91844	8.00053	8.07172	7.9049	ATIC	NA	NA	NA	471	NA	NA	NA	5-aminoimidazole-4-carboxamide ribonucleotide formyltransferase/IMP cyclohydrolase	NA	NA	NA	Body	NA	NA	NA	216177303	S_Shore	2	R	GGAATTTGCAAGAAACCTGACCGCTCTTGGTTTGAATCTGGTCGCTTCCG
cg12004641	-3.45301	0.00229451	0.741272	0.652511	0.0887607	0.745285	0.733	0.7464	0.762	0.7197	0.664	0.6862	0.6099	0.6818	0.6206	-3.52194	0.00222251	8.56646	8.25981	8.50621	8.73266	8.95197	7.96975	8.21986	7.70153	8.21986	7.75484	8.2883	TNS1	NA	NA	NA	7145	NA	NA	NA	tensin 1	NA	NA	NA	Body	NA	NA	NA	218750749		2	F	CGCCCATGTAATACTTACTAGATGCCAGATGTGTACACAGGTTGCATGGC
cg25012185	3.55985	0.00177757	0.312964	0.39329	-0.0803263	0.328491	0.3073	0.3027	0.2711	0.3552	0.3576	0.3824	0.4006	0.4108	0.415	-3.52051	0.00222976	11.0545	11.0778	11.1483	10.9191	10.9488	10.8297	10.8522	10.7702	10.8522	10.6982	10.9151	DOCK10	NA	NA	NA	55619	NA	NA	NA	dedicator of cytokinesis 10	NA	NA	NA	Body	NA	NA	NA	225890792		2	F	CCGTGCCACCAGCTACCCAGAGGACACTTCCTTTTTTCTCTTCTTGTTCG
cg14537090	-3.23546	0.00384131	0.802797	0.737368	0.0654296	0.80866	0.7817	0.8397	0.7683	0.8156	0.7319	0.7538	0.7246	0.7828	0.6936	-2.29002	0.033381	10.6549	10.751	10.4115	10.083	10.2779	10.4011	10.3457	9.97003	10.3457	9.89555	10.3136	PID1	NA	NA	NA	55022	NA	NA	NA	phosphotyrosine interaction domain containing 1	NA	NA	NA	Body	NA	NA	NA	230096861		2	R	CGGCCAAGAGGGACCTTTAAGAGGTGGTTAAGTCATCAGGGCTCCTCCCC
cg05471730	2.82765	0.009871	0.174809	0.231036	-0.0562276	0.179409	0.1657	0.1692	0.1863	0.1734	0.1886	0.2192	0.3122	0.1797	0.2554	-2.29002	0.033381	10.6549	10.751	10.4115	10.083	10.2779	10.4011	10.3457	9.97003	10.3457	9.89555	10.3136	PID1	NA	NA	NA	55022	NA	NA	NA	phosphotyrosine interaction domain containing 1	NA	NA	NA	5'UTR	1stExon	NA	NA	230135748	Island	2	F	TCGCCAGCGTCTCCTCTGCCAAAACCCAGGGCTGGAAGATGTGGCAGCCG
cg17607231	-3.07263	0.00562163	0.261209	0.205253	0.0559555	0.249942	0.2878	0.2713	0.2265	0.2704	0.2345	0.2233	0.1942	0.2067	0.1677	3.42191	0.00279349	7.73332	7.76583	7.49139	7.30548	7.74834	8.04538	7.97583	7.91108	7.97583	7.89022	7.78427	SP140	NA	NA	NA	11262	NA	NA	NA	SP140 nuclear body protein	NA	NA	NA	TSS200	NA	NA	NA	231090329		2	R	CGGAAGACAGGGTCACTTGTTCCTGCCAAGGAAAGAGGGTGGAAAAGTCA
cg03887528	-2.93857	0.0076624	0.433889	0.376949	0.0569398	0.407	0.4246	0.4558	0.4512	0.4308	0.421	0.3772	0.3433	0.3625	0.3807	3.42191	0.00279349	7.73332	7.76583	7.49139	7.30548	7.74834	8.04538	7.97583	7.91108	7.97583	7.89022	7.78427	SP140	NA	NA	NA	11262	NA	NA	NA	SP140 nuclear body protein	NA	NA	NA	5'UTR	1stExon	NA	NA	231090531		2	F	CGAATCGGGTGTGATCCTAGGCCAAGCTCATGGCCCAGCAGGGCCAGCAG
cg05564251	-3.01421	0.00643677	0.546581	0.476013	0.0705672	0.548308	0.5154	0.5594	0.595	0.5149	0.5038	0.4709	0.4312	0.4627	0.5116	3.42191	0.00279349	7.73332	7.76583	7.49139	7.30548	7.74834	8.04538	7.97583	7.91108	7.97583	7.89022	7.78427	SP140	NA	NA	NA	11262	NA	NA	NA	SP140 nuclear body protein	NA	NA	NA	Body	NA	NA	NA	231090640		2	R	CGGGAAAGGAGACGATGACCCACCTGAAGTTGAGATTGCTGTCTCCACTT
cg04579254	-3.07373	0.00560729	0.623012	0.531621	0.0913912	0.591867	0.5992	0.6734	0.6601	0.5905	0.5997	0.5657	0.4668	0.5004	0.5256	3.42191	0.00279349	7.73332	7.76583	7.49139	7.30548	7.74834	8.04538	7.97583	7.91108	7.97583	7.89022	7.78427	SP140	NA	NA	NA	11262	NA	NA	NA	SP140 nuclear body protein	NA	NA	NA	Body	NA	NA	NA	231090745		2	F	CGAGGCAATCAGATTTTTTAAATTGCAGGGATTGGCTGTTGGAGAAACTC
cg08233654	2.98409	0.00690043	0.0592666	0.12958	-0.0703131	0.0722821	0.0462	0.0482	0.0728	0.0568	0.0658	0.1625	0.2454	0.0625	0.1117	2.24386	0.0366908	5.68972	6.16734	5.5578	5.7441	6.08067	5.92252	6.70117	6.05771	6.70117	6.48338	6.11056	SNED1	NA	NA	NA	25992	NA	NA	NA	sushi, nidogen and EGF-like domains 1	NA	NA	NA	1stExon	NA	NA	NA	241938436	Island	2	F	AGCCCGGGGGTTACTCACGTAGAGTCCGGAGTGCTCGGCACCGAAGAACG
cg08645257	3.26853	0.00355347	0.197551	0.272105	-0.0745535	0.252122	0.2011	0.1336	0.2192	0.1818	0.2543	0.2154	0.3407	0.2707	0.2795	-2.48904	0.0220365	10.3209	10.254	10.398	10.3978	10.3945	10.3063	10.1835	10.2335	10.1835	10.1898	10.2862	HDLBP	NA	NA	NA	3069	NA	NA	NA	high density lipoprotein binding protein	NA	NA	NA	5'UTR	NA	NA	NA	242211290	Island	2	F	AGAACTTGGTGAGAAGTGCGGAGCGGAGCCTGCCTTCTGCTCGCCAGTCG
cg05733104	-3.02393	0.00629379	0.780603	0.718295	0.0623076	0.772517	0.7619	0.8013	0.785	0.7823	0.7467	0.7465	0.6383	0.7412	0.7187	-2.79399	0.0114213	5.52077	5.06255	5.42001	5.24644	4.79243	4.96293	4.71308	4.44976	4.71308	4.75854	4.96396	SRGAP3	NA	NA	NA	9901	NA	NA	NA	SLIT-ROBO Rho GTPase activating protein 3	NA	NA	NA	Body	NA	NA	NA	9032419	Island	3	R	CGGGCTGCTGCCTGCCCCAGCAGCCCCCACAAAATCCCCCTCACCCGGGG
cg18813545	-2.95328	0.00740783	0.600045	0.524145	0.0759	0.632628	0.5803	0.5807	0.6106	0.596	0.4736	0.5723	0.4943	0.5721	0.5085	-2.79399	0.0114213	5.52077	5.06255	5.42001	5.24644	4.79243	4.96293	4.71308	4.44976	4.71308	4.75854	4.96396	SRGAP3	NA	NA	NA	9901	NA	NA	NA	SLIT-ROBO Rho GTPase activating protein 3	NA	NA	NA	Body	NA	NA	NA	9167185		3	F	CGTGGGTTTCAGTGTTATTTAAGGCCACATCTGTGTCCTGCTTTAAATCA
cg00907288	3.528	0.00191838	0.193127	0.287558	-0.0944304	0.220231	0.1996	0.2063	0.1796	0.1599	0.2087	0.2712	0.4022	0.2364	0.3193	-2.79399	0.0114213	5.52077	5.06255	5.42001	5.24644	4.79243	4.96293	4.71308	4.44976	4.71308	4.75854	4.96396	SRGAP3	NA	NA	NA	9901	NA	NA	NA	SLIT-ROBO Rho GTPase activating protein 3	NA	NA	NA	Body	NA	NA	NA	9178249	S_Shore	3	F	CGCTGACCGGCCTGGCTTGATAAAGGTTAATAAAGAATGGCCTGATGTCG
cg02072018	-3.24127	0.00378917	0.391534	0.316566	0.0749678	0.443617	0.3913	0.3349	0.4451	0.3428	0.3467	0.3332	0.3111	0.2938	0.298	2.13532	0.0456908	7.32439	7.55192	7.76564	7.65717	7.69809	7.66105	7.84778	7.74755	7.84778	7.72312	7.68245	RPUSD3	NA	NA	NA	285367	NA	NA	NA	RNA pseudouridylate synthase domain containing 3	NA	NA	NA	Body	NA	NA	NA	9884995	N_Shore	3	R	CTTCTCCCCACTCTTAACCCTACTGCATCATGGCAGTAGGGTTAAAAGCG
cg26692003	-3.44468	0.00234051	0.808891	0.746829	0.0620615	0.828118	0.7911	0.8201	0.8444	0.7608	0.7647	0.73	0.7828	0.7336	0.723	2.2577	0.0356682	8.80536	9.07005	8.83676	8.86719	9.03319	9.02039	9.09603	9.08439	9.09603	9.02208	8.99315	IQSEC1	NA	NA	NA	9922	NA	NA	NA	IQ motif and Sec7 domain 1	NA	NA	NA	Body	NA	NA	NA	13063165		3	R	ACTCAGTGACTGACGTTTACGGTCACACGAAGGAATCACTACACCAAGCG
cg06578111	-2.8293	0.00983416	0.77478	0.709052	0.0657279	0.753105	0.7663	0.8126	0.7825	0.7594	0.7339	0.7659	0.6218	0.7447	0.679	2.5569	0.0190768	5.16103	5.42621	5.75352	5.47761	5.37158	5.7185	5.72344	5.92913	5.72344	5.50403	5.57885	HDAC11	NA	NA	NA	79885	NA	NA	NA	histone deacetylase 11	NA	NA	NA	3'UTR	NA	NA	NA	13546418		3	F	AATTCTCAGTTAACTGCCTGCCTCCCTGGACCTATGGGCTGGTGACTTCG
cg02329527	-3.28195	0.00344276	0.656343	0.572328	0.0840153	0.621505	0.6382	0.7152	0.6519	0.6549	0.5754	0.6563	0.5185	0.4986	0.6128	-2.16333	0.0431933	3.00021	3.15722	3.15802	2.93497	3.08575	2.92549	2.95052	2.77548	2.95052	2.88399	2.98221	EFHB	NA	NA	NA	151651	NA	NA	NA	EF-hand domain family, member B	NA	NA	NA	1stExon	NA	NA	NA	19975483		3	R	ATTTTGTTCCCATGATGACCCTCTTGTCTCCTAAATCATCCTTTCCTTCG
cg16971668	2.93559	0.00771497	0.18508	0.242996	-0.0579157	0.218765	0.1736	0.1668	0.1768	0.1895	0.222	0.2439	0.3436	0.1783	0.2271	2.14017	0.0452497	8.39867	8.63393	9.07059	8.63306	7.69109	8.95248	8.80281	9.2146	8.80281	9.20816	8.74082	EOMES	NA	NA	NA	8320	NA	NA	NA	eomesodermin	NA	NA	NA	TSS1500	NA	NA	NA	27764810	N_Shore	3	F	CGGGGACGGCCAGAGCACATTGCCATCCTGGAGGACCTAAGCTCTCAGCT
cg13427828	-3.49443	0.00207861	0.823556	0.758433	0.0651227	0.858488	0.8027	0.8438	0.8005	0.8123	0.7606	0.8068	0.7087	0.7581	0.758	-2.74622	0.0126781	3.43082	3.49848	3.66868	3.52327	3.44458	3.47891	3.21915	3.3849	3.21915	3.31198	3.41799	CCK	NA	NA	NA	885	NA	NA	NA	cholecystokinin	NA	NA	NA	Body	NA	NA	NA	42301921	N_Shelf	3	F	CGAGCAAGCAGCCTCAGTTAACGGTGGGGGCACCATGTTCAGTCATGGAA
cg06631317	3.01851	0.00637314	0.228738	0.293913	-0.0651743	0.243255	0.2327	0.1849	0.2439	0.2389	0.2193	0.2586	0.3702	0.2716	0.3498	-2.74622	0.0126781	3.43082	3.49848	3.66868	3.52327	3.44458	3.47891	3.21915	3.3849	3.21915	3.31198	3.41799	CCK	NA	NA	NA	885	NA	NA	NA	cholecystokinin	NA	NA	NA	5'UTR	NA	NA	NA	42305516	N_Shore	3	F	TGTTAGCTATCTGGAAAAGTGCTTTCCCCAGGGTTCTCATTTCTCCCACG
cg22934295	4.3907	0.000237974	0.088334	0.138558	-0.0502244	0.0945075	0.0772	0.0857	0.0972	0.087	0.105	0.1246	0.1616	0.1244	0.1772	-2.74622	0.0126781	3.43082	3.49848	3.66868	3.52327	3.44458	3.47891	3.21915	3.3849	3.21915	3.31198	3.41799	CCK	NA	NA	NA	885	NA	NA	NA	cholecystokinin	NA	NA	NA	1stExon	5'UTR	NA	NA	42306385	Island	3	R	CGGTTGTCGCCCCAGTGGCCGCCCTCTGAGCACGTGTTACTGCCAGTCTG
cg21821833	3.50085	0.002047	0.26792	0.341414	-0.0734937	0.263715	0.2984	0.2477	0.2512	0.2786	0.2951	0.3685	0.3997	0.2796	0.3641	-2.74622	0.0126781	3.43082	3.49848	3.66868	3.52327	3.44458	3.47891	3.21915	3.3849	3.21915	3.31198	3.41799	CCK	NA	NA	NA	885	NA	NA	NA	cholecystokinin	NA	NA	NA	TSS200	NA	NA	NA	42306493	Island	3	F	CGCCCAACCCTTTCCAGGTGCCGCTCCCCTGCGCATTCCAGAGCAGTACT
cg21585138	-3.72893	0.00118406	0.776298	0.692057	0.0842403	0.779494	0.764	0.7914	0.8109	0.7356	0.771	0.6868	0.6496	0.6463	0.7065	2.7384	0.0128962	7.61148	7.25727	7.69427	7.61688	7.55584	7.9425	7.6355	8.05034	7.6355	7.79266	7.67922	CISH	NA	NA	NA	1154	NA	NA	NA	cytokine inducible SH2-containing protein	NA	NA	NA	Body	NA	NA	NA	50645106	N_Shelf	3	R	GTCGGAGGTAGTCGGCCATGCGCCGGGGCAGTGGCAGGCAGTCCACGTCG
cg26311262	4.01604	0.000591245	0.47908	0.577733	-0.0986529	0.530892	0.4805	0.4572	0.4453	0.4815	0.5325	0.572	0.6203	0.5674	0.5965	2.05354	0.0537506	8.84057	8.91889	8.92948	8.66776	8.85734	8.94596	8.98168	9.21809	8.98168	9.02044	8.93619	ARHGEF3	NA	NA	NA	50650	NA	NA	NA	Rho guanine nucleotide exchange factor (GEF) 3	NA	NA	NA	Body	NA	NA	NA	56858039		3	F	CGAGCCAGATGGACGAGAAGGCTGTACTAAAACCAGTCCTTCAGGGAGTT
cg12194336	3.5628	0.00176505	0.235834	0.302119	-0.0662849	0.262601	0.2503	0.2194	0.229	0.2179	0.2737	0.27	0.3748	0.2631	0.329	-2.33207	0.0306078	7.49694	7.58267	6.60711	6.92283	7.15581	7.02236	6.47277	6.59565	6.47277	6.44914	6.87781	FLNB	NA	NA	NA	2317	NA	NA	NA	filamin B, beta	NA	NA	NA	Body	NA	NA	NA	58067906		3	F	TGTCTTAGCAAGGAAGTATCTGCCAGGGGTTAACAATAGCTCCCACTCCG
cg13336112	-3.24855	0.00372474	0.777717	0.694893	0.0828238	0.769579	0.7849	0.7489	0.8224	0.7627	0.7105	0.7421	0.6003	0.7445	0.6771	2.37571	0.0279572	2.64164	2.67534	2.82592	2.79824	2.78756	2.82143	3.09724	2.74251	3.09724	2.98214	2.84693	CNTN3	NA	NA	NA	5067	NA	NA	NA	contactin 3 (plasmacytoma associated)	NA	NA	NA	Body	NA	NA	NA	74451852		3	F	TTTTCTTCATAGCAGTAATCATTTTCTTCCATTATATTGTATTTATTTCG
cg11980129	3.34272	0.00298195	0.1698	0.238461	-0.0686618	0.182861	0.2042	0.1326	0.1751	0.1542	0.1958	0.2187	0.2708	0.1924	0.3146	-2.01875	0.0575514	3.98834	4.48981	4.00571	4.84334	4.25312	3.89382	4.18809	3.82052	4.18809	3.81986	4.14907	ROBO1	NA	NA	NA	6091	NA	NA	NA	roundabout, axon guidance receptor, homolog 1 (Drosophila)	NA	NA	NA	5'UTR	NA	NA	NA	79815639	Island	3	R	ATCTGCGTGGGACACAGTGACTCCTAGAAGGGTATCCCAGGATTTTAGCG
cg15325658	3.4621	0.00224531	0.13527	0.187835	-0.0525651	0.155958	0.1395	0.1202	0.129	0.1318	0.1489	0.1811	0.2394	0.174	0.1958	-2.01875	0.0575514	3.98834	4.48981	4.00571	4.84334	4.25312	3.89382	4.18809	3.82052	4.18809	3.81986	4.14907	ROBO1	NA	NA	NA	6091	NA	NA	NA	roundabout, axon guidance receptor, homolog 1 (Drosophila)	NA	NA	NA	5'UTR	NA	NA	NA	79815782	Island	3	R	GGAGCGGCAGCCCAGGCTGCAGCAGTGGGGTTGCCACGCCGAGTTTTCCG
cg05283542	3.11324	0.00511448	0.383366	0.465531	-0.0821646	0.389811	0.4482	0.3107	0.3699	0.3982	0.4109	0.5177	0.5033	0.3978	0.4981	-2.22219	0.0383462	3.83498	3.44576	3.55459	3.81368	3.28295	3.23202	3.35758	3.3643	3.35758	3.50341	3.47468	COL8A1	MIR548G	NA	NA	1295	100313938	NA	NA	collagen, type VIII, alpha 1	microRNA 548g	NA	NA	5'UTR	Body	NA	NA	99357613		3	F	CGGATGCGCGATCCGCTGCTCCTTTAACTAGCAACTGGTTTGAAAACAAA
cg17918158	-2.8731	0.00890108	0.84538	0.792164	0.0532155	0.821317	0.8377	0.8557	0.868	0.8442	0.7999	0.8345	0.7525	0.8026	0.7713	-2.22219	0.0383462	3.83498	3.44576	3.55459	3.81368	3.28295	3.23202	3.35758	3.3643	3.35758	3.50341	3.47468	COL8A1	MIR548G	NA	NA	1295	100313938	NA	NA	collagen, type VIII, alpha 1	microRNA 548g	NA	NA	5'UTR	Body	NA	NA	99463106		3	R	CGTGTGTTTCACAGGAACTTGTTTAAGAAATATCGGCCAGGCACGGTGGC
cg25298754	-2.98534	0.00688052	0.638786	0.571159	0.0676263	0.651786	0.6496	0.6532	0.6485	0.5909	0.6261	0.5864	0.5147	0.5659	0.5627	2.99587	0.00731018	5.448	5.38742	5.48985	5.32121	5.65263	5.42843	5.35784	5.53399	5.35784	5.48231	5.44595	ZBED2	CD96	NA	NA	79413	10225	NA	NA	zinc finger, BED-type containing 2	CD96 molecule	NA	NA	5'UTR	Body	NA	NA	111314102		3	R	CGGTTGCAGAGCTTGATTAAATAAAGCTCTCATTAGTTTAAGAAATGACC
cg24323726	-3.20371	0.00413883	0.674166	0.605349	0.0688171	0.689324	0.6927	0.6964	0.6803	0.6122	0.6473	0.6232	0.5714	0.5908	0.594	2.99587	0.00731018	5.448	5.38742	5.48985	5.32121	5.65263	5.42843	5.35784	5.53399	5.35784	5.48231	5.44595	ZBED2	CD96	NA	NA	79413	10225	NA	NA	zinc finger, BED-type containing 2	CD96 molecule	NA	NA	TSS200	Body	NA	NA	111314186		3	R	CGCAGGAAAGATCAGAGAGAAGTCCAGAGCCTTGCCTGCTTGTAAGTACC
cg20983854	-3.62159	0.00153295	0.727792	0.649265	0.0785266	0.721784	0.7033	0.7503	0.7618	0.7017	0.6996	0.6423	0.6027	0.6348	0.6669	2.99587	0.00731018	5.448	5.38742	5.48985	5.32121	5.65263	5.42843	5.35784	5.53399	5.35784	5.48231	5.44595	CD96	ZBED2	NA	NA	10225	79413	NA	NA	CD96 molecule	zinc finger, BED-type containing 2	NA	NA	Body	TSS1500	NA	NA	111315344		3	R	CGAAGGCAACTGGCTCACTGAAGAACTCTGGTTAACGTCTAAAAATTTTG
cg08979515	-2.83601	0.00968541	0.506094	0.422368	0.0837261	0.465298	0.5749	0.4437	0.5248	0.5217	0.4256	0.3835	0.4663	0.3998	0.4367	2.44263	0.0243031	6.60458	6.42186	6.59527	6.85482	6.58479	6.71205	7.11403	6.94463	7.11403	6.59845	6.75445	ABHD10	NA	NA	NA	55347	NA	NA	NA	abhydrolase domain containing 10	NA	NA	NA	TSS1500	NA	NA	NA	111697575	N_Shore	3	R	CGAGGACACCAGGCTTGCTGCATCACCTGCAATCCCGCCGACCGCGTGAC
cg01009664	3.04749	0.0059594	0.125198	0.179902	-0.0547046	0.126757	0.1518	0.1073	0.1158	0.1244	0.1437	0.1621	0.2459	0.1247	0.2231	-2.1751	0.0421819	4.46309	4.46205	4.65497	4.42065	4.74685	4.29965	4.45526	4.17995	4.45526	4.37204	4.45097	TRH	NA	NA	NA	7200	NA	NA	NA	thyrotropin-releasing hormone	NA	NA	NA	5'UTR	1stExon	NA	NA	129693613	Island	3	F	CAGGAGTGGGCTCCACAGGATGGGTCCGGGATCCGGGGACTCGGGATCCG
cg22931604	2.85467	0.00928298	0.119374	0.177873	-0.058499	0.125994	0.1152	0.1011	0.1365	0.1181	0.1236	0.1742	0.2724	0.1231	0.196	-2.1751	0.0421819	4.46309	4.46205	4.65497	4.42065	4.74685	4.29965	4.45526	4.17995	4.45526	4.37204	4.45097	TRH	NA	NA	NA	7200	NA	NA	NA	thyrotropin-releasing hormone	NA	NA	NA	5'UTR	NA	NA	NA	129694392	Island	3	F	CGGCCTCCTGCCTTGCGCAAGCAGAACTGGGCGCAGGCACTACAGGCACC
cg14313576	-2.96673	0.00718198	0.674064	0.589744	0.0843204	0.661851	0.6545	0.7067	0.6876	0.6597	0.6515	0.6339	0.4838	0.5864	0.5932	-2.61744	0.0167562	3.82004	3.64807	3.78857	3.96216	3.71414	3.69246	3.65563	3.64501	3.65563	3.65466	3.72364	KY	NA	NA	NA	339855	NA	NA	NA	kyphoscoliosis peptidase	NA	NA	NA	Body	NA	NA	NA	134339988		3	R	CGACCAGGGGCTGCTACAGCTGTCCAGATGCCTGCCTGGCTAGCCCCCAG
cg24675998	3.39283	0.00264776	0.129607	0.230882	-0.101275	0.164318	0.1073	0.0867	0.1478	0.1419	0.1435	0.258	0.3367	0.147	0.2692	-2.61744	0.0167562	3.82004	3.64807	3.78857	3.96216	3.71414	3.69246	3.65563	3.64501	3.65563	3.65466	3.72364	KY	NA	NA	NA	339855	NA	NA	NA	kyphoscoliosis peptidase	NA	NA	NA	Body	NA	NA	NA	134369661	Island	3	F	AGACCAGCAGGCGAACCCGAGCTCGCTGCTGCAGCGCGGAGGAGGTAACG
cg00310463	-2.94013	0.00763504	0.74703	0.687412	0.0596172	0.776376	0.7381	0.7414	0.7257	0.7535	0.6436	0.728	0.6407	0.7251	0.6997	-2.61744	0.0167562	3.82004	3.64807	3.78857	3.96216	3.71414	3.69246	3.65563	3.64501	3.65563	3.65466	3.72364	KY	NA	NA	NA	339855	NA	NA	NA	kyphoscoliosis peptidase	NA	NA	NA	TSS1500	NA	NA	NA	134371285	S_Shore	3	R	CTCAGAGTTTGGTTCCGTGTAAAGGCTGTTGTCTTATTGCATTACCAGCG
cg15360181	-3.85334	0.000876856	0.280927	0.186033	0.094894	0.264495	0.2711	0.296	0.3162	0.2568	0.2129	0.2141	0.1112	0.1393	0.2526	2.0331	0.0559548	7.50526	7.48145	7.35845	7.64318	7.25421	7.38306	7.81534	7.45502	7.81534	8.2182	7.59295	SLC9A9	NA	NA	NA	285195	NA	NA	NA	solute carrier family 9, subfamily A (NHE9, cation proton antiporter 9), member 9	NA	NA	NA	TSS200	NA	NA	NA	143567492		3	R	TTTCATACTGGACAAATCTGCAAGCAATGATGCTAAGATCTTGAATCACG
cg06981309	4.43969	0.000211273	0.60694	0.719263	-0.112322	0.66657	0.623	0.611	0.5555	0.5787	0.7109	0.6758	0.7284	0.7948	0.6863	-2.47978	0.0224721	9.15339	8.73165	8.333	8.58216	8.53644	8.43568	7.89483	7.86729	7.89483	8.45124	8.38805	PLSCR1	NA	NA	NA	5359	NA	NA	NA	phospholipid scramblase 1	NA	NA	NA	5'UTR	NA	NA	NA	146260954	N_Shore	3	F	CGAGTGAGGTTACAGAGCAAAAGAGGGAGACATTCTTAGAGATGAAGATG
cg07553761	3.37061	0.0027912	0.200333	0.275307	-0.0749736	0.252361	0.1883	0.1827	0.1798	0.1985	0.2513	0.3257	0.2747	0.2056	0.3193	2.01231	0.0582802	6.28687	6.39487	6.73762	6.25614	6.56527	6.61029	6.6398	6.70826	6.6398	6.76349	6.56024	TRIM59	NA	NA	NA	286827	NA	NA	NA	tripartite motif containing 59	NA	NA	NA	TSS1500	NA	NA	NA	160167977	Island	3	F	CGCCGGTGGCCGACGGCTTCTGAGGAATTATCTTTTACTTGGCGCCACAC
cg17448192	-2.82852	0.00985159	0.490901	0.365771	0.12513	0.439494	0.4945	0.6785	0.3912	0.4508	0.3705	0.4307	0.2964	0.4097	0.3216	2.30434	0.0324117	9.8856	10.4261	10.1968	10.3118	10.6151	10.5604	10.629	10.5768	10.629	10.3969	10.4228	ST6GAL1	NA	NA	NA	6480	NA	NA	NA	ST6 beta-galactosamide alpha-2,6-sialyltranferase 1	NA	NA	NA	5'UTR	NA	NA	NA	186718821		3	R	TGACCAGAGTGTCAGGTGAGGCCATTGTTGGCAGAAAGGTGCCTTCCTCG
cg02524983	-3.121	0.00502281	0.824328	0.741572	0.0827558	0.812582	0.8186	0.8287	0.8333	0.8284	0.7774	0.7992	0.6303	0.7932	0.7078	-3.00138	0.0072209	9.16662	9.21341	9.09244	8.91251	8.98176	8.8303	8.72039	8.62575	8.72039	8.58427	8.88478	LPP	NA	NA	NA	4026	NA	NA	NA	LIM domain containing preferred translocation partner in lipoma	NA	NA	NA	5'UTR	NA	NA	NA	188012918		3	F	CGGTTCGTACACAAACAGTTCTCTTTGATTAAGTATCCGGTGAAACCAAT
cg04773529	3.00534	0.00657017	0.269271	0.339988	-0.0707172	0.284085	0.2812	0.2285	0.266	0.2866	0.2701	0.3415	0.4049	0.326	0.3574	-3.00138	0.0072209	9.16662	9.21341	9.09244	8.91251	8.98176	8.8303	8.72039	8.62575	8.72039	8.58427	8.88478	LPP	NA	NA	NA	4026	NA	NA	NA	LIM domain containing preferred translocation partner in lipoma	NA	NA	NA	Body	NA	NA	NA	188225542		3	F	CGTTGCCCCCTGGAAAAGGCTGAAACCTGAACTAAGATAAAGAGACACAT
cg22198044	-4.12468	0.000454201	0.428942	0.298406	0.130536	0.509661	0.3952	0.4868	0.3831	0.37	0.376	0.3003	0.2329	0.3141	0.2688	-2.34734	0.0296552	8.03422	7.98343	8.06261	8.17992	8.03293	7.91295	7.99935	7.9146	7.99935	7.94553	8.00649	SH3BP2	NA	NA	NA	6452	NA	NA	NA	SH3-domain binding protein 2	NA	NA	NA	TSS1500	Body	5'UTR	NA	2819614	Island	4	R	CTTTCCCGAGGGAGCTGGTTGCAAGGGCCCGGCGGGATGGGACCTGGGCG
cg10745272	-3.32187	0.00313284	0.220155	0.153846	0.0663088	0.266153	0.1931	0.2701	0.185	0.1865	0.1989	0.1599	0.1461	0.1318	0.1326	-2.34734	0.0296552	8.03422	7.98343	8.06261	8.17992	8.03293	7.91295	7.99935	7.9146	7.99935	7.94553	8.00649	SH3BP2	NA	NA	NA	6452	NA	NA	NA	SH3-domain binding protein 2	NA	NA	NA	TSS1500	Body	TSS200	5'UTR	2819770	Island	4	R	CTTCTTGATTCCAGGCTGCACCAACAGATGTGGGCCTCCTGTCCCAAGCG
cg23613051	-3.08657	0.0054423	0.416164	0.312224	0.10394	0.496471	0.3541	0.4994	0.3486	0.3823	0.4235	0.3415	0.2489	0.2657	0.2814	-2.34734	0.0296552	8.03422	7.98343	8.06261	8.17992	8.03293	7.91295	7.99935	7.9146	7.99935	7.94553	8.00649	SH3BP2	NA	NA	NA	6452	NA	NA	NA	SH3-domain binding protein 2	NA	NA	NA	Body	5'UTR	TSS200	NA	2820428	Island	4	F	GTCCCAGCCGCAGGACCCCCAACCACAGGCCAAGGTTTGGAACAAAGGCG
cg08822227	-3.20866	0.00409105	0.19639	0.131355	0.0650352	0.257761	0.1668	0.229	0.1749	0.1535	0.1937	0.1553	0.0981	0.095	0.1147	-2.34734	0.0296552	8.03422	7.98343	8.06261	8.17992	8.03293	7.91295	7.99935	7.9146	7.99935	7.94553	8.00649	SH3BP2	NA	NA	NA	6452	NA	NA	NA	SH3-domain binding protein 2	NA	NA	NA	Body	5'UTR	TSS200	NA	2820468	S_Shore	4	R	TGTGGCGGCGCCTTTGTTCCAAACCTTGGCCTGTGGTTGGGGGTCCTGCG
cg07991621	-3.35362	0.00290594	0.252267	0.163309	0.0889577	0.310534	0.2254	0.3034	0.1975	0.2246	0.2587	0.1603	0.1142	0.1585	0.1249	-2.34734	0.0296552	8.03422	7.98343	8.06261	8.17992	8.03293	7.91295	7.99935	7.9146	7.99935	7.94553	8.00649	SH3BP2	NA	NA	NA	6452	NA	NA	NA	SH3-domain binding protein 2	NA	NA	NA	Body	5'UTR	TSS200	NA	2820479	S_Shore	4	R	CTTTGTTCCAAACCTTGGCCTGTGGTTGGGGGTCCTGCGGCTGGGACCCG
cg24015522	-3.16728	0.00450788	0.768759	0.705264	0.0634952	0.770707	0.8285	0.729	0.7621	0.7535	0.706	0.7215	0.6828	0.7278	0.6882	2.95957	0.00792522	8.38384	8.27218	8.43477	8.47261	8.39017	8.51761	8.67664	8.55046	8.67664	8.66223	8.50371	C4orf10	NOP14	NA	NA	NA	8602	NA	NA	NA	NOP14 nucleolar protein homolog (yeast) [Source:HGNC Symbol;Acc:16821]	NA	NA	Body	NA	NA	NA	2944550		4	F	TCTCCGTGGCGAGTGAATTGACTCCTGCGTCCTACAGGCCTTTGCTGACG
cg01503299	-4.72278	0.000106324	0.792772	0.711156	0.0816153	0.795005	0.7859	0.8123	0.7973	0.7734	0.7401	0.7333	0.6454	0.7486	0.6884	2.95957	0.00792522	8.38384	8.27218	8.43477	8.47261	8.39017	8.51761	8.67664	8.55046	8.67664	8.66223	8.50371	NOP14	NA	NA	NA	8602	NA	NA	NA	NOP14 nucleolar protein	NA	NA	NA	Body	NA	NA	NA	2963264	N_Shore	4	F	TCGTCCAGTTGACTCCAAGCTTGATAACGCGTGTAGGGGCCGTGAGGCCG
cg01787559	-3.48358	0.00213315	0.653665	0.595481	0.0581841	0.671036	0.6494	0.6716	0.6462	0.6301	0.6092	0.5975	0.5661	0.6052	0.5993	-3.07107	0.0061795	4.58204	4.56537	4.56287	4.61059	4.46876	4.38424	4.31379	4.27851	4.31379	4.48198	4.45619	HGFAC	NA	NA	NA	3083	NA	NA	NA	HGF activator	NA	NA	NA	Body	NA	NA	NA	3450770	S_Shore	4	F	CGTGGTTGGATGCCCTGGCCCAGCCAGTGCTGCCCCCAGGGAATGAGACA
cg03576854	-4.32899	0.000276472	0.75875	0.68651	0.0722393	0.756542	0.7756	0.7661	0.7576	0.738	0.6998	0.7104	0.6892	0.6563	0.6769	2.17391	0.042283	5.02994	4.73989	4.73506	5.08551	4.62532	5.02885	4.95207	5.62887	4.95207	5.5584	5.0336	JAKMIP1	NA	NA	NA	152789	NA	NA	NA	janus kinase and microtubule interacting protein 1	NA	NA	NA	5'UTR	NA	NA	NA	6199338	N_Shore	4	R	TAAACTACAGGCAAGTCCAACTTCAGAAGCCCTGCAGGTTGATCCCGTCG
cg09216442	-3.03701	0.00610591	0.692798	0.624526	0.0682717	0.698044	0.696	0.7095	0.6545	0.7059	0.6366	0.6868	0.628	0.5612	0.6101	2.17391	0.042283	5.02994	4.73989	4.73506	5.08551	4.62532	5.02885	4.95207	5.62887	4.95207	5.5584	5.0336	JAKMIP1	NA	NA	NA	152789	NA	NA	NA	janus kinase and microtubule interacting protein 1	NA	NA	NA	TSS1500	NA	NA	NA	6203560	S_Shore	4	F	GACCTGCTCTGGCCAATGAAACGTGAGCAGAAGTGACGAGAGTCCCTTCG
cg25793812	-4.48155	0.000190847	0.846827	0.773063	0.0737639	0.858641	0.8401	0.811	0.8615	0.8629	0.7922	0.7964	0.7776	0.7083	0.7909	2.08462	0.0505468	6.59438	6.82232	6.88192	6.80393	6.72108	6.92851	7.28479	6.82077	7.28479	6.88511	6.90276	LOC93622	NA	NA	NA	93622	NA	NA	NA	Morf4 family associated protein 1-like 1 pseudogene	NA	NA	NA	Body	NA	NA	NA	6677191	S_Shore	4	R	CGCATTCACAACTTTGACAGGAGCTTGGGTTCTTCATGTGGCAGCTGCAA
cg11970349	3.01069	0.0064895	0.279291	0.340578	-0.0612866	0.286763	0.2699	0.2405	0.2936	0.3057	0.314	0.299	0.409	0.2949	0.386	-2.85151	0.0100657	5.17969	4.91045	5.05537	4.91524	4.83667	4.60968	4.56234	4.69096	4.56234	4.70759	4.80303	GPR78	NA	NA	NA	27201	NA	NA	NA	G protein-coupled receptor 78	NA	NA	NA	TSS200	NA	NA	NA	8582287	Island	4	R	CGGGCCAGGTCAGTCCCTGCCCTGGTCACACCTCCAGCCGAGCCTCCCAG
cg09024126	2.89502	0.00846648	0.0414166	0.107987	-0.0665707	0.0505884	0.0456	0.0285	0.0481	0.0342	0.0419	0.0811	0.2274	0.0392	0.1504	-2.55214	0.0192714	3.2741	3.41352	3.58318	3.32082	3.64857	3.32093	3.23164	3.24364	3.23164	3.15946	3.34275	PROM1	NA	NA	NA	8842	NA	NA	NA	prominin 1	NA	NA	NA	TSS200	5'UTR	1stExon	NA	16085603	Island	4	R	AGGTATGGGGCCGCCGTAATGGAAAGGATTCCTTAAACATACTCACCGCG
cg10630155	3.18139	0.00436135	0.0689465	0.120448	-0.0515012	0.0739132	0.0728	0.0538	0.0728	0.0714	0.087	0.1083	0.1896	0.0783	0.1391	-2.55214	0.0192714	3.2741	3.41352	3.58318	3.32082	3.64857	3.32093	3.23164	3.24364	3.23164	3.15946	3.34275	PROM1	NA	NA	NA	8842	NA	NA	NA	prominin 1	NA	NA	NA	TSS200	NA	NA	NA	16085666	Island	4	R	GAGCATGGCCAGGTGCCGCGTGGGGATCTGCCTCAGTCACTTAAAGATCG
cg07656173	3.7675	0.0010789	0.310751	0.40309	-0.0923397	0.327951	0.3452	0.2727	0.2938	0.3142	0.3568	0.3828	0.4942	0.3939	0.3878	-2.55214	0.0192714	3.2741	3.41352	3.58318	3.32082	3.64857	3.32093	3.23164	3.24364	3.23164	3.15946	3.34275	PROM1	NA	NA	NA	8842	NA	NA	NA	prominin 1	NA	NA	NA	TSS1500	NA	NA	NA	16086023	S_Shore	4	F	CCTGTGTGTACACATGGGAGCGAATATGGCTTTATGCTGTTTTTCAACCG
cg13117948	3.2072	0.00410512	0.393435	0.463965	-0.0705303	0.416373	0.4369	0.3434	0.3801	0.3905	0.4562	0.4757	0.4958	0.4433	0.4489	-2.55214	0.0192714	3.2741	3.41352	3.58318	3.32082	3.64857	3.32093	3.23164	3.24364	3.23164	3.15946	3.34275	PROM1	NA	NA	NA	8842	NA	NA	NA	prominin 1	NA	NA	NA	TSS1500	NA	NA	NA	16086051	S_Shore	4	R	ACCAATGCTAGTGGCTGAAGCGGTTGAAAAACAGCATAAAGCCATATTCG
cg10059660	3.08249	0.00549419	0.09441	0.145595	-0.0511849	0.090285	0.1043	0.0839	0.1043	0.0892	0.1126	0.1359	0.2182	0.0917	0.1695	-2.338	0.0302349	4.641	4.91585	4.82312	4.74913	4.70688	4.40068	4.60478	4.62684	4.60478	4.58966	4.66627	KCTD8	NA	NA	NA	386617	NA	NA	NA	potassium channel tetramerisation domain containing 8	NA	NA	NA	1stExon	NA	NA	NA	44450234	Island	4	R	CGGCTTCCTTTTCAGGTACGTGCTGGATTATCTGCGGGACAAGCAACTCG
cg12300353	4.28495	0.000307703	0.11066	0.190209	-0.0795487	0.114159	0.1293	0.0961	0.1017	0.112	0.1535	0.1936	0.2523	0.1428	0.2088	-2.338	0.0302349	4.641	4.91585	4.82312	4.74913	4.70688	4.40068	4.60478	4.62684	4.60478	4.58966	4.66627	KCTD8	NA	NA	NA	386617	NA	NA	NA	potassium channel tetramerisation domain containing 8	NA	NA	NA	1stExon	NA	NA	NA	44450358	Island	4	R	CGCTGCTCAGCGTCCCGGACAGTACTTTGGCCAGCATGTTCTCGCCCTCT
cg00236919	3.59193	0.001646	0.324252	0.394371	-0.0701187	0.365522	0.318	0.3075	0.2968	0.3335	0.3741	0.3919	0.4505	0.3457	0.4097	-2.08038	0.0509741	4.62266	5.02302	5.11538	5.48922	4.39632	4.44324	4.64867	4.91288	4.64867	4.16558	4.74656	NIPAL1	NA	NA	NA	152519	NA	NA	NA	NIPA-like domain containing 1	NA	NA	NA	TSS1500	NA	NA	NA	48018263	N_Shore	4	F	GGGGCTGCTGAGCAGACTTTGCCCTTCTGTGCTGTTATCAGCTTCTGTCG
cg19123916	2.97889	0.00698368	0.694252	0.762079	-0.0678273	0.707102	0.7177	0.7253	0.6808	0.6403	0.7088	0.7667	0.8347	0.7032	0.797	-2.55577	0.0191226	5.49017	5.17945	5.29442	5.21853	5.327	5.05412	5.25491	5.16513	5.25491	4.80387	5.20425	SLC10A4	NA	NA	NA	201780	NA	NA	NA	solute carrier family 10 (sodium/bile acid cotransporter family), member 4	NA	NA	NA	TSS1500	NA	NA	NA	48484788	N_Shore	4	R	TCTTTAGGGACACATCGCCGTGCAGATTCAGCCAGGTACTTGTGGGTTCG
cg18074184	3.50422	0.0020306	0.458897	0.549715	-0.0908181	0.462615	0.5162	0.4225	0.4134	0.4797	0.4869	0.5011	0.6259	0.5533	0.5814	-2.55577	0.0191226	5.49017	5.17945	5.29442	5.21853	5.327	5.05412	5.25491	5.16513	5.25491	4.80387	5.20425	SLC10A4	NA	NA	NA	201780	NA	NA	NA	solute carrier family 10 (sodium/bile acid cotransporter family), member 4	NA	NA	NA	TSS1500	NA	NA	NA	48485090	N_Shore	4	R	CGATGCACGCTCATGGCAGAAACTGTTCCTATAGCCTGCAGCCCTAAGAG
cg08209133	3.65249	0.00142326	0.195228	0.25389	-0.0586615	0.203645	0.1946	0.1909	0.1937	0.1933	0.2114	0.2729	0.2483	0.2649	0.272	-2.55577	0.0191226	5.49017	5.17945	5.29442	5.21853	5.327	5.05412	5.25491	5.16513	5.25491	4.80387	5.20425	SLC10A4	NA	NA	NA	201780	NA	NA	NA	solute carrier family 10 (sodium/bile acid cotransporter family), member 4	NA	NA	NA	1stExon	NA	NA	NA	48485624	Island	4	F	CGGGACAACTACACCCTGGCGCCCAATGCCAGCAGCCTGGGCCCCGGCAC
cg17515545	2.82898	0.0098412	0.189915	0.250947	-0.0610317	0.199465	0.1943	0.1594	0.1918	0.2047	0.2071	0.2096	0.3086	0.2403	0.2892	-2.31273	0.0318556	8.87296	9.26804	8.17708	7.96935	8.46708	8.27628	8.44842	7.87787	8.44842	7.57795	8.33834	HPSE	NA	NA	NA	10855	NA	NA	NA	heparanase	NA	NA	NA	TSS1500	NA	NA	NA	84257034	S_Shore	4	F	CGAGCAGATGGCAGTGTGTTTCAGCTGAAATGTAACTTCCCTCAAGGAAG
cg22173632	-3.99367	0.00062422	0.708904	0.617492	0.0914125	0.718623	0.7043	0.7083	0.7208	0.6925	0.6458	0.6683	0.5548	0.5855	0.6331	-3.4156	0.00283394	8.81911	8.72179	8.43946	8.39932	8.66674	8.15997	7.9007	8.20395	7.9007	8.38178	8.35935	WDFY3	NA	NA	NA	23001	NA	NA	NA	WD repeat and FYVE domain containing 3 [Source:HGNC Symbol;Acc:20751]	NA	NA	NA	5'UTR	NA	NA	NA	85878805		4	R	CGGACCTTTCAGGGATCCCTGAGACATCTAGGTATCATTAGGGTCATAAA
cg04595835	3.29644	0.00332698	0.0983453	0.15219	-0.0538445	0.103063	0.1018	0.0885	0.1104	0.088	0.1578	0.1877	0.1515	0.1039	0.1601	-3.4156	0.00283394	8.81911	8.72179	8.43946	8.39932	8.66674	8.15997	7.9007	8.20395	7.9007	8.38178	8.35935	WDFY3	C4orf12	NA	NA	23001	NA	NA	NA	WD repeat and FYVE domain containing 3 [Source:HGNC Symbol;Acc:20751]	NA	NA	NA	TSS1500	Body	NA	NA	85888263	S_Shore	4	F	TTTATACTCTGGCTAGAGTAAAATTAACGCACCTTTGCGTTTCTCCATCG
cg26862964	-2.88045	0.00875302	0.862613	0.811331	0.0512819	0.864556	0.8576	0.877	0.8603	0.8535	0.8139	0.8122	0.7547	0.8447	0.8311	2.41823	0.0255805	3.35864	3.44936	3.59494	3.49723	3.37838	3.5679	3.79	3.6703	3.79	3.51342	3.56102	ARSJ	NA	NA	NA	79642	NA	NA	NA	arylsulfatase family, member J	NA	NA	NA	Body	NA	NA	NA	114878283		4	F	CGTTTTCAAGCAAGGGCAGGTTTGGGGAGGAAGGCCTTGAGGAAGATTCA
cg05601456	3.94213	0.000707266	0.230384	0.325797	-0.0954138	0.234659	0.2455	0.1805	0.2317	0.2595	0.2945	0.2622	0.4187	0.327	0.3265	2.41823	0.0255805	3.35864	3.44936	3.59494	3.49723	3.37838	3.5679	3.79	3.6703	3.79	3.51342	3.56102	ARSJ	NA	NA	NA	79642	NA	NA	NA	arylsulfatase family, member J	NA	NA	NA	1stExon	5'UTR	NA	NA	114900431	Island	4	R	GAGCGAGGCTGACTCTCCTGGGAGTGCTGGTACGGAGGGCGGCGGGATCG
cg13084458	3.68287	0.00132296	0.151319	0.219778	-0.068459	0.165068	0.1615	0.1078	0.1848	0.1374	0.1887	0.1929	0.2974	0.1747	0.2452	2.18477	0.0413662	2.71028	2.6443	2.75192	2.85799	2.79031	2.82423	2.89681	3.02716	2.89681	2.69835	2.80982	INTU	NA	NA	NA	27152	NA	NA	NA	inturned planar cell polarity effector homolog (Drosophila)	NA	NA	NA	TSS1500	NA	NA	NA	128553917		4	R	CATCTCCGCCTGTTTTAACAGGTTATGCTGCTCTAAGGAATTGCGTTCCG
cg07262168	-3.124	0.00498772	0.889188	0.832652	0.0565365	0.881151	0.8859	0.8995	0.8955	0.8839	0.8305	0.8776	0.779	0.8407	0.8355	-2.30091	0.0326416	3.45497	3.38988	3.44399	3.80998	3.51293	3.4127	3.30921	3.37995	3.30921	3.09862	3.41215	RNF150	NA	NA	NA	57484	NA	NA	NA	ring finger protein 150	NA	NA	NA	Body	NA	NA	NA	141865108		4	F	CGGTCTATCTATTGCTTTGGTTTAAAACAATGGCAAATAAGGACTTTTGG
cg01417394	-3.30407	0.0032675	0.839769	0.757486	0.0822836	0.799642	0.8286	0.9046	0.8641	0.8018	0.8	0.7852	0.7218	0.6977	0.7828	3.47219	0.00249042	7.48724	7.49014	7.26898	7.17022	8.44287	8.10879	8.67945	8.27385	8.67945	8.30881	7.99098	INPP4B	NA	NA	NA	8821	NA	NA	NA	inositol polyphosphate-4-phosphatase, type II, 105kDa	NA	NA	NA	Body	NA	NA	NA	143324090		4	F	CGGTGTCATGAGACTTATCCTTGACATCATAGACTGTTAGTTTTATTTTG
cg21943416	3.65745	0.0014064	0.101497	0.182293	-0.0807958	0.126962	0.1213	0.0728	0.0888	0.0977	0.1504	0.1527	0.2837	0.1098	0.2148	3.47219	0.00249042	7.48724	7.49014	7.26898	7.17022	8.44287	8.10879	8.67945	8.27385	8.67945	8.30881	7.99098	INPP4B	NA	NA	NA	8821	NA	NA	NA	inositol polyphosphate-4-phosphatase, type II, 105kDa	NA	NA	NA	5'UTR	NA	NA	NA	143766916	N_Shore	4	F	ACGCTGAGGTTGGCCCGGGCACTCGCTCTCACTTCCAATCCTGATGATCG
cg06812991	3.06594	0.00570965	0.155792	0.209082	-0.0532907	0.18341	0.1445	0.1442	0.1606	0.1462	0.1787	0.2167	0.2627	0.1578	0.2296	-2.05162	0.053954	3.87377	4.08853	4.0208	3.9521	4.00824	3.83174	3.90955	3.89619	3.90955	3.48406	3.89745	NPY2R	NA	NA	NA	4887	NA	NA	NA	neuropeptide Y receptor Y2	NA	NA	NA	TSS1500	NA	NA	NA	156129574	Island	4	R	GGGCGGATTTGGTGAAGTCGGCCTCAAGTCCAGGAGGTCTGTCTTCGCCG
cg21512644	3.03205	0.00617651	0.162541	0.261625	-0.0990845	0.180354	0.1676	0.1232	0.1794	0.1622	0.1632	0.2553	0.3894	0.1784	0.3219	-2.05162	0.053954	3.87377	4.08853	4.0208	3.9521	4.00824	3.83174	3.90955	3.89619	3.90955	3.48406	3.89745	NPY2R	NA	NA	NA	4887	NA	NA	NA	neuropeptide Y receptor Y2	NA	NA	NA	5'UTR	1stExon	NA	NA	156130016	Island	4	R	TGAGTGCGGTGCCCAGGCGCGCTTGGCCTGAGAGGTCGGCAGCAGACCCG
cg05773958	-2.98304	0.00691711	0.750775	0.672927	0.0778479	0.741999	0.7188	0.7576	0.7937	0.7418	0.7342	0.7114	0.572	0.6967	0.6503	-2.24213	0.0368199	2.87194	3.21136	3.13009	3.13402	2.97724	2.94619	2.84249	2.9107	2.84249	3.0015	2.9868	SPOCK3	NA	NA	NA	50859	NA	NA	NA	sparc/osteonectin, cwcv and kazal-like domains proteoglycan (testican) 3	NA	NA	NA	Body	NA	NA	NA	168004573		4	R	CAACTTGCTCAACTCTAAGTGTCCCTGTGGCTGGATGAAGCCCACTGACG
cg05158197	3.55003	0.00181986	0.0888388	0.159351	-0.0705123	0.081087	0.107	0.0735	0.1005	0.0821	0.0953	0.164	0.2366	0.1091	0.1918	-2.24213	0.0368199	2.87194	3.21136	3.13009	3.13402	2.97724	2.94619	2.84249	2.9107	2.84249	3.0015	2.9868	SPOCK3	NA	NA	NA	50859	NA	NA	NA	sparc/osteonectin, cwcv and kazal-like domains proteoglycan (testican) 3	NA	NA	NA	TSS200	NA	NA	NA	168155888	S_Shore	4	F	CGCTTGGCTGGAGCCAGAGGACGAGGTAGCTCCTAGCCTAGGAATCCTTA
cg20026798	3.30389	0.00326888	0.111143	0.166577	-0.0554334	0.11612	0.1159	0.1014	0.1154	0.1068	0.1343	0.1627	0.2458	0.1108	0.1792	-2.03235	0.0560379	4.38456	4.47272	4.22478	4.48211	4.42756	4.32288	4.04882	4.24768	4.04882	4.30837	4.29683	STOX2	NA	NA	NA	56977	NA	NA	NA	storkhead box 2	NA	NA	NA	TSS200	NA	NA	NA	184826443	Island	4	F	CTTTAGATGGCACGGCTCTGCACAGCTGTTTCTGGTCCAACAACCAATCG
cg16199881	2.86522	0.00906239	0.128691	0.191306	-0.0626155	0.12794	0.1386	0.0828	0.1295	0.1646	0.1297	0.1538	0.2975	0.1585	0.217	-2.3202	0.0313683	3.98448	3.81916	4.12534	3.83998	3.68978	3.67401	3.61575	3.74541	3.61575	3.6077	3.77174	FAM149A	NA	NA	NA	25854	NA	NA	NA	family with sequence similarity 149, member A	NA	NA	NA	5'UTR	NA	NA	NA	187066505	S_Shore	4	R	CGGAACACTCACACCGCCCTGACCCAACACCAGCAAGTCCCAGGAGCGAC
cg03098643	3.16781	0.00450225	0.0998504	0.164558	-0.064708	0.106407	0.1017	0.0614	0.1404	0.0893	0.107	0.1673	0.2637	0.1153	0.1694	-2.27014	0.0347713	3.20027	3.33559	3.20077	3.31345	3.08378	3.0742	2.93941	3.06637	2.93941	3.15075	3.1304	FAT1	NA	NA	NA	2195	NA	NA	NA	FAT tumor suppressor homolog 1 (Drosophila)	NA	NA	NA	5'UTR	NA	NA	NA	187644620	Island	4	F	GACTCGGTCCTTCCCAGTTGGGAAATTCAGCACTGGCTAGGGGGGTCCCG
cg16248329	3.09592	0.0053252	0.111052	0.225287	-0.114235	0.135191	0.1056	0.0703	0.1563	0.0879	0.1361	0.2679	0.3866	0.0933	0.2425	-2.27014	0.0347713	3.20027	3.33559	3.20077	3.31345	3.08378	3.0742	2.93941	3.06637	2.93941	3.15075	3.1304	FAT1	NA	NA	NA	2195	NA	NA	NA	FAT tumor suppressor homolog 1 (Drosophila)	NA	NA	NA	5'UTR	NA	NA	NA	187644739	Island	4	F	CGGGGGCGAGAGCGTGCAGCGCGCTGCGGTGCGGACTCTGTGGGTGTCCG
cg27475132	3.07834	0.00554751	0.0953061	0.178365	-0.0830592	0.116147	0.0923	0.0626	0.1148	0.0908	0.1101	0.1861	0.3037	0.0925	0.1994	-2.27014	0.0347713	3.20027	3.33559	3.20077	3.31345	3.08378	3.0742	2.93941	3.06637	2.93941	3.15075	3.1304	FAT1	NA	NA	NA	2195	NA	NA	NA	FAT tumor suppressor homolog 1 (Drosophila)	NA	NA	NA	TSS200	NA	NA	NA	187645120	Island	4	F	CGGGCTCGGCCACGCAGTCCCGCCCGGACCCAAAGAGCCCCAGTCCCTGC
cg08874747	3.25771	0.00364527	0.129937	0.189325	-0.0593884	0.13836	0.1429	0.1119	0.1431	0.1134	0.1534	0.1741	0.2708	0.1349	0.2134	-2.27014	0.0347713	3.20027	3.33559	3.20077	3.31345	3.08378	3.0742	2.93941	3.06637	2.93941	3.15075	3.1304	FAT1	NA	NA	NA	2195	NA	NA	NA	FAT tumor suppressor homolog 1 (Drosophila)	NA	NA	NA	TSS1500	NA	NA	NA	187645280	Island	4	F	TAACGTTTCCCTTTCTTGGCAGGGAGCTTTCCCCAATTCCTTGCACAGCG
cg09338136	3.07479	0.00559342	0.235636	0.295949	-0.0603133	0.271509	0.2221	0.2447	0.2413	0.1986	0.2374	0.3209	0.3205	0.2567	0.3443	-2.55796	0.0190335	8.42114	8.59183	8.21795	8.82754	8.55596	8.03824	7.83644	8.07539	7.83644	8.48007	8.2881	AHRR	NA	NA	NA	57491	NA	NA	NA	aryl-hydrocarbon receptor repressor	NA	NA	NA	Body	NA	NA	NA	344057	Island	5	F	CGGAGGAGGCCCCTGCAGAAACAGTAAAGTATCCCGCCTTCTGCTTGTGT
cg09084391	2.96745	0.00717018	0.766549	0.833851	-0.0673021	0.79177	0.7176	0.8055	0.733	0.7849	0.8305	0.8415	0.7671	0.889	0.8412	-2.55796	0.0190335	8.42114	8.59183	8.21795	8.82754	8.55596	8.03824	7.83644	8.07539	7.83644	8.48007	8.2881	AHRR	NA	NA	NA	57491	NA	NA	NA	aryl-hydrocarbon receptor repressor	NA	NA	NA	Body	NA	NA	NA	346247	S_Shore	5	F	ATGAATTGCAGCATCCGTATCTACTGCCGTCCCCCGCTAGAGCTTGTTCG
cg17472786	-4.10929	0.000471497	0.803119	0.744685	0.0584335	0.823372	0.7891	0.7903	0.8056	0.8072	0.756	0.7622	0.7	0.7627	0.7425	-2.55796	0.0190335	8.42114	8.59183	8.21795	8.82754	8.55596	8.03824	7.83644	8.07539	7.83644	8.48007	8.2881	AHRR	NA	NA	NA	57491	NA	NA	NA	aryl-hydrocarbon receptor repressor	NA	NA	NA	Body	NA	NA	NA	389355		5	F	AGCCTCTTCCCTTAAAGTTTGTTCCTTCAGCCGCATCTGCTGGAGCCTCG
cg02385153	-3.44738	0.00232547	0.821363	0.754857	0.0665064	0.825384	0.7987	0.8055	0.819	0.8581	0.7586	0.7939	0.6782	0.7915	0.752	-2.55796	0.0190335	8.42114	8.59183	8.21795	8.82754	8.55596	8.03824	7.83644	8.07539	7.83644	8.48007	8.2881	AHRR	LOC100310782	NA	NA	57491	100310782	NA	NA	aryl-hydrocarbon receptor repressor	mitochondrial translational initiation factor 3 pseudogene	NA	NA	Body	TSS200	NA	NA	404766		5	F	CGAGGGACATGGAAGTCTGGCCTTGGGGGGCGTCCCAGTCTTGTCACATG
cg22985016	-3.14231	0.00477904	0.83157	0.777933	0.0536366	0.807558	0.8323	0.8523	0.8578	0.8079	0.8116	0.801	0.7823	0.7705	0.7243	-2.64119	0.0159208	4.48845	4.35383	4.2837	4.51473	4.37528	4.20099	4.20918	4.19649	4.20918	4.38825	4.32201	SLC9A3	NA	NA	NA	6550	NA	NA	NA	solute carrier family 9, subfamily A (NHE3, cation proton antiporter 3), member 3	NA	NA	NA	Body	NA	NA	NA	497397	N_Shore	5	F	CGGTGCACTGGCCGAATTCCCTCCAGGTGCAGGAGTCGACGCCCCCCACT
cg14533753	-3.2169	0.00401263	0.815757	0.755204	0.0605527	0.811777	0.8005	0.8233	0.8502	0.793	0.8093	0.7451	0.7061	0.7637	0.7519	-2.64119	0.0159208	4.48845	4.35383	4.2837	4.51473	4.37528	4.20099	4.20918	4.19649	4.20918	4.38825	4.32201	SLC9A3	NA	NA	NA	6550	NA	NA	NA	solute carrier family 9, subfamily A (NHE3, cation proton antiporter 3), member 3	NA	NA	NA	Body	NA	NA	NA	497572	N_Shore	5	R	CATTTGCGAATGTCAGGCTGACACCTGTGTCTGAGCCTGTCTGGGCACCG
cg19640581	-3.4443	0.00234264	0.815301	0.761824	0.0534766	0.792696	0.8294	0.8146	0.8326	0.8072	0.7639	0.7728	0.7493	0.7863	0.7368	-2.64119	0.0159208	4.48845	4.35383	4.2837	4.51473	4.37528	4.20099	4.20918	4.19649	4.20918	4.38825	4.32201	SLC9A3	NA	NA	NA	6550	NA	NA	NA	solute carrier family 9, subfamily A (NHE3, cation proton antiporter 3), member 3	NA	NA	NA	Body	NA	NA	NA	501343	N_Shore	5	F	CGGCCCAATGCATGTCACACCCCTCGGAGCACAGAGGGACGGGGCTTGGT
cg02354563	-4.00328	0.000609829	0.651723	0.553836	0.0978871	0.677383	0.6721	0.6719	0.6547	0.5826	0.6076	0.5936	0.5273	0.5303	0.5104	-2.64119	0.0159208	4.48845	4.35383	4.2837	4.51473	4.37528	4.20099	4.20918	4.19649	4.20918	4.38825	4.32201	SLC9A3	NA	NA	NA	6550	NA	NA	NA	solute carrier family 9, subfamily A (NHE3, cation proton antiporter 3), member 3	NA	NA	NA	Body	NA	NA	NA	522363	N_Shore	5	F	GGGAAAAGCCTTCAGGTCTCCCAAACACTTGGACTGGTTCTGGGAAGACG
cg18697636	4.12045	0.00045889	0.0966521	0.223602	-0.12695	0.154445	0.064	0.0575	0.0911	0.1161	0.1565	0.1996	0.3278	0.155	0.2792	-2.64119	0.0159208	4.48845	4.35383	4.2837	4.51473	4.37528	4.20099	4.20918	4.19649	4.20918	4.38825	4.32201	SLC9A3	NA	NA	NA	6550	NA	NA	NA	solute carrier family 9, subfamily A (NHE3, cation proton antiporter 3), member 3	NA	NA	NA	5'UTR	1stExon	NA	NA	524503	Island	5	R	AGGGCTGGGACGCGCATGTCGCGGGGGGTCCCGGCTGGGCTGGGCCGACG
cg09822697	3.59277	0.00164272	0.209193	0.277498	-0.0683055	0.212225	0.2126	0.2025	0.2204	0.1982	0.2293	0.2378	0.3378	0.2621	0.3204	-2.64119	0.0159208	4.48845	4.35383	4.2837	4.51473	4.37528	4.20099	4.20918	4.19649	4.20918	4.38825	4.32201	SLC9A3	NA	NA	NA	6550	NA	NA	NA	solute carrier family 9, subfamily A (NHE3, cation proton antiporter 3), member 3	NA	NA	NA	TSS1500	NA	NA	NA	524848	Island	5	F	AGGGTTGGGGCGAGCGCACCCACAGCTGCCCGGGCATCCCAGGAGCTGCG
cg15108958	-3.5511	0.00181521	0.695334	0.624205	0.071129	0.679806	0.6746	0.7061	0.7326	0.6836	0.6408	0.6415	0.5821	0.6301	0.6265	2.85658	0.00995396	8.71274	8.72615	8.81908	8.97325	8.79873	9.01209	9.54245	9.12875	9.54245	8.96419	9.02199	MTRR	NA	NA	NA	4552	NA	NA	NA	5-methyltetrahydrofolate-homocysteine methyltransferase reductase	NA	NA	NA	Body	NA	NA	NA	7873542	S_Shelf	5	F	GGTTCTGTATTTCCTTAACAAACTTGCGGGCTGTGTCGGGTGGGTCTCCG
cg01468514	3.28	0.00345862	0.105665	0.157187	-0.0515214	0.148037	0.1028	0.0918	0.1156	0.07	0.1277	0.1386	0.2017	0.1347	0.1832	-2.15513	0.0439117	4.76323	5.20479	5.13565	4.86332	4.94514	4.87045	4.6208	4.55812	4.6208	4.88429	4.84666	ANKRD33B	NA	NA	NA	651746	NA	NA	NA	ankyrin repeat domain 33B	NA	NA	NA	TSS1500	NA	NA	NA	10563358	Island	5	F	CGCCTCCTACCCCGAAGTCAAGGGCTCCCTGTGGCAAATCCTCACACGCC
cg23297413	-2.91504	0.00808726	0.802438	0.743244	0.0591946	0.808501	0.7707	0.8237	0.7975	0.8118	0.7475	0.8053	0.685	0.7614	0.717	-2.15513	0.0439117	4.76323	5.20479	5.13565	4.86332	4.94514	4.87045	4.6208	4.55812	4.6208	4.88429	4.84666	ANKRD33B	NA	NA	NA	651746	NA	NA	NA	ankyrin repeat domain 33B	NA	NA	NA	Body	NA	NA	NA	10636139		5	R	CGGGCAGGCATGAGACCTGAGGTGCCTCCCCAGCCCAGCCCACCTCTGCA
cg15637484	3.5837	0.00167881	0.0622478	0.116669	-0.0544212	0.0722774	0.0648	0.051	0.0646	0.0586	0.0797	0.1074	0.2132	0.0744	0.1086	-4.13536	0.000541542	8.04022	7.93062	7.74902	7.82981	8.00494	7.59818	7.48277	7.52791	7.48277	7.74157	7.73878	TRIO	NA	NA	NA	7204	NA	NA	NA	trio Rho guanine nucleotide exchange factor	NA	NA	NA	Body	NA	NA	NA	14145264	Island	5	F	GGGGAACTGATCTCACCGAATCTGGGGAGGTGATTTTCAAAGAGGCCACG
cg19078576	3.34895	0.00293829	0.131384	0.279231	-0.147847	0.122042	0.1734	0.072	0.1864	0.1031	0.1944	0.3096	0.4653	0.1427	0.284	-2.12156	0.0469651	3.29884	3.54167	3.58513	3.32131	3.77359	3.1892	3.11237	3.19389	3.11237	3.32151	3.34499	BASP1	LOC285696	NA	NA	10409	285696	NA	NA	brain abundant, membrane attached signal protein 1	uncharacterized LOC285696	NA	NA	5'UTR	TSS1500	1stExon	NA	17217877	Island	5	F	TCCTTACCGGCTCTGGGTGCCTATGCAGCCCCTGAGTTAGCGCGGTGCCG
cg19078576	3.34895	0.00293829	0.131384	0.279231	-0.147847	0.122042	0.1734	0.072	0.1864	0.1031	0.1944	0.3096	0.4653	0.1427	0.284	-2.22532	0.0381027	3.29884	3.54167	3.58513	3.32131	3.77359	3.1892	3.11237	3.19389	3.11237	3.32151	3.34499	BASP1	LOC285696	NA	NA	10409	285696	NA	NA	brain abundant, membrane attached signal protein 1	uncharacterized LOC285696	NA	NA	5'UTR	TSS1500	1stExon	NA	17217877	Island	5	F	TCCTTACCGGCTCTGGGTGCCTATGCAGCCCCTGAGTTAGCGCGGTGCCG
cg19524676	3.15331	0.0046577	0.10372	0.178581	-0.074861	0.0938896	0.122	0.0889	0.1255	0.0883	0.1187	0.1914	0.2901	0.1136	0.179	-2.12156	0.0469651	3.29884	3.54167	3.58513	3.32131	3.77359	3.1892	3.11237	3.19389	3.11237	3.32151	3.34499	BASP1	LOC285696	NA	NA	10409	285696	NA	NA	brain abundant, membrane attached signal protein 1	uncharacterized LOC285696	NA	NA	5'UTR	TSS1500	NA	NA	17218547	Island	5	F	CTGACGAGGCTGGGGCTCCGATCTGCTCGGGAGGTGCTTCTGAGTGCACG
cg19524676	3.15331	0.0046577	0.10372	0.178581	-0.074861	0.0938896	0.122	0.0889	0.1255	0.0883	0.1187	0.1914	0.2901	0.1136	0.179	-2.22532	0.0381027	3.29884	3.54167	3.58513	3.32131	3.77359	3.1892	3.11237	3.19389	3.11237	3.32151	3.34499	BASP1	LOC285696	NA	NA	10409	285696	NA	NA	brain abundant, membrane attached signal protein 1	uncharacterized LOC285696	NA	NA	5'UTR	TSS1500	NA	NA	17218547	Island	5	F	CTGACGAGGCTGGGGCTCCGATCTGCTCGGGAGGTGCTTCTGAGTGCACG
cg14306451	3.18117	0.00436354	0.185528	0.276163	-0.0906342	0.163276	0.2083	0.1557	0.2305	0.1699	0.2264	0.2456	0.388	0.2127	0.308	-2.12156	0.0469651	3.29884	3.54167	3.58513	3.32131	3.77359	3.1892	3.11237	3.19389	3.11237	3.32151	3.34499	BASP1	LOC285696	NA	NA	10409	285696	NA	NA	brain abundant, membrane attached signal protein 1	uncharacterized LOC285696	NA	NA	5'UTR	TSS1500	NA	NA	17218778	Island	5	F	GGTTTCAGCTTTAGCGCTTTGGGCAAAAGCTGCTCAACCCCAACCCTACG
cg14306451	3.18117	0.00436354	0.185528	0.276163	-0.0906342	0.163276	0.2083	0.1557	0.2305	0.1699	0.2264	0.2456	0.388	0.2127	0.308	-2.22532	0.0381027	3.29884	3.54167	3.58513	3.32131	3.77359	3.1892	3.11237	3.19389	3.11237	3.32151	3.34499	BASP1	LOC285696	NA	NA	10409	285696	NA	NA	brain abundant, membrane attached signal protein 1	uncharacterized LOC285696	NA	NA	5'UTR	TSS1500	NA	NA	17218778	Island	5	F	GGTTTCAGCTTTAGCGCTTTGGGCAAAAGCTGCTCAACCCCAACCCTACG
cg24883742	-3.43549	0.0023923	0.675319	0.60432	0.070999	0.662596	0.6771	0.6628	0.6927	0.6813	0.6062	0.6451	0.5311	0.633	0.6062	-2.09547	0.0494704	2.58419	2.72955	2.71086	2.54253	2.78476	2.67861	2.40872	2.5491	2.40872	2.57968	2.59767	C6	NA	NA	NA	729	NA	NA	NA	complement component 6	NA	NA	NA	5'UTR	NA	NA	NA	41219519		5	F	CGCCCTTTGTTCTCTGGGGTGTAAGTAGCTAATAAATGAGGCAATGCAAG
cg20390045	4.51852	0.000174466	0.0769385	0.14168	-0.064742	0.0945526	0.0733	0.0499	0.0851	0.0817	0.0946	0.1456	0.1775	0.1096	0.1811	-3.20387	0.0045834	4.39377	4.82373	4.02041	4.83787	4.58937	4.07194	4.41727	3.81414	4.41727	3.99748	4.33833	RAB3C	NA	NA	NA	115827	NA	NA	NA	RAB3C, member RAS oncogene family	NA	NA	NA	TSS1500	NA	NA	NA	57878295	N_Shore	5	R	CAGGCGAAAGGAGTTCCTTGGGGTGCTTAGCCAGAAATCTCGCTTTCACG
cg03014628	4.15992	0.000416949	0.0859031	0.142538	-0.0566347	0.0799061	0.0929	0.0816	0.0959	0.0793	0.1157	0.1445	0.2072	0.1017	0.1436	-3.20387	0.0045834	4.39377	4.82373	4.02041	4.83787	4.58937	4.07194	4.41727	3.81414	4.41727	3.99748	4.33833	RAB3C	NA	NA	NA	115827	NA	NA	NA	RAB3C, member RAS oncogene family	NA	NA	NA	5'UTR	1stExon	NA	NA	57879001	Island	5	F	CGGTCCTAGCCAGAGAGAAAGGACATTTGCCAACAATGAGACACGAAGCG
cg22111038	3.99212	0.000626564	0.117834	0.174167	-0.0563333	0.126515	0.1044	0.1102	0.1336	0.1145	0.1755	0.1586	0.248	0.1263	0.1624	-3.20387	0.0045834	4.39377	4.82373	4.02041	4.83787	4.58937	4.07194	4.41727	3.81414	4.41727	3.99748	4.33833	RAB3C	NA	NA	NA	115827	NA	NA	NA	RAB3C, member RAS oncogene family	NA	NA	NA	Body	NA	NA	NA	57879168	Island	5	F	AAAGAAACCCAACTCTGTTCCCAGGGTCATGTCACAGAGCCGCATCTCCG
cg15426956	2.85528	0.00927004	0.187768	0.240957	-0.0531888	0.202159	0.1909	0.1667	0.2053	0.1738	0.1972	0.2363	0.3104	0.191	0.2698	-2.84995	0.0101004	2.86394	2.81081	3.02641	2.87942	2.72388	2.70038	2.47332	2.68451	2.47332	2.75494	2.73909	RGS7BP	NA	NA	NA	401190	NA	NA	NA	regulator of G-protein signaling 7 binding protein	NA	NA	NA	TSS200	NA	NA	NA	63802412	Island	5	F	CAGAACTCATGCATACACATCCACCAAGCCGAAGCCGCTGGTGCAGTGCG
cg14714391	2.97907	0.00698077	0.266702	0.34714	-0.0804376	0.206653	0.2895	0.2736	0.2952	0.2684	0.3886	0.3719	0.3874	0.2636	0.3242	2.55275	0.0192463	7.70668	7.81593	7.83169	7.58679	7.03585	8.02802	7.77361	8.61146	7.77361	8.08386	7.82475	F2R	NA	NA	NA	2149	NA	NA	NA	coagulation factor II (thrombin) receptor	NA	NA	NA	TSS1500	NA	NA	NA	76010444	N_Shore	5	F	CGGGCTCTAGTGGGGGAATGATACTCTTCGTGCGAAATTCACTTTTAAAA
cg26594335	2.86664	0.00903327	0.161172	0.238121	-0.0769482	0.13232	0.1503	0.1663	0.213	0.144	0.2233	0.213	0.3365	0.1644	0.2535	2.55275	0.0192463	7.70668	7.81593	7.83169	7.58679	7.03585	8.02802	7.77361	8.61146	7.77361	8.08386	7.82475	F2R	NA	NA	NA	2149	NA	NA	NA	coagulation factor II (thrombin) receptor	NA	NA	NA	TSS1500	NA	NA	NA	76010472	N_Shore	5	R	TCTCCACGGATGTAAGTGTCCGGGCTCTAGTGGGGGAATGATACTCTTCG
cg02286091	3.9859	0.000636077	0.181378	0.283065	-0.101687	0.213456	0.1863	0.1326	0.1933	0.1812	0.2055	0.2952	0.3677	0.2176	0.3294	-2.71962	0.0134342	3.62274	3.85298	3.68618	3.69396	3.76365	3.54142	3.49843	3.5796	3.49843	3.42635	3.61637	BHMT	NA	NA	NA	635	NA	NA	NA	betaine--homocysteine S-methyltransferase	NA	NA	NA	5'UTR	1stExon	NA	NA	78407678		5	F	TGCCCCCAACGGGTGGCATCTTCGTGGTGTCCAGACAGGTGGTCGACACG
cg10660256	3.28191	0.00344304	0.242408	0.305395	-0.0629869	0.259251	0.2386	0.2214	0.2665	0.2263	0.2632	0.3133	0.3505	0.2514	0.3486	-2.71962	0.0134342	3.62274	3.85298	3.68618	3.69396	3.76365	3.54142	3.49843	3.5796	3.49843	3.42635	3.61637	BHMT	NA	NA	NA	635	NA	NA	NA	betaine--homocysteine S-methyltransferase	NA	NA	NA	5'UTR	1stExon	NA	NA	78407683		5	F	CGACCACCTGTCTGGACACCACGAAGATGCCACCCGTTGGGGGCAAAAAG
cg18058747	3.23867	0.00381243	0.145179	0.210251	-0.0650721	0.167693	0.1476	0.1185	0.1522	0.1398	0.1587	0.1772	0.2942	0.1722	0.249	-2.71962	0.0134342	3.62274	3.85298	3.68618	3.69396	3.76365	3.54142	3.49843	3.5796	3.49843	3.42635	3.61637	BHMT	NA	NA	NA	635	NA	NA	NA	betaine--homocysteine S-methyltransferase	NA	NA	NA	Body	NA	NA	NA	78408253		5	F	AGGCGGGAAATGTCGGAGCCAGCGCCGTGCACTCCTCCCTGTTCTGGGCG
cg05936516	3.00118	0.00663366	0.362882	0.434969	-0.0720874	0.374634	0.3718	0.3409	0.342	0.3851	0.4289	0.3934	0.5324	0.3609	0.4593	-2.21513	0.0388995	6.50183	6.00528	5.76158	5.99198	5.9691	5.71995	5.64976	5.76584	5.64976	6.09753	5.91126	TRIM36	NA	NA	NA	55521	NA	NA	NA	tripartite motif containing 36	NA	NA	NA	Body	NA	NA	NA	114507066	S_Shore	5	R	CGGGCATTAATCCGGATCAGAACAGCCCAGGCATTATTACCTGGCAAAGC
cg16205897	3.05565	0.00584761	0.342541	0.408119	-0.0655788	0.336924	0.3922	0.3466	0.3253	0.3116	0.3438	0.4515	0.4355	0.4008	0.4089	-4.46651	0.000252734	4.91672	4.4428	4.68435	4.59388	4.56182	4.3171	4.2087	4.23453	4.2087	4.17901	4.43476	P4HA2	NA	NA	NA	8974	NA	NA	NA	prolyl 4-hydroxylase, alpha polypeptide II	NA	NA	NA	TSS1500	NA	NA	NA	131564050	S_Shore	5	R	CGGGGTGACCCCAGCCTCCCGTAACAGCCTCCTTGTGGTGGTGCTGGGAA
cg11482794	3.52593	0.00192788	0.183341	0.299154	-0.115813	0.217692	0.1977	0.1264	0.2295	0.1455	0.2385	0.2811	0.4225	0.2171	0.3366	-2.1572	0.0437291	11.6887	11.5705	11.5647	11.5498	11.5726	11.7351	11.3608	11.2374	11.3608	11.3172	11.4958	TGFBI	NA	NA	NA	7045	NA	NA	NA	transforming growth factor, beta-induced, 68kDa	NA	NA	NA	1stExon	NA	NA	NA	135364827	Island	5	F	CGCCCTACCAGCTGGTGCTGCAGCACAGCAGGCTCCGGGGCCGCCAGCAC
cg18331412	2.90087	0.00835404	0.52337	0.601393	-0.0780223	0.533932	0.5184	0.4863	0.5888	0.4894	0.5587	0.5792	0.6634	0.5918	0.6139	-2.1572	0.0437291	11.6887	11.5705	11.5647	11.5498	11.5726	11.7351	11.3608	11.2374	11.3608	11.3172	11.4958	TGFBI	NA	NA	NA	7045	NA	NA	NA	transforming growth factor, beta-induced, 68kDa	NA	NA	NA	Body	NA	NA	NA	135364986	Island	5	F	GCGTGCAGGGCTGGTGTCCGAGCGCTCCATGCTGCAAGGTTTTTAGTTCG
cg11459648	3.50952	0.00200505	0.855472	0.930716	-0.0752438	0.832318	0.8426	0.9233	0.7596	0.9195	0.9275	0.9312	0.9294	0.9405	0.9249	-2.20967	0.0393336	4.88352	5.14298	5.20784	4.87792	5.04325	4.80377	4.97599	4.66492	4.97599	4.75468	4.93309	SLC23A1	NA	NA	NA	9963	NA	NA	NA	solute carrier family 23 (nucleobase transporters), member 1	NA	NA	NA	Body	NA	NA	NA	138714337	Island	5	R	CGGGGCTATTGGGCACGGGCAACGGGTCCACCTCGTCCAGTCCCAACATT
cg11286063	2.91165	0.00815027	0.180171	0.267793	-0.0876221	0.215297	0.1258	0.1634	0.1498	0.2466	0.268	0.299	0.2325	0.1845	0.3551	2.25142	0.0361285	2.79384	2.75324	2.85867	2.77111	2.76449	2.83027	2.7806	2.98241	2.7806	2.89113	2.82064	PCDHB18	NA	NA	NA	54660	NA	NA	NA	protocadherin beta 18 pseudogene	NA	NA	NA	TSS200	NA	NA	NA	140613859	N_Shore	5	R	TGTCTGAAACGTATTGGAATTTATCTAAAACCTGAATATCTGCAGAGTCG
cg25603636	3.2507	0.00370598	0.296515	0.347182	-0.0506672	0.320759	0.2884	0.2953	0.2908	0.2873	0.3276	0.3218	0.3561	0.3459	0.3845	2.25142	0.0361285	2.79384	2.75324	2.85867	2.77111	2.76449	2.83027	2.7806	2.98241	2.7806	2.89113	2.82064	PCDHB18	NA	NA	NA	54660	NA	NA	NA	protocadherin beta 18 pseudogene	NA	NA	NA	Body	NA	NA	NA	140613998	N_Shore	5	F	CGCGACAGGATTAAGAGTTTCTAGATTCCCAAAGGTCCAGGCTGATAGGT
cg11867084	-3.43089	0.00241864	0.910863	0.851525	0.0593387	0.919064	0.9144	0.8952	0.9048	0.9208	0.8337	0.863	0.8772	0.8653	0.8184	-2.70405	0.0138964	10.1728	10.1612	10.172	10.0714	10.168	10.0638	9.88485	10.0125	9.88485	9.88676	10.0478	ARHGAP26	NA	NA	NA	23092	NA	NA	NA	Rho GTPase activating protein 26	NA	NA	NA	Body	NA	NA	NA	142458116		5	F	CGGGGTGGGGGAGGTTTTCAGATAATAGTATTTTGTTTCAGAGAAAACTT
cg03615933	-3.15316	0.0046593	0.825206	0.761752	0.0634533	0.826711	0.8083	0.8581	0.8112	0.8217	0.7639	0.8075	0.724	0.7767	0.7367	-2.70405	0.0138964	10.1728	10.1612	10.172	10.0714	10.168	10.0638	9.88485	10.0125	9.88485	9.88676	10.0478	ARHGAP26	NA	NA	NA	23092	NA	NA	NA	Rho GTPase activating protein 26	NA	NA	NA	Body	NA	NA	NA	142586466		5	F	TAGAAGCTTCTTCGATCATGTACATTGGCGACAAATGCCCTGAGCCCACG
cg03555227	3.37879	0.00273753	0.344287	0.422774	-0.0784871	0.363478	0.336	0.3119	0.3665	0.3435	0.3813	0.4029	0.4939	0.3571	0.4786	-3.16213	0.00503599	3.54425	3.62763	3.75546	3.57604	3.66686	3.50605	3.5143	3.29703	3.5143	3.52843	3.55304	RANBP17	NA	NA	NA	64901	NA	NA	NA	RAN binding protein 17	NA	NA	NA	Body	NA	NA	NA	170289070	Island	5	R	GCCGCCTCCTGGGAAGATGGCGCTGCACTTCCAGGTCAGTGTGCTCTGCG
cg23873669	3.24908	0.00372011	0.179002	0.250588	-0.0715862	0.175402	0.1921	0.1446	0.2259	0.1571	0.2021	0.224	0.325	0.1994	0.3025	-3.16213	0.00503599	3.54425	3.62763	3.75546	3.57604	3.66686	3.50605	3.5143	3.29703	3.5143	3.52843	3.55304	RANBP17	NA	NA	NA	64901	NA	NA	NA	RAN binding protein 17	NA	NA	NA	Body	NA	NA	NA	170289421	Island	5	R	CTTTAGTGTTGCCAGGGCAGGTGGGAGTCCCAGCTGGGCCGGCTTTGGCG
cg07848601	3.81833	0.000954283	0.0639508	0.119315	-0.0553641	0.0868552	0.0702	0.0453	0.0631	0.0543	0.0809	0.128	0.175	0.0698	0.1428	-3.16213	0.00503599	3.54425	3.62763	3.75546	3.57604	3.66686	3.50605	3.5143	3.29703	3.5143	3.52843	3.55304	RANBP17	NA	NA	NA	64901	NA	NA	NA	RAN binding protein 17	NA	NA	NA	Body	NA	NA	NA	170289430	Island	5	R	TGCCAGGGCAGGTGGGAGTCCCAGCTGGGCCGGCTTTGGCGCGCCTCGCG
cg13971546	-3.69426	0.0012872	0.890696	0.834396	0.0562992	0.892236	0.8754	0.9071	0.9078	0.871	0.891	0.8303	0.7956	0.8352	0.8198	-3.16213	0.00503599	3.54425	3.62763	3.75546	3.57604	3.66686	3.50605	3.5143	3.29703	3.5143	3.52843	3.55304	RANBP17	NA	NA	NA	64901	NA	NA	NA	RAN binding protein 17	NA	NA	NA	Body	NA	NA	NA	170521680		5	R	TCCCACCTAAGCTTGTCTTCTAACATTACTTCTGATCTTTCAGAAGTACG
cg17731547	-3.22995	0.00389136	0.840522	0.780334	0.0601878	0.815	0.8408	0.8519	0.8518	0.8431	0.8168	0.8108	0.6949	0.7884	0.7908	-2.03031	0.0562625	6.30926	6.1324	6.4969	6.3607	6.45385	6.26009	6.17854	6.06712	6.17854	6.04127	6.24787	COL23A1	NA	NA	NA	91522	NA	NA	NA	collagen, type XXIII, alpha 1	NA	NA	NA	Body	NA	NA	NA	177981891		5	R	CGTGCTTTAAAATGCTCAGGTTTATGTTATATGTATTTTACCATGATTTT
cg20764887	2.88797	0.00860395	0.101146	0.160069	-0.0589229	0.1289	0.1008	0.0641	0.1175	0.0945	0.1234	0.1657	0.2398	0.0951	0.1763	-2.03031	0.0562625	6.30926	6.1324	6.4969	6.3607	6.45385	6.26009	6.17854	6.06712	6.17854	6.04127	6.24787	COL23A1	NA	NA	NA	91522	NA	NA	NA	collagen, type XXIII, alpha 1	NA	NA	NA	Body	NA	NA	NA	178004012	Island	5	F	CCGGCGGGGAGTCCTCAGGCAGAAGCAGTACCGCGCTAGGGACACAGGCG
cg08475953	3.26955	0.00354492	0.108214	0.172354	-0.0641398	0.143835	0.0983	0.0808	0.117	0.1012	0.129	0.1661	0.2131	0.1182	0.2354	-2.03031	0.0562625	6.30926	6.1324	6.4969	6.3607	6.45385	6.26009	6.17854	6.06712	6.17854	6.04127	6.24787	COL23A1	NA	NA	NA	91522	NA	NA	NA	collagen, type XXIII, alpha 1	NA	NA	NA	Body	NA	NA	NA	178004091	Island	5	F	CTTGGGAGTTGGGCTGAGCGAGGAGCGCCGGGGCCTCGGCCCACAGGGCG
cg26996818	3.62165	0.0015327	0.240172	0.30714	-0.0669681	0.247536	0.2541	0.2295	0.2306	0.2392	0.2605	0.293	0.3721	0.2741	0.3359	-2.03031	0.0562625	6.30926	6.1324	6.4969	6.3607	6.45385	6.26009	6.17854	6.06712	6.17854	6.04127	6.24787	COL23A1	NA	NA	NA	91522	NA	NA	NA	collagen, type XXIII, alpha 1	NA	NA	NA	TSS1500	NA	NA	NA	178017853	S_Shore	5	F	GTATTTCTGTTTGGCGCAATCTCGACCCTGCCTCTCTAAATGTGAGTGCG
cg23946695	3.52697	0.0019231	0.193728	0.25723	-0.0635019	0.203759	0.2106	0.1748	0.1888	0.1907	0.2212	0.2955	0.2771	0.2006	0.2917	-2.20887	0.0393971	5.53715	5.61264	5.64359	5.53213	5.66081	5.44543	5.44635	5.33072	5.44635	5.46731	5.51225	FOXC1	NA	NA	NA	2296	NA	NA	NA	forkhead box C1	NA	NA	NA	TSS1500	NA	NA	NA	1609223	Island	6	R	GACCCCTCATCTGAGCCGAAACGGGCCTGACGGGATCAGAGGGGGCGGCG
cg20491838	2.8945	0.00847654	0.12589	0.18496	-0.0590694	0.144344	0.1207	0.1213	0.1227	0.1204	0.1314	0.1866	0.2701	0.1293	0.2075	-2.20887	0.0393971	5.53715	5.61264	5.64359	5.53213	5.66081	5.44543	5.44635	5.33072	5.44635	5.46731	5.51225	FOXC1	NA	NA	NA	2296	NA	NA	NA	forkhead box C1	NA	NA	NA	1stExon	NA	NA	NA	1611451	Island	6	F	CGAGAGCCCCGACAGCAGCAGCAGCAGCCTGTCCAGCGGGAGCAGCCCCC
cg09326832	3.27532	0.00349699	0.516426	0.59496	-0.0785336	0.566905	0.5391	0.5001	0.4604	0.5155	0.5524	0.6288	0.6238	0.5754	0.5944	-2.10902	0.0481544	8.82074	8.746	8.91328	8.92509	8.97822	8.78102	8.57402	8.73707	8.57402	8.73861	8.77881	RREB1	NA	NA	NA	6239	NA	NA	NA	ras responsive element binding protein 1	NA	NA	NA	Body	NA	NA	NA	7243643	N_Shelf	6	R	CGGTTTGTGTTGTTCAACAACTAAGAAAACTGTTAGAGGAAGCAGAAGGA
cg12662084	-4.21532	0.000364437	0.855216	0.771727	0.0834888	0.906684	0.8672	0.7939	0.8302	0.8781	0.7625	0.8187	0.7907	0.7513	0.7355	-2.61116	0.016984	7.67394	7.42591	7.69341	7.59021	7.68184	7.70189	7.17895	7.44301	7.17895	7.23373	7.48018	KIF13A	NA	NA	NA	63971	NA	NA	NA	kinesin family member 13A	NA	NA	NA	Body	NA	NA	NA	17809126		6	R	AGGAAGTTTGCTTCCCTCACCAAGGTATTAGCTTTAACCAGCTGCTCTCG
cg13779963	-2.85933	0.00918488	0.750619	0.68135	0.0692688	0.743258	0.7477	0.7713	0.7559	0.7348	0.7104	0.7499	0.5872	0.6816	0.6777	-2.61116	0.016984	7.67394	7.42591	7.69341	7.59021	7.68184	7.70189	7.17895	7.44301	7.17895	7.23373	7.48018	KIF13A	NA	NA	NA	63971	NA	NA	NA	kinesin family member 13A	NA	NA	NA	Body	NA	NA	NA	17903072		6	R	CTCATATATCTTTAAGATGTAAACCCCTTGAAAACAGAGGCCAGGTCACG
cg25728685	3.12171	0.00501445	0.347276	0.432855	-0.0855791	0.362255	0.3863	0.3096	0.3187	0.3595	0.3884	0.3881	0.5197	0.4398	0.4283	2.12433	0.0467057	5.63767	5.71782	5.60088	5.51437	5.6609	5.91388	5.67493	5.79362	5.67493	5.74713	5.69361	ZSCAN12	NA	NA	NA	9753	NA	NA	NA	zinc finger and SCAN domain containing 12	NA	NA	NA	Body	NA	NA	NA	28351148	Island	6	F	CGCCTCCAAAGGTCCGTCACAAAGGCCAGAAAGGTCGGTACTTTCACGTG
cg15964468	3.05902	0.00580213	0.41527	0.487095	-0.0718251	0.435468	0.4182	0.396	0.4148	0.4118	0.4503	0.438	0.5666	0.4578	0.5228	2.12433	0.0467057	5.63767	5.71782	5.60088	5.51437	5.6609	5.91388	5.67493	5.79362	5.67493	5.74713	5.69361	ZSCAN12	NA	NA	NA	9753	NA	NA	NA	zinc finger and SCAN domain containing 12	NA	NA	NA	Body	NA	NA	NA	28351351	Island	6	R	AGTTCCAGCTGAGCAGTCAGGTAACCCCAGGGGCCCATGCTCCCAGGCCG
cg22711111	3.80633	0.000982358	0.117985	0.174341	-0.0563567	0.123641	0.1151	0.1144	0.1225	0.1142	0.1276	0.1646	0.242	0.1443	0.1932	-2.532	0.0201165	4.32341	4.53939	4.67326	4.58137	4.53483	4.37026	4.38555	4.28957	4.38555	4.31573	4.43989	TRIM15	NA	NA	NA	89870	NA	NA	NA	tripartite motif containing 15	NA	NA	NA	Body	NA	NA	NA	30139979	Island	6	F	CGCCCTGGACTACGAGGCGGGGCAGGTGACCCTCCACAACGCCCAGACCC
cg02281167	3.74822	0.00113027	0.306747	0.37467	-0.0679234	0.291854	0.3561	0.2979	0.2952	0.2926	0.3426	0.3583	0.4333	0.3469	0.3923	-2.532	0.0201165	4.32341	4.53939	4.67326	4.58137	4.53483	4.37026	4.38555	4.28957	4.38555	4.31573	4.43989	TRIM15	NA	NA	NA	89870	NA	NA	NA	tripartite motif containing 15	NA	NA	NA	Body	NA	NA	NA	30140113	Island	6	R	GCAAAGTCTTCCCTTTCTTTGCCGTCTGGAAAAAAGGTTCCTGCCTTACG
cg03771840	2.83027	0.00981246	0.396807	0.468874	-0.0720666	0.367584	0.4516	0.3898	0.3735	0.4015	0.4321	0.4187	0.5501	0.4198	0.5237	-2.532	0.0201165	4.32341	4.53939	4.67326	4.58137	4.53483	4.37026	4.38555	4.28957	4.38555	4.31573	4.43989	TRIM15	NA	NA	NA	89870	NA	NA	NA	tripartite motif containing 15	NA	NA	NA	3'UTR	NA	NA	NA	30140145	Island	6	R	CGCCCTTCGCGCGCCCCACTTCAGCCTTTCAGCGTAAGGCAGGAACCTTT
cg04176995	-3.31573	0.00317866	0.582751	0.517477	0.0652743	0.598866	0.5696	0.5875	0.592	0.5658	0.5148	0.5272	0.4836	0.4882	0.5736	2.30289	0.0325083	9.00882	9.06006	8.88869	9.01657	9.10609	9.13539	9.06427	9.03661	9.06427	9.18161	9.05624	MRPS18B	PPP1R10	NA	NA	28973	5514	NA	NA	mitochondrial ribosomal protein S18B	protein phosphatase 1, regulatory subunit 10	NA	NA	Body	TSS1500	NA	NA	30586468	S_Shore	6	F	AAAGCTGAAGGTCAACATTCTACAGGGCAGAACAAACTTGAGTCCTAACG
cg18808777	-3.00765	0.00653524	0.406135	0.330259	0.0758765	0.3948	0.3474	0.468	0.4114	0.409	0.3916	0.2918	0.3283	0.2636	0.3759	2.57747	0.0182564	9.34455	9.54658	9.69093	9.55558	9.43336	9.76615	9.95482	9.89008	9.95482	9.65213	9.6789	HCP5	NA	NA	NA	10866	NA	NA	NA	HLA complex P5 (non-protein coding)	NA	NA	NA	3'UTR	NA	NA	NA	31431503		6	R	CGCATTTCCAGGTAATTTCCCAAGGCCTCGTTCCTGTGCTCTGACATCCT
cg27531490	-3.36481	0.00282984	0.674792	0.602821	0.0719712	0.682499	0.6601	0.7067	0.6797	0.645	0.6155	0.6504	0.5323	0.6274	0.5885	3.53326	0.00216559	8.46911	8.32948	8.16949	8.58806	8.16068	8.64958	8.66176	8.65226	8.66176	8.84387	8.51861	TNF	NA	NA	NA	7124	NA	NA	NA	tumor necrosis factor	NA	NA	NA	TSS1500	NA	NA	NA	31542459		6	F	GGGGCCCTCTACATGGCCCTGTCTTCGTTAAGGGGGGGTCCCCATACTCG
cg11484872	-3.18484	0.00432618	0.526193	0.438828	0.0873646	0.553594	0.5246	0.5315	0.5703	0.451	0.4533	0.4372	0.4067	0.4038	0.4931	3.53326	0.00216559	8.46911	8.32948	8.16949	8.58806	8.16068	8.64958	8.66176	8.65226	8.66176	8.84387	8.51861	TNF	NA	NA	NA	7124	NA	NA	NA	tumor necrosis factor	NA	NA	NA	TSS200	NA	NA	NA	31543169		6	R	TGTGAGGGGTATCCTTGATGCTTGTGTGTCCCCAACTTTCCAAATCCCCG
cg01569083	-2.93581	0.00771118	0.372442	0.303611	0.0688309	0.427199	0.4273	0.3749	0.3424	0.2905	0.3438	0.2977	0.303	0.2759	0.2977	3.53326	0.00216559	8.46911	8.32948	8.16949	8.58806	8.16068	8.64958	8.66176	8.65226	8.66176	8.84387	8.51861	TNF	NA	NA	NA	7124	NA	NA	NA	tumor necrosis factor	NA	NA	NA	TSS200	NA	NA	NA	31543289		6	R	GGGTTTCTCCACCAAGGAAGTTTTCCGCTGGTTGAATGATTCTTTCCCCG
cg03037030	-3.86881	0.00084465	0.231574	0.151156	0.0804177	0.27531	0.2804	0.2462	0.2224	0.1336	0.1635	0.1539	0.1438	0.136	0.1586	3.53326	0.00216559	8.46911	8.32948	8.16949	8.58806	8.16068	8.64958	8.66176	8.65226	8.66176	8.84387	8.51861	TNF	NA	NA	NA	7124	NA	NA	NA	tumor necrosis factor	NA	NA	NA	TSS200	NA	NA	NA	31543300		6	F	CGCCCCAGGGACATATAAAGGCAGTTGTTGGCACACCCAGCCAGCAGACG
cg08553327	-3.36489	0.00282931	0.381993	0.300432	0.0815606	0.420671	0.4544	0.3935	0.354	0.2875	0.3226	0.2942	0.2965	0.2867	0.3021	3.53326	0.00216559	8.46911	8.32948	8.16949	8.58806	8.16068	8.64958	8.66176	8.65226	8.66176	8.84387	8.51861	TNF	NA	NA	NA	7124	NA	NA	NA	tumor necrosis factor	NA	NA	NA	1stExon	NA	NA	NA	31543647		6	F	TCTGGGGGCCGATCACTCCAAAGTGCAGCAGGCAGAAGAGCGTGGTGGCG
cg26729380	-4.29791	0.000298165	0.421656	0.268882	0.152773	0.371226	0.5078	0.4621	0.4271	0.34	0.2883	0.2718	0.2568	0.2469	0.2806	3.53326	0.00216559	8.46911	8.32948	8.16949	8.58806	8.16068	8.64958	8.66176	8.65226	8.66176	8.84387	8.51861	TNF	NA	NA	NA	7124	NA	NA	NA	tumor necrosis factor	NA	NA	NA	1stExon	NA	NA	NA	31543655		6	F	CGCTCTTCTGCCTGCTGCACTTTGGAGTGATCGGCCCCCAGAGGGAAGAG
cg10650821	-3.29163	0.00336494	0.268329	0.205467	0.0628615	0.268182	0.3129	0.269	0.275	0.2165	0.215	0.211	0.208	0.1891	0.2043	3.53326	0.00216559	8.46911	8.32948	8.16949	8.58806	8.16068	8.64958	8.66176	8.65226	8.66176	8.84387	8.51861	TNF	NA	NA	NA	7124	NA	NA	NA	tumor necrosis factor	NA	NA	NA	1stExon	NA	NA	NA	31543686		6	F	CGGCCCCCAGAGGGAAGAGGTGAGTGCCTGGCCAGCCTTCATCCACTCTC
cg17741993	-3.02868	0.00622496	0.437289	0.362247	0.0750418	0.438401	0.4256	0.4326	0.4911	0.3988	0.4291	0.3712	0.321	0.3266	0.3633	3.53326	0.00216559	8.46911	8.32948	8.16949	8.58806	8.16068	8.64958	8.66176	8.65226	8.66176	8.84387	8.51861	TNF	NA	NA	NA	7124	NA	NA	NA	tumor necrosis factor	NA	NA	NA	Body	NA	NA	NA	31544694	N_Shelf	6	R	AAGCCCGGCTGATGGTAGGCAGAACTTGGAGACAATGTGAGAAGGACTCG
cg03963919	-3.18843	0.00428994	0.735908	0.671456	0.0644515	0.786304	0.7407	0.7282	0.7274	0.6971	0.6813	0.6416	0.6575	0.7072	0.6696	2.05384	0.0537183	8.32671	7.93681	7.86485	7.78184	7.93225	7.92625	7.74703	7.70382	7.74703	8.0259	7.89925	SLC39A7	RXRB	NA	NA	7922	6257	NA	NA	solute carrier family 39 (zinc transporter), member 7	retinoid X receptor, beta	NA	NA	TSS1500	Body	NA	NA	33167187	N_Shore	6	F	CGGGAGTCTGAGGGAGGGGTATGTACAGGCACACAGACACACAAGAGACA
cg12727605	3.43641	0.00238707	0.289012	0.39451	-0.105498	0.283664	0.3024	0.2577	0.2628	0.3385	0.3063	0.3705	0.5036	0.352	0.4401	2.32964	0.0307622	6.76682	6.87693	6.79722	6.87879	6.67112	6.92166	7.00864	6.97506	7.00864	7.07388	6.89787	DAXX	NA	NA	NA	1616	NA	NA	NA	death-domain associated protein	NA	NA	NA	TSS1500	NA	NA	NA	33292029	S_Shore	6	F	TTGAGGTTCTTGAAATTAAATCCCTTACATCTTCCAAGTCCCAGTCCTCG
cg09287933	-3.31258	0.00320247	0.746215	0.670118	0.0760971	0.778732	0.7115	0.7772	0.7523	0.7113	0.696	0.7135	0.6211	0.6488	0.6712	3.15808	0.00508218	7.95757	8.19962	8.34853	8.09945	8.26251	8.46023	8.64941	8.41061	8.64941	8.39218	8.34295	CUTA	NA	NA	NA	51596	NA	NA	NA	cutA divalent cation tolerance homolog (E. coli)	NA	NA	NA	Body	NA	NA	NA	33384473	N_Shore	6	R	CGCCAGGTCACAGAGTCAGTTTCTGACTCTATCACAGTCCTGCCATGATG
cg08188318	-3.82406	0.000941175	0.785293	0.721062	0.0642303	0.811345	0.789	0.7872	0.755	0.7839	0.7233	0.7602	0.7274	0.6888	0.7057	-2.03508	0.0557378	8.18924	8.06475	8.14811	8.04836	8.10168	7.98943	7.96284	7.84094	7.96284	8.00322	8.03114	ANKS1A	NA	NA	NA	23294	NA	NA	NA	ankyrin repeat and sterile alpha motif domain containing 1A	NA	NA	NA	Body	NA	NA	NA	34984953		6	R	CGACCAGACCTTGCTATATAAGGCGAGAAGAGTGTTAAGTATAACCTAGA
cg00257775	3.4888	0.00210676	0.473352	0.556246	-0.0828942	0.531629	0.5202	0.4125	0.4428	0.4597	0.5743	0.5417	0.5736	0.5196	0.572	-2.40458	0.0263221	8.0326	8.14272	7.83476	8.04408	8.15412	7.9031	7.90578	7.96227	7.90578	7.71041	7.95956	ZFAND3	NA	NA	NA	60685	NA	NA	NA	zinc finger, AN1-type domain 3	NA	NA	NA	Body	NA	NA	NA	37904681		6	F	CTTTCAAGAAAAATGTTAGCATTTTGGCTTATCTACCATTTCACCCTGCG
cg03849834	-2.85177	0.0093444	0.913055	0.813157	0.0998984	0.943296	0.9498	0.7705	0.9495	0.9522	0.7431	0.9502	0.8046	0.78	0.7878	2.10262	0.048772	4.48144	4.34325	5.1398	4.46294	4.35903	5.61374	5.06987	5.16534	5.06987	5.24261	4.89479	TREML4	NA	NA	NA	285852	NA	NA	NA	triggering receptor expressed on myeloid cells-like 4	NA	NA	NA	TSS200	NA	NA	NA	41195891		6	F	CGGCAGAGCAACACAGCAGGGCTGAGGTGCCCAGGCCCAGAGACAGACCC
cg25033767	2.93704	0.00768949	0.205802	0.258522	-0.0527206	0.236948	0.2027	0.1921	0.2053	0.192	0.2323	0.2422	0.3301	0.2169	0.2711	-2.56717	0.0186627	4.95655	4.82491	4.94333	4.77061	4.88766	4.64018	4.55464	4.69203	4.55464	4.72106	4.75456	PTK7	NA	NA	NA	5754	NA	NA	NA	protein tyrosine kinase 7	NA	NA	NA	Body	NA	NA	NA	43044876	Island	6	F	GTAGCTAGAGGCCATGGATGGGGGCGGCCCCTAACTCTTCCCTTCTTCCG
cg22053720	-3.42011	0.00248147	0.730667	0.658943	0.0717239	0.732774	0.7324	0.7335	0.724	0.7306	0.704	0.7005	0.5911	0.6344	0.6647	-2.56717	0.0186627	4.95655	4.82491	4.94333	4.77061	4.88766	4.64018	4.55464	4.69203	4.55464	4.72106	4.75456	PTK7	NA	NA	NA	5754	NA	NA	NA	protein tyrosine kinase 7	NA	NA	NA	Body	NA	NA	NA	43094478		6	F	CGGTGCTGAGCAGGAACAGAGCCCTATTCCTGTGGATCATTTGGAAATGT
cg18434367	-2.95241	0.00742263	0.684445	0.591908	0.0925362	0.660397	0.6651	0.7203	0.7247	0.6518	0.6396	0.6535	0.512	0.6184	0.536	2.22139	0.0384086	6.37021	6.26827	6.32006	6.24415	6.12392	6.47138	6.48702	6.71739	6.48702	6.41388	6.39033	CLIC5	NA	NA	NA	53405	NA	NA	NA	chloride intracellular channel 5	NA	NA	NA	Body	NA	NA	NA	45891455		6	F	CGGATCGTGAACTGATTTGATCACCATTTCCTAAATGACACACTCTTGTT
cg23172892	-3.35049	0.00292756	0.840349	0.771266	0.0690836	0.866088	0.7914	0.8697	0.8548	0.8198	0.7928	0.8144	0.7056	0.7726	0.7711	2.1962	0.0404216	2.96117	3.02726	3.0675	3.04675	2.89767	2.99695	3.12494	3.06977	3.12494	3.28982	3.06068	RHAG	NA	NA	NA	6005	NA	NA	NA	Rh-associated glycoprotein	NA	NA	NA	1stExon	NA	NA	NA	49604442		6	R	CGGACCAGACTGTTCTCGAGCAGCTCAACATCACCAAGCCAACAGACATG
cg09025324	3.01746	0.00638859	0.291819	0.350003	-0.0581836	0.315947	0.326	0.235	0.2957	0.2864	0.3035	0.3456	0.364	0.3492	0.3878	-2.30049	0.0326698	10.2597	9.99555	9.81024	9.60083	9.71516	10.0416	9.52782	9.26707	9.52782	9.5013	9.72471	DSE	NA	NA	NA	29940	NA	NA	NA	dermatan sulfate epimerase	NA	NA	NA	TSS1500	5'UTR	NA	NA	116691685	N_Shore	6	R	GACTGGAGTGGGCACCAGTCCCGGTAGTAAGAGTCTTAACGTCTTCCTCG
cg19869037	-3.17322	0.0044456	0.62669	0.568918	0.0577714	0.61633	0.6501	0.6503	0.63	0.5866	0.5325	0.5781	0.5852	0.5588	0.59	-2.30049	0.0326698	10.2597	9.99555	9.81024	9.60083	9.71516	10.0416	9.52782	9.26707	9.52782	9.5013	9.72471	DSE	NA	NA	NA	29940	NA	NA	NA	dermatan sulfate epimerase	NA	NA	NA	Body	NA	NA	NA	116732515		6	F	CGAGGTGCTGATACAGCACTGCAGCCACGTGGGTGTCCTCAAATCACTTT
cg16180082	-3.48357	0.0021332	0.343412	0.261162	0.08225	0.312411	0.4012	0.3246	0.3485	0.3304	0.2595	0.3439	0.1956	0.2463	0.2605	2.00473	0.0591499	8.64287	8.42263	9.20096	8.944	9.04269	9.22321	9.36982	9.28776	9.36982	9.04677	9.05505	TAGAP	NA	NA	NA	117289	NA	NA	NA	T-cell activation RhoGTPase activating protein	NA	NA	NA	TSS1500	NA	NA	NA	159466542		6	F	CGAGGGAGTTTTCTTTCTACTTCCAAAGGAAACTAACCTGGCTTTGGACG
cg02490934	-3.61111	0.00157199	0.801809	0.734203	0.0676061	0.828962	0.8082	0.8112	0.7775	0.7832	0.7189	0.7656	0.6834	0.7639	0.7392	-2.05522	0.0535723	3.40141	3.76239	3.59613	3.86735	3.48009	3.36398	3.47025	3.37145	3.47025	3.48068	3.5264	SLC22A2	NA	NA	NA	6582	NA	NA	NA	solute carrier family 22 (organic cation transporter), member 2	NA	NA	NA	Body	NA	NA	NA	160679178	N_Shore	6	R	CGTCCTCAGATGCTGACAATAATGATTCTAGTTTGTGCATGTCCCAGCAA
cg22126965	3.47923	0.00215544	0.584171	0.681958	-0.0977871	0.592346	0.5435	0.6076	0.5218	0.6556	0.6836	0.6919	0.7592	0.66	0.615	2.32288	0.0311953	5.99515	5.66182	5.94585	6.03422	5.8291	6.14166	6.3216	6.11814	6.3216	6.2805	6.06497	COX19	NA	NA	NA	90639	NA	NA	NA	cytochrome c oxidase assembly homolog 19 (S. cerevisiae)	NA	NA	NA	TSS1500	NA	NA	NA	1015501	S_Shore	7	F	CGGTTTCCCCATCGCACAGAGACCTCATCACGGGGCCCATCCGGGGAGGA
cg10089657	-3.03694	0.00610691	0.745656	0.69551	0.0501462	0.753659	0.7354	0.7687	0.7439	0.7266	0.7151	0.7158	0.6736	0.7103	0.6627	2.32007	0.0313767	5.95383	6.05899	6.03026	6.06101	6.20335	6.06249	5.99628	5.84595	5.99628	5.81191	6.00204	C7orf50	MIR339	NA	NA	84310	442907	NA	NA	chromosome 7 open reading frame 50	microRNA 339	NA	NA	Body	TSS200	NA	NA	1062820	Island	7	F	CGAGCAGATGTGGGCATCCGAGTATTTACAAGGTCTGGTGGCTCCTGCAG
cg07217954	2.8553	0.00926963	0.310688	0.375562	-0.0648744	0.318258	0.3447	0.2875	0.302	0.301	0.3113	0.3874	0.4205	0.3264	0.4321	2.32007	0.0313767	6.90541	7.01211	7.00674	7.00274	6.95754	7.05593	7.2664	7.13762	7.2664	7.05302	7.06639	C7orf50	NA	NA	NA	84310	NA	NA	NA	chromosome 7 open reading frame 50	NA	NA	NA	Body	NA	NA	NA	1067459	Island	7	F	AGCCCCCGGGGGAGACACGAGCTCTGAGGACCCTGGGTGGGCTGGAGTCG
cg11991735	3.06765	0.00568701	0.19037	0.242948	-0.0525775	0.20638	0.2205	0.1671	0.2001	0.1577	0.1997	0.2617	0.2476	0.2288	0.2769	2.32007	0.0313767	6.90541	7.01211	7.00674	7.00274	6.95754	7.05593	7.2664	7.13762	7.2664	7.05302	7.06639	C7orf50	NA	NA	NA	84310	NA	NA	NA	chromosome 7 open reading frame 50	NA	NA	NA	Body	NA	NA	NA	1113086		7	F	GCTCTACGATGTTGAGGAGCAGCAGGTCGATGCTGTGGCAGATTCCAGCG
cg19216792	3.409	0.00254793	0.296733	0.3699	-0.073167	0.334121	0.2881	0.2599	0.2883	0.3133	0.3303	0.3652	0.4466	0.3293	0.378	-2.60154	0.0173384	9.71745	9.44154	9.49395	9.46658	9.42711	9.45082	9.32733	9.31232	9.32733	9.36633	9.43308	SKAP2	NA	NA	NA	8935	NA	NA	NA	src kinase associated phosphoprotein 2	NA	NA	NA	Body	NA	NA	NA	26897202		7	F	TTCTCAGAGGGCAGAGCTGGAGCATCTCGCAGCCCTACAACTTCTTTGCG
cg06544111	3.75011	0.00112513	0.232438	0.308147	-0.0757092	0.228303	0.2506	0.2185	0.223	0.2418	0.2342	0.307	0.3664	0.3243	0.3088	-2.05559	0.0535336	4.0188	4.22797	4.16781	4.22488	4.00368	3.97169	4.00913	4.0267	4.00913	3.91673	4.05765	EVX1	NA	NA	NA	2128	NA	NA	NA	even-skipped homeobox 1	NA	NA	NA	TSS1500	NA	NA	NA	27281344	N_Shore	7	R	ACCCCAACCTTTTTGTACTCGGGGAGGCTGAACCCCTGCCCAAAATAGCG
cg15564098	3.22929	0.00389744	0.202473	0.264086	-0.0616125	0.214823	0.2186	0.1938	0.1718	0.2133	0.2161	0.2712	0.326	0.2275	0.2796	-2.05559	0.0535336	4.0188	4.22797	4.16781	4.22488	4.00368	3.97169	4.00913	4.0267	4.00913	3.91673	4.05765	EVX1	NA	NA	NA	2128	NA	NA	NA	even-skipped homeobox 1	NA	NA	NA	TSS1500	NA	NA	NA	27281346	N_Shore	7	R	CGCGCTATTTTGGGCAGGGGTTCAGCCTCCCCGAGTACAAAAAGGTTGGG
cg24222995	3.17138	0.00446476	0.177698	0.248591	-0.070893	0.191073	0.1704	0.1432	0.2078	0.1761	0.1949	0.2292	0.3494	0.2074	0.2621	-2.19577	0.0404565	4.04921	4.12936	4.2637	4.2355	4.24462	3.90506	3.70454	4.20935	3.70454	4.02571	4.04716	TRIL	NA	NA	NA	9865	NA	NA	NA	TLR4 interactor with leucine-rich repeats	NA	NA	NA	1stExon	NA	NA	NA	28995786	Island	7	R	CTCTCAGGCAGGTAGACGAAGCGGTGGAACTTGGGCTGCTGGCCAAAGCG
cg10479082	3.44816	0.0023212	0.117356	0.187963	-0.0706074	0.13074	0.1365	0.0894	0.1119	0.1182	0.1352	0.1496	0.2757	0.1319	0.2473	-2.19577	0.0404565	4.04921	4.12936	4.2637	4.2355	4.24462	3.90506	3.70454	4.20935	3.70454	4.02571	4.04716	TRIL	NA	NA	NA	9865	NA	NA	NA	TLR4 interactor with leucine-rich repeats	NA	NA	NA	1stExon	NA	NA	NA	28996639	Island	7	R	CGGGGACATCTTCGCCGCCAGCCCAGCCCTTTATCGGCTGGATCTAGACG
cg22348673	4.14073	0.000436844	0.128099	0.183734	-0.0556355	0.12305	0.1323	0.1202	0.1387	0.1262	0.1509	0.2037	0.2254	0.142	0.1967	-2.19577	0.0404565	4.04921	4.12936	4.2637	4.2355	4.24462	3.90506	3.70454	4.20935	3.70454	4.02571	4.04716	TRIL	NA	NA	NA	9865	NA	NA	NA	TLR4 interactor with leucine-rich repeats	NA	NA	NA	5'UTR	1stExon	NA	NA	28997925	Island	7	R	GCAGACCCCGGGTACTACTTGTTGCATTTCTGTATAAAACTGTTTCTCCG
cg21572621	4.18423	0.000393034	0.089384	0.139587	-0.0502032	0.0872557	0.1116	0.0821	0.0721	0.0938	0.1081	0.1377	0.1837	0.113	0.1554	-2.19577	0.0404565	4.04921	4.12936	4.2637	4.2355	4.24462	3.90506	3.70454	4.20935	3.70454	4.02571	4.04716	TRIL	NA	NA	NA	9865	NA	NA	NA	TLR4 interactor with leucine-rich repeats	NA	NA	NA	TSS200	NA	NA	NA	28998069	Island	7	R	CAGCCGAGTGGATTCCCCAGCTGCAGGCGGGAGCCGTTCCAAGAGCTTCG
cg14871932	3.92284	0.000741098	0.0966861	0.164484	-0.0677984	0.117997	0.0839	0.0817	0.1071	0.0928	0.128	0.1752	0.206	0.1087	0.2046	-2.35147	0.0294018	4.18177	4.18077	4.0683	4.09814	3.92207	4.08255	3.92045	3.91549	3.92045	3.84118	4.01312	GCK	NA	NA	NA	2645	NA	NA	NA	glucokinase (hexokinase 4)	NA	NA	NA	Body	NA	NA	NA	44185323	Island	7	R	CGGGCGACCGCAAGCAGATCTACAACATCCTGAGCACGCTGGGGCTGCGA
cg02482233	-3.989	0.000631327	0.56489	0.490725	0.0741647	0.575043	0.5322	0.5673	0.5906	0.5593	0.5198	0.5	0.4662	0.4676	0.5	-2.00823	0.0587467	8.74076	8.49837	8.56234	8.70077	8.46033	8.48606	8.67829	8.35296	8.67829	8.38884	8.5547	GBAS	NA	NA	NA	2631	NA	NA	NA	glioblastoma amplified sequence	NA	NA	NA	TSS1500	NA	NA	NA	56031952	N_Shore	7	R	AAAAGACATTGGCGGGGTGGGGTGGGGGTAAACCCACTGCCACTGCCCCG
cg02607810	-3.71833	0.00121469	0.843326	0.78124	0.0620865	0.796448	0.811	0.8802	0.8754	0.8535	0.7752	0.7494	0.8011	0.7622	0.8182	2.30113	0.0326266	2.80202	2.88205	2.84656	2.81077	2.66745	2.80931	3.14756	2.91128	3.14756	3.16499	2.91896	SEMA3D	NA	NA	NA	223117	NA	NA	NA	sema domain, immunoglobulin domain (Ig), short basic domain, secreted, (semaphorin) 3D	NA	NA	NA	Body	NA	NA	NA	84671582		7	R	CGCAGCCTGATAAACAAGTGGACGACTTTTCTTAAGGCCAGACTGATTTG
cg01858583	3.80866	0.000976846	0.540662	0.608313	-0.0676514	0.544705	0.5577	0.5565	0.5123	0.5321	0.6016	0.6301	0.6323	0.5697	0.6078	2.83644	0.0104051	3.69815	4.16664	3.96939	4.06373	3.95136	4.28052	4.3013	4.27841	4.3013	4.19863	4.12094	ADAM22	NA	NA	NA	53616	NA	NA	NA	ADAM metallopeptidase domain 22	NA	NA	NA	Body	NA	NA	NA	87568067	S_Shelf	7	R	CGCTTGAACCAGGGAGGTGGACCTTGCCATGAGTTGAGATTGTGCCGCTG
cg12833207	3.21411	0.00403899	0.0573428	0.113355	-0.0560123	0.0620533	0.0478	0.0442	0.0608	0.0719	0.0548	0.126	0.1924	0.0621	0.1315	2.0814	0.0508712	5.41991	4.53238	6.45385	7.70817	6.6212	6.87786	7.73097	8.36459	7.73097	5.99299	6.74329	STEAP4	NA	NA	NA	79689	NA	NA	NA	STEAP family member 4	NA	NA	NA	5'UTR	1stExon	NA	NA	87936190		7	F	CGCGCCTGCAGCTCAGCGCTGTGGCTTGTGGCTCTCGCTGCTATAAGAAG
cg00929606	3.03222	0.00617415	0.263223	0.318896	-0.0556723	0.310549	0.2518	0.2504	0.2476	0.2557	0.3263	0.3289	0.3087	0.3	0.3305	2.16636	0.0429312	7.33623	7.30816	7.43581	7.3284	7.35298	7.53126	7.6865	7.63113	7.6865	7.63347	7.49304	ZNF3	NA	NA	NA	7551	NA	NA	NA	zinc finger protein 3	NA	NA	NA	TSS1500	NA	NA	NA	99680280	S_Shore	7	F	AATGCGAATGCTGGGGCTTACTGTGTTGACTGCGGTCACCACGGTTGCCG
cg17454234	-3.20575	0.00411911	0.401102	0.340135	0.0609662	0.39985	0.4231	0.3798	0.4102	0.3924	0.2982	0.3724	0.3375	0.3197	0.3729	2.99016	0.00740376	6.08759	6.13066	5.7902	5.88776	5.87017	6.68258	6.12973	6.065	6.12973	6.50122	6.12746	RABL5	NA	NA	NA	64792	NA	NA	NA	RAB, member RAS oncogene family-like 5	NA	NA	NA	5'UTR	Body	NA	NA	100964669	N_Shore	7	F	GAAGGCCCAAGGTACTGAGTGGCATCATTGGAACCATAGCCTAGGTTTCG
cg05910443	3.38923	0.00267046	0.290679	0.358975	-0.068296	0.313059	0.3415	0.2502	0.2535	0.2951	0.3369	0.373	0.3404	0.377	0.3675	-3.27026	0.00394408	8.3352	8.49715	8.11236	8.22222	8.07126	8.14817	7.85441	7.80063	7.85441	7.98756	8.08834	CUX1	NA	NA	NA	1523	NA	NA	NA	cut-like homeobox 1	NA	NA	NA	Body	NA	NA	NA	101688675		7	R	CCGTGCGCCTGTGGAAAGGGGCGCTCTCAGCAGTCTATTAATCACGGCCG
cg03310939	3.68119	0.00132833	0.321545	0.394176	-0.072631	0.317198	0.3605	0.3292	0.2908	0.31	0.3789	0.3701	0.4423	0.3809	0.3987	-3.27026	0.00394408	8.3352	8.49715	8.11236	8.22222	8.07126	8.14817	7.85441	7.80063	7.85441	7.98756	8.08834	CUX1	NA	NA	NA	1523	NA	NA	NA	cut-like homeobox 1	NA	NA	NA	Body	NA	NA	NA	101688730		7	F	CTTTAAGAGGTTAACTTCTGGAGTGCTTGGCTGCGCTCCAGCCCACATCG
cg10655258	3.83015	0.000927423	0.0816941	0.132625	-0.0509304	0.0878311	0.0869	0.0573	0.0848	0.0916	0.0857	0.1206	0.1691	0.1258	0.1619	-2.3896	0.0271588	3.67215	3.19031	3.27921	3.83849	3.36687	3.11024	3.02313	3.40191	3.02313	3.01852	3.2924	TMEM229A	NA	NA	NA	730130	NA	NA	NA	transmembrane protein 229A	NA	NA	NA	1stExon	NA	NA	NA	123672250	Island	7	F	GGATGAGATCTTCTTCACCTTCTTCTTCAACGTACTGGGGCAGGGGGACG
cg17025835	3.04686	0.00596818	0.0666854	0.150631	-0.0839457	0.0864687	0.064	0.0525	0.072	0.0584	0.0754	0.1332	0.3145	0.0672	0.163	-2.3896	0.0271588	3.67215	3.19031	3.27921	3.83849	3.36687	3.11024	3.02313	3.40191	3.02313	3.01852	3.2924	TMEM229A	NA	NA	NA	730130	NA	NA	NA	transmembrane protein 229A	NA	NA	NA	1stExon	5'UTR	NA	NA	123673331	Island	7	F	CTGGCTGGGCCGCGGTGCCCGTTAGGCCGCGCAGGGTGAGAGCTAGAGCG
cg00260937	3.83	0.000927743	0.382339	0.491268	-0.108929	0.458298	0.3589	0.3442	0.376	0.3743	0.571	0.4968	0.4547	0.4751	0.4588	-2.89475	0.00914979	5.00443	5.33634	5.34586	5.25305	5.1194	4.83516	5.06722	4.89661	5.06722	4.93056	5.08558	KCP	NA	NA	NA	375616	NA	NA	NA	kielin/chordin-like protein	NA	NA	NA	Body	NA	NA	NA	128520193		7	F	CGCAGACCCTCCCAGAAAACCAAGCATCTCCCAGGAGTCTCCAGGGATCT
cg00993830	3.07687	0.00556641	0.454841	0.559124	-0.104282	0.516349	0.4914	0.397	0.3956	0.4738	0.5914	0.4933	0.614	0.5273	0.5696	-2.91533	0.00874257	8.2726	8.21582	8.24596	8.03494	8.0887	8.0923	7.94699	8.02768	7.94699	7.96988	8.08418	UBE2H	NA	NA	NA	7328	NA	NA	NA	ubiquitin-conjugating enzyme E2H	NA	NA	NA	Body	NA	NA	NA	129499233		7	F	CGGAACATGAATGAAACTGTTGAAATGCTAAAGGAATACCACTTCAAACC
cg10758022	-3.19714	0.00420319	0.870046	0.814703	0.0553422	0.897674	0.8517	0.877	0.8595	0.8645	0.822	0.8417	0.7651	0.8249	0.8198	2.7267	0.0132288	3.17864	4.24228	3.35843	3.44395	3.63616	3.97544	4.30098	4.44482	4.30098	4.18047	3.90621	MIR29A	NA	NA	NA	407021	NA	NA	NA	microRNA 29a	NA	NA	NA	TSS200	NA	NA	NA	130561592		7	R	CGACCTTCTGTGACCCCTTAGAGGATGACTGATTTCTTTTGGTGTTCAGA
cg22439459	-3.13717	0.00483674	0.864482	0.806541	0.057941	0.880523	0.8705	0.8932	0.8211	0.8572	0.839	0.8424	0.7335	0.8246	0.7932	-2.17642	0.0420695	3.54832	3.39995	3.62954	3.40424	3.57093	3.31741	3.3878	3.40685	3.3878	3.2015	3.42543	SVOPL	NA	NA	NA	136306	NA	NA	NA	SVOP-like	NA	NA	NA	Body	NA	NA	NA	138345249	N_Shelf	7	F	CGAAGTGTTAATGGCTGGCTATAAATGTTCCAGTGGAAAGATGTACTTTC
cg15039797	2.83084	0.00979974	0.668638	0.73764	-0.0690019	0.647934	0.6716	0.6959	0.6678	0.66	0.7162	0.692	0.7765	0.7033	0.8002	-3.01903	0.00694218	10.3214	10.4862	9.95719	9.89967	10.1267	9.94441	9.70107	10.0255	9.70107	9.38004	9.95432	HIPK2	NA	NA	NA	28996	NA	NA	NA	homeodomain interacting protein kinase 2	NA	NA	NA	Body	NA	NA	NA	139320346		7	F	CGGTACCATGATACGTGCCGCAGAATGTTCCTGCTGCGACCGTAAAGAAC
cg19246654	2.97547	0.00703888	0.624856	0.684293	-0.0594374	0.600846	0.6004	0.6497	0.6444	0.629	0.6703	0.662	0.7147	0.6634	0.711	-3.01903	0.00694218	10.3214	10.4862	9.95719	9.89967	10.1267	9.94441	9.70107	10.0255	9.70107	9.38004	9.95432	HIPK2	NA	NA	NA	28996	NA	NA	NA	homeodomain interacting protein kinase 2	NA	NA	NA	Body	NA	NA	NA	139320460		7	R	CGCAGCATCAGAGGCCTTCGCAGACAGTACTGTCTCCCAGCCACCTAGCC
cg10478867	3.60872	0.00158102	0.0962894	0.171936	-0.075647	0.117973	0.0964	0.0702	0.0935	0.1033	0.1221	0.1713	0.2792	0.1138	0.1734	2.06513	0.0525351	5.3485	5.68942	5.78013	5.66835	5.31469	6.04375	5.58023	5.73811	5.58023	5.85428	5.65977	SMARCD3	NA	NA	NA	6604	NA	NA	NA	SWI/SNF related, matrix associated, actin dependent regulator of chromatin, subfamily d, member 3	NA	NA	NA	Body	NA	NA	NA	150948760	Island	7	R	CGGGCGCCCTATTGCGCTGGGAGGAATCCACGCTCTTCCCGGGCCTCCTT
cg04335815	-5.06556	4.65e-05	0.893709	0.842984	0.0507244	0.885566	0.8894	0.9022	0.8838	0.9075	0.845	0.8298	0.8267	0.872	0.8414	2.14045	0.0452236	5.39941	5.66121	5.86339	5.24105	6.2012	5.68059	6.14601	6.27341	6.14601	6.22139	5.88337	BLK	NA	NA	NA	640	NA	NA	NA	B lymphoid tyrosine kinase	NA	NA	NA	Body	NA	NA	NA	11417517	N_Shelf	8	F	CGAGTACTGTTAGATGCTGCCCAGATATATTTAGTACTCAGTTTTATATT
cg16861076	3.77155	0.00106841	0.0945253	0.190386	-0.0958606	0.106703	0.0903	0.0696	0.0898	0.1163	0.1078	0.1888	0.233	0.158	0.2643	2.14045	0.0452236	5.39941	5.66121	5.86339	5.24105	6.2012	5.68059	6.14601	6.27341	6.14601	6.22139	5.88337	BLK	NA	NA	NA	640	NA	NA	NA	B lymphoid tyrosine kinase	NA	NA	NA	Body	NA	NA	NA	11421594	Island	8	R	TTCGAGTTCCTGCAGTCGGTGCTGGAGGACTTCTACACGGCCACCGAGCG
cg18716679	-3.334	0.00304416	0.666438	0.601358	0.0650796	0.646606	0.653	0.7003	0.6894	0.6429	0.6305	0.5772	0.6193	0.6082	0.5716	-3.17632	0.0048775	4.08562	3.99865	3.41812	4.82604	3.76561	3.51907	3.51431	3.17715	3.51431	3.32837	3.71472	IDO2	NA	NA	NA	169355	NA	NA	NA	indoleamine 2,3-dioxygenase 2	NA	NA	NA	Body	NA	NA	NA	39835944		8	F	CGCGGAGAAACTGCTGATACTTGTTTACCAAGTGTTGCTTTCAACCATGA
cg25457832	2.90752	0.00822778	0.364272	0.431265	-0.0669935	0.358938	0.3863	0.3283	0.3458	0.402	0.4221	0.3814	0.4723	0.4146	0.4659	-2.2153	0.0388866	2.65476	2.45729	2.49649	2.59466	2.65028	2.5181	2.44052	2.48001	2.44052	2.46028	2.51929	EFCAB1	NA	NA	NA	79645	NA	NA	NA	EF-hand calcium binding domain 1	NA	NA	NA	Body	NA	NA	NA	49647579	N_Shore	8	R	CGGTAGGTAGCCCACAGAGTCCCAGCAGGCGGGAAGCAGGCACAACAGCG
cg15397374	3.50439	0.00202977	0.163834	0.237436	-0.0736025	0.145157	0.1953	0.1497	0.1717	0.1574	0.1676	0.195	0.3049	0.2573	0.2623	-2.2153	0.0388866	2.65476	2.45729	2.49649	2.59466	2.65028	2.5181	2.44052	2.48001	2.44052	2.46028	2.51929	EFCAB1	NA	NA	NA	79645	NA	NA	NA	EF-hand calcium binding domain 1	NA	NA	NA	1stExon	Body	NA	NA	49647703	Island	8	R	TGCTTGCAATTTTTGGTTAAGGTGTCCGTCAGCTTCTGCAGTTTCTTGCG
cg22836229	3.20035	0.00417161	0.176889	0.251762	-0.0748729	0.17266	0.2027	0.1361	0.1861	0.1869	0.1859	0.2374	0.3342	0.2027	0.2986	-2.2153	0.0388866	2.65476	2.45729	2.49649	2.59466	2.65028	2.5181	2.44052	2.48001	2.44052	2.46028	2.51929	EFCAB1	NA	NA	NA	79645	NA	NA	NA	EF-hand calcium binding domain 1	NA	NA	NA	5'UTR	1stExon	Body	NA	49647717	Island	8	R	CGCCAGACATGAACCGCAAGAAACTGCAGAAGCTGACGGACACCTTAACC
cg08258526	3.82585	0.00093711	0.198223	0.291192	-0.0929696	0.191385	0.2401	0.1564	0.1942	0.2089	0.2306	0.2766	0.3831	0.2432	0.3224	-2.2153	0.0388866	2.65476	2.45729	2.49649	2.59466	2.65028	2.5181	2.44052	2.48001	2.44052	2.46028	2.51929	EFCAB1	NA	NA	NA	79645	NA	NA	NA	EF-hand calcium binding domain 1	NA	NA	NA	5'UTR	1stExon	Body	NA	49647734	Island	8	R	GCTTCTGCAGTTTCTTGCGGTTCATGTCTGGCGCTCAGAGAATCGGGCCG
cg11469098	4.58125	0.000149826	0.202926	0.338249	-0.135322	0.216753	0.2415	0.1235	0.2396	0.1932	0.2775	0.3333	0.4166	0.2671	0.3966	-2.2153	0.0388866	2.65476	2.45729	2.49649	2.59466	2.65028	2.5181	2.44052	2.48001	2.44052	2.46028	2.51929	EFCAB1	NA	NA	NA	79645	NA	NA	NA	EF-hand calcium binding domain 1	NA	NA	NA	5'UTR	1stExon	Body	NA	49647809	Island	8	F	TACACCGTCTGTTAGGGCCGCGCACGAGATCAGTAACTGAGACCTCACCG
cg25342894	4.0089	0.000601582	0.264441	0.345809	-0.0813677	0.274163	0.2631	0.2674	0.279	0.2386	0.2997	0.2885	0.3775	0.346	0.4173	-2.2153	0.0388866	2.65476	2.45729	2.49649	2.59466	2.65028	2.5181	2.44052	2.48001	2.44052	2.46028	2.51929	EFCAB1	NA	NA	NA	79645	NA	NA	NA	EF-hand calcium binding domain 1	NA	NA	NA	TSS1500	NA	NA	NA	49648168	S_Shore	8	F	CGCCTCAAGGGAAGGCCCAAGATCTTGGACATCTTGGGGGCTGGAGCAGC
cg18041435	4.37474	0.000247386	0.242336	0.321931	-0.0795957	0.2316	0.2479	0.2562	0.2613	0.2147	0.2837	0.2684	0.339	0.3602	0.3583	-2.2153	0.0388866	2.65476	2.45729	2.49649	2.59466	2.65028	2.5181	2.44052	2.48001	2.44052	2.46028	2.51929	EFCAB1	NA	NA	NA	79645	NA	NA	NA	EF-hand calcium binding domain 1	NA	NA	NA	TSS1500	NA	NA	NA	49648363	S_Shore	8	F	CGAGCTTTTAGTTGTGTTTCTGAGAGCAAGGGGAAATTGGAATACAGCCA
cg23202913	-3.33099	0.00306594	0.506153	0.424927	0.0812263	0.48747	0.4536	0.588	0.5298	0.4719	0.4495	0.4511	0.3653	0.4205	0.4382	2.13136	0.0460543	11.792	11.9967	11.8031	11.6835	12.0068	12.0596	12.1395	12.0521	12.1395	11.7931	11.9466	RPS20	NA	NA	NA	6224	NA	NA	NA	ribosomal protein S20	NA	NA	NA	Body	NA	NA	NA	56986114	N_Shore	8	R	CGGTTCCTAGTAAGTAGCTAATGTTTAGATATGATTGTTGAATTATTGTT
cg18545695	-2.84827	0.00941903	0.420869	0.357882	0.0629864	0.406477	0.4137	0.4402	0.4471	0.3969	0.3815	0.3587	0.2996	0.3958	0.3538	-2.27651	0.0343199	2.69833	2.63723	2.7534	2.77709	2.64279	2.6233	2.68954	2.5913	2.68954	2.60652	2.6709	C8orf34	NA	NA	NA	116328	NA	NA	NA	chromosome 8 open reading frame 34	NA	NA	NA	Body	NA	NA	NA	69665987		8	F	ATCAGAATTCTCTTTATCATGTTTGAAACCACATTCCTCAATGAAAAACG
cg04986675	-4.82993	8.21e-05	0.137791	0.0871465	0.050644	0.15662	0.1326	0.1199	0.1104	0.1694	0.0824	0.095	0.0972	0.0645	0.0966	-3.93732	0.000855002	9.86537	9.66442	9.53662	9.48854	9.49872	9.39009	9.29059	9.29233	9.29059	9.03144	9.43487	CPQ	NA	NA	NA	NA	NA	NA	NA	NA	NA	NA	NA	TSS1500	NA	NA	NA	97657294	Island	8	F	AAGGCTTCTCAGCTTCTGGGCTGTGGCTCCTGTTAGAAAATTGAGTGTCG
cg22524061	2.85509	0.00927404	0.244326	0.337539	-0.0932129	0.266333	0.2556	0.2118	0.258	0.2298	0.2529	0.3019	0.4687	0.2719	0.3923	-2.07564	0.0514541	4.25646	4.08364	4.23519	4.04953	4.12005	3.89423	3.99102	3.89165	3.99102	4.16844	4.06812	OSR2	NA	NA	NA	116039	NA	NA	NA	odd-skipped related 2 (Drosophila)	NA	NA	NA	5'UTR	NA	NA	NA	99959430	N_Shore	8	F	GGCTCGGGACAGAGATTTATTAACGAATCGCTTCTGCTTGGTGGTATGCG
cg07358855	3.03216	0.00617487	0.16764	0.218667	-0.0510279	0.179572	0.1794	0.1573	0.1725	0.1495	0.1919	0.1961	0.2912	0.1684	0.2458	-2.07564	0.0514541	4.25646	4.08364	4.23519	4.04953	4.12005	3.89423	3.99102	3.89165	3.99102	4.16844	4.06812	OSR2	NA	NA	NA	116039	NA	NA	NA	odd-skipped related 2 (Drosophila)	NA	NA	NA	5'UTR	NA	NA	NA	99960843	Island	8	R	GCTCCGTATCTGCCTAGAGTCTGAATCCGACTTTCTTTCCTTTGGGCACG
cg02469095	3.09557	0.00532951	0.128454	0.184076	-0.0556215	0.137874	0.1315	0.1163	0.1239	0.1327	0.1419	0.1737	0.2367	0.1391	0.229	-2.07564	0.0514541	4.25646	4.08364	4.23519	4.04953	4.12005	3.89423	3.99102	3.89165	3.99102	4.16844	4.06812	OSR2	NA	NA	NA	116039	NA	NA	NA	odd-skipped related 2 (Drosophila)	NA	NA	NA	5'UTR	NA	NA	NA	99960921	Island	8	R	GGCCCCGGGCTGATCTGCACGCGGACTTGAGCAGGTGCCAAGGTGCCACG
cg00388812	3.07827	0.00554842	0.257916	0.328211	-0.0702955	0.285872	0.2443	0.2339	0.2752	0.2503	0.2873	0.3318	0.4019	0.2521	0.368	-2.07564	0.0514541	4.25646	4.08364	4.23519	4.04953	4.12005	3.89423	3.99102	3.89165	3.99102	4.16844	4.06812	OSR2	NA	NA	NA	116039	NA	NA	NA	odd-skipped related 2 (Drosophila)	NA	NA	NA	Body	NA	NA	NA	99961376	Island	8	R	CGGGTGATCTCGTGCACATTGGGATACCCCAGCGTCCAGTGGTTCATGTG
cg08202494	3.06954	0.00566213	0.177451	0.235309	-0.0578582	0.210251	0.1803	0.1301	0.1878	0.1788	0.2115	0.2337	0.2915	0.1854	0.2545	-2.07564	0.0514541	4.25646	4.08364	4.23519	4.04953	4.12005	3.89423	3.99102	3.89165	3.99102	4.16844	4.06812	OSR2	NA	NA	NA	116039	NA	NA	NA	odd-skipped related 2 (Drosophila)	NA	NA	NA	Body	NA	NA	NA	99961545	S_Shore	8	F	CTTGCTCAGGTCTCCCATCTTAGGCGGATCCTCTTGCGTGGCAGCCACCG
cg27255101	3.05916	0.00580021	0.355342	0.413082	-0.0577402	0.370673	0.3692	0.3426	0.3403	0.354	0.3935	0.3958	0.4628	0.3904	0.4229	-2.4673	0.0230726	3.48172	3.74803	3.99805	3.63748	3.67092	3.47317	3.61579	3.40519	3.61579	3.43716	3.60833	ABRA	NA	NA	NA	137735	NA	NA	NA	actin-binding Rho activating protein	NA	NA	NA	Body	NA	NA	NA	107777602		8	R	CGGAGACAGAAGAGAAAATCATGCCTTTAGGCGTCCCATGCATTTTGAAG
cg12897164	-3.68176	0.00132652	0.50127	0.427193	0.0740761	0.483295	0.5136	0.4899	0.5332	0.4864	0.4111	0.4619	0.4272	0.4294	0.4063	2.11265	0.0478078	7.12572	7.60873	7.3171	6.93185	7.65855	7.59177	7.48164	7.85926	7.48164	7.54007	7.45963	FBXO32	NA	NA	NA	114907	NA	NA	NA	F-box protein 32	NA	NA	NA	5'UTR	Body	NA	NA	124529273		8	R	AGGGACTGGCCAAACCTTTCATTTACCTCCCTGACCAACAGCAAGATTCG
cg06383163	3.4107	0.00253766	0.245006	0.347756	-0.102749	0.307931	0.242	0.1722	0.2468	0.2561	0.3129	0.3626	0.4261	0.2655	0.3716	-2.09971	0.0490555	3.27777	3.1495	3.24236	3.16262	2.94306	2.97018	2.97422	2.9923	2.97422	3.11549	3.08017	FAM135B	NA	NA	NA	51059	NA	NA	NA	family with sequence similarity 135, member B	NA	NA	NA	TSS200	NA	NA	NA	139509073	Island	8	R	CGGGCGGACTGGGGAGTCCGCAGCACCTGCGAGCTGGTGTTGGGTCCCCG
cg26291848	3.00817	0.00652727	0.206053	0.287005	-0.0809518	0.248333	0.2695	0.132	0.2116	0.1688	0.2303	0.3203	0.3641	0.2198	0.3006	-2.80257	0.0112085	9.19023	9.4066	8.97319	8.92735	9.25997	9.02926	8.89242	9.04442	8.89242	8.73447	9.03503	EIF2C2	NA	NA	NA	27161	NA	NA	NA	eukaryotic translation initiation factor 2C, 2 [Source:HGNC Symbol;Acc:3263]	NA	NA	NA	Body	NA	NA	NA	141608316		8	F	CCTGGATAAAGCCCTGGAAGTTGTTCTCCAGCACAGAACACGCCGTCTCG
cg27005749	3.02082	0.00633914	0.27259	0.387242	-0.114652	0.292127	0.346	0.1791	0.3252	0.2205	0.3095	0.3873	0.4975	0.2832	0.4586	-2.80257	0.0112085	9.19023	9.4066	8.97319	8.92735	9.25997	9.02926	8.89242	9.04442	8.89242	8.73447	9.03503	EIF2C2	NA	NA	NA	27161	NA	NA	NA	eukaryotic translation initiation factor 2C, 2 [Source:HGNC Symbol;Acc:3263]	NA	NA	NA	Body	NA	NA	NA	141608646		8	F	CGGTCCACTCTGCGCGGCAGCACCGCACCCCGGAGCCGCAGCTCTTCCTC
cg18440839	4.02369	0.000580379	0.276229	0.389041	-0.112811	0.290228	0.3754	0.1893	0.2898	0.2365	0.3501	0.4186	0.4415	0.3488	0.3862	-2.80257	0.0112085	9.19023	9.4066	8.97319	8.92735	9.25997	9.02926	8.89242	9.04442	8.89242	8.73447	9.03503	EIF2C2	NA	NA	NA	27161	NA	NA	NA	eukaryotic translation initiation factor 2C, 2 [Source:HGNC Symbol;Acc:3263]	NA	NA	NA	Body	NA	NA	NA	141609380		8	R	GCTGAGCGTCCGTTATGTGGTGGCGTCGCTGTGGTTTCTTAACCAGAACG
cg08632810	2.97862	0.00698794	0.374217	0.461301	-0.0870835	0.377568	0.4493	0.3044	0.3768	0.363	0.3709	0.4741	0.5695	0.4318	0.4603	-2.80257	0.0112085	9.19023	9.4066	8.97319	8.92735	9.25997	9.02926	8.89242	9.04442	8.89242	8.73447	9.03503	EIF2C2	NA	NA	NA	27161	NA	NA	NA	eukaryotic translation initiation factor 2C, 2 [Source:HGNC Symbol;Acc:3263]	NA	NA	NA	Body	NA	NA	NA	141609470		8	F	CGCGTGCTGGAATCTGAAACAAAGTCTGTTGGATTCCAAGGGTTCAACGT
cg26099876	-3.04452	0.00600056	0.244859	0.123347	0.121512	0.168686	0.2703	0.2181	0.288	0.2792	0.1372	0.0415	0.048	0.2396	0.1504	-2.80257	0.0112085	9.19023	9.4066	8.97319	8.92735	9.25997	9.02926	8.89242	9.04442	8.89242	8.73447	9.03503	EIF2C2	NA	NA	NA	27161	NA	NA	NA	eukaryotic translation initiation factor 2C, 2 [Source:HGNC Symbol;Acc:3263]	NA	NA	NA	Body	NA	NA	NA	141644609	Island	8	F	CGTGCCCGGTGGGAGCACGCCAAAAGCAGGAGAACACCTGACCGTTTTTT
cg05458429	-3.31889	0.00315502	0.591355	0.527426	0.0639281	0.611538	0.594	0.6125	0.5781	0.5606	0.5229	0.5511	0.5005	0.5138	0.5489	-2.32068	0.0313376	6.50681	6.75678	6.35117	6.89136	6.28202	5.91436	5.43637	5.59102	5.43637	6.40266	6.15689	BAI1	NA	NA	NA	575	NA	NA	NA	brain-specific angiogenesis inhibitor 1	NA	NA	NA	TSS1500	NA	NA	NA	143544026	N_Shore	8	R	CGGGACTTGCCGCTTCCTGCTGCCCAGGCCCAGCTGGCTGGCAAGACAAG
cg04436528	-3.2975	0.00331866	0.66485	0.608862	0.055988	0.680217	0.6649	0.6587	0.6601	0.6604	0.6238	0.639	0.5885	0.5932	0.5999	-2.32068	0.0313376	6.50681	6.75678	6.35117	6.89136	6.28202	5.91436	5.43637	5.59102	5.43637	6.40266	6.15689	BAI1	NA	NA	NA	575	NA	NA	NA	brain-specific angiogenesis inhibitor 1	NA	NA	NA	Body	NA	NA	NA	143554875	N_Shore	8	F	GGACAGGGTGGCACCTGCCCACAGCATAGGAACAGGTGACAGGCCCTTCG
cg14669274	3.01267	0.00645976	0.121819	0.173749	-0.0519304	0.113504	0.1514	0.0917	0.133	0.1195	0.1422	0.162	0.2154	0.1256	0.2236	-2.32068	0.0313376	6.50681	6.75678	6.35117	6.89136	6.28202	5.91436	5.43637	5.59102	5.43637	6.40266	6.15689	BAI1	NA	NA	NA	575	NA	NA	NA	brain-specific angiogenesis inhibitor 1	NA	NA	NA	Body	NA	NA	NA	143592375	Island	8	F	CTGAGCTGGGCTAAGATGGCGAAGGTGGAGAGCCGGTCACAGAGGCAGCG
cg22988346	-2.90242	0.00832433	0.772854	0.720136	0.0527185	0.751337	0.7566	0.8014	0.7798	0.775	0.7325	0.7509	0.6694	0.7433	0.7045	-2.32068	0.0313376	6.50681	6.75678	6.35117	6.89136	6.28202	5.91436	5.43637	5.59102	5.43637	6.40266	6.15689	BAI1	NA	NA	NA	575	NA	NA	NA	brain-specific angiogenesis inhibitor 1	NA	NA	NA	Body	NA	NA	NA	143618620	S_Shelf	8	R	CAGTGTGCAGTTGGGGAAACTGAGGCTCGCCAAGTGGAACCCCTGGTCCG
cg21934273	-2.87325	0.00889798	0.743674	0.684783	0.0588914	0.743334	0.7308	0.7533	0.7404	0.7505	0.6612	0.7283	0.6395	0.6994	0.6956	-2.32068	0.0313376	6.50681	6.75678	6.35117	6.89136	6.28202	5.91436	5.43637	5.59102	5.43637	6.40266	6.15689	BAI1	NA	NA	NA	575	NA	NA	NA	brain-specific angiogenesis inhibitor 1	NA	NA	NA	Body	NA	NA	NA	143620593	N_Shelf	8	R	CGTGGGCGACCATGCCTCCCCATGTACCTGCCTGTGTGGTGGGCGTTTGT
cg00311984	-4.24928	0.000335569	0.569259	0.493902	0.075357	0.58954	0.5336	0.5781	0.6024	0.5426	0.4899	0.4984	0.5071	0.4951	0.4791	2.86926	0.00967949	8.51881	8.34384	8.65489	8.31195	8.82782	8.77427	8.48398	8.50004	8.48398	8.68379	8.55834	PLEC1	PARP10	NA	NA	NA	84875	NA	NA	NA	poly (ADP-ribose) polymerase family, member 10 [Source:HGNC Symbol;Acc:25895]	NA	NA	TSS1500	Body	NA	NA	145051668	Island	8	R	GGAAGCAGGAGGCCAGAGGGTGGCCCCTTCGGTTAAGTGTCTGGGGAGCG
cg22147598	-3.79621	0.00100666	0.702088	0.636446	0.0656419	0.707961	0.7096	0.6968	0.6959	0.7002	0.6418	0.6849	0.6015	0.6301	0.6238	3.50298	0.00232108	4.60957	4.58822	4.62757	4.72492	4.53926	4.71448	4.59024	4.71233	4.59024	4.68483	4.63817	MAF1	KIAA1875	NA	NA	84232	340390	NA	NA	MAF1 homolog (S. cerevisiae)	KIAA1875	NA	NA	3'UTR	TSS200	NA	NA	145162483	N_Shore	8	F	ACCGCATCAGGTCCACACTAAGTCACAGAAACTTTTATTGGAAAGAAACG
cg08302650	2.99786	0.00668462	0.811651	0.875718	-0.0640678	0.826751	0.8536	0.8438	0.8288	0.7053	0.8608	0.8991	0.9064	0.8588	0.8534	3.19854	0.00463898	5.56767	5.61078	5.77692	5.69903	5.75668	5.81068	5.64246	5.75397	5.64246	5.4744	5.67351	LRRC24	LRRC14	NA	NA	441381	9684	NA	NA	leucine rich repeat containing 24	leucine rich repeat containing 14	NA	NA	Body	3'UTR	NA	NA	145750040	Island	8	R	CCTCCAGGGCGCGCAGGCTGTTGTTGTGCAGGTAGAGCCGGCGCAGAGCG
cg25334393	3.94855	0.000696356	0.165022	0.243428	-0.0784063	0.162768	0.1661	0.1484	0.1924	0.1554	0.1866	0.26	0.2961	0.1868	0.2877	2.63809	0.0160276	6.63329	6.98535	6.89011	6.86321	6.87459	6.99874	7.09797	7.09692	7.09797	7.00287	6.9541	ZNF251	NA	NA	NA	90987	NA	NA	NA	zinc finger protein 251	NA	NA	NA	Body	NA	NA	NA	145955671	Island	8	R	AGGGTGGGCTCTGCTGCCGCCCAGAGGCCTTCCGTGGTAAGACAGCCACG
cg19481686	3.34614	0.00295793	0.192559	0.25792	-0.065361	0.217412	0.1926	0.1807	0.1975	0.1746	0.2043	0.2357	0.3316	0.21	0.308	2.13323	0.0458823	5.90201	5.50149	5.06499	6.02338	5.16187	5.59371	5.58589	6.12653	5.58589	6.84118	5.73869	CDKN2BAS	CDKN2B	NA	NA	NA	1030	NA	NA	NA	cyclin-dependent kinase inhibitor 2B (p15, inhibits CDK4) [Source:HGNC Symbol;Acc:1788]	NA	NA	Body	3'UTR	NA	NA	22005288	N_Shore	9	F	AGAGAGGATGTGCAAGCGACGACAGATGCTAAAATCCCTGGATCACGACG
cg08390209	2.98948	0.00681512	0.211177	0.262737	-0.0515601	0.233309	0.2129	0.2098	0.2034	0.1965	0.2297	0.2398	0.2982	0.2277	0.3182	2.13323	0.0458823	5.90201	5.50149	5.06499	6.02338	5.16187	5.59371	5.58589	6.12653	5.58589	6.84118	5.73869	CDKN2BAS	CDKN2B	NA	NA	NA	1030	NA	NA	NA	cyclin-dependent kinase inhibitor 2B (p15, inhibits CDK4) [Source:HGNC Symbol;Acc:1788]	NA	NA	Body	3'UTR	NA	NA	22005563	N_Shore	9	R	GCCTAAGTTGTGGGTTCACCATAACTCCTCAGCAGACATTGGAGTGAACG
cg05293216	4.06784	0.000521412	0.807978	0.877289	-0.0693113	0.800677	0.7546	0.8422	0.8108	0.8316	0.8924	0.8976	0.8762	0.8584	0.8619	2.93806	0.00831287	5.75576	5.95768	5.94689	5.98748	5.83104	6.00211	6.13244	6.20023	6.13244	6.13844	6.00845	FANCG	NA	NA	NA	2189	NA	NA	NA	Fanconi anemia, complementation group G	NA	NA	NA	TSS1500	NA	NA	NA	35080812	S_Shore	9	R	CGCCCGGCCCCAGCGTATGACTTCTTAATGATGTCTTTGTAGTACAAGAG
cg14317609	3.71178	0.00123401	0.145273	0.205676	-0.060403	0.134319	0.1685	0.1322	0.1357	0.1556	0.167	0.1996	0.276	0.176	0.2097	2.13559	0.0456664	6.72448	7.22665	6.44187	6.19848	7.81658	7.153	7.56921	7.20547	7.56921	7.67837	7.15833	PAX5	NA	NA	NA	5079	NA	NA	NA	paired box 5	NA	NA	NA	Body	NA	NA	NA	36986006	Island	9	F	CGCCATCCGAACCGGCCTCGCCCCTCCAGGCCGGGTCCCGACGCCAGCTC
cg06394247	4.4517	0.000205197	0.161338	0.232837	-0.0714986	0.174239	0.1591	0.1489	0.1502	0.1742	0.1979	0.2262	0.2857	0.1963	0.2582	2.13559	0.0456664	6.72448	7.22665	6.44187	6.19848	7.81658	7.153	7.56921	7.20547	7.56921	7.67837	7.15833	PAX5	NA	NA	NA	5079	NA	NA	NA	paired box 5	NA	NA	NA	Body	NA	NA	NA	36986788	Island	9	F	GGGCGCACCGAGTCATATCCCAAGATCTTTGAAGGAGGTCCAGGGATCCG
cg14267095	4.02992	0.000571672	0.132467	0.184801	-0.0523342	0.158479	0.1432	0.1194	0.1333	0.1081	0.1505	0.2194	0.1858	0.1666	0.2018	2.13559	0.0456664	6.72448	7.22665	6.44187	6.19848	7.81658	7.153	7.56921	7.20547	7.56921	7.67837	7.15833	PAX5	NA	NA	NA	5079	NA	NA	NA	paired box 5	NA	NA	NA	Body	NA	NA	NA	37026445	Island	9	R	TGCACTTTGCAAAGTTAGCTGCGCGGCTGCAGAGGTCCGAGATCCTTCCG
cg13683040	3.51607	0.00197387	0.163331	0.224351	-0.0610199	0.169458	0.154	0.1452	0.1893	0.1587	0.1684	0.2316	0.2659	0.1891	0.2669	2.13559	0.0456664	6.72448	7.22665	6.44187	6.19848	7.81658	7.153	7.56921	7.20547	7.56921	7.67837	7.15833	PAX5	NA	NA	NA	5079	NA	NA	NA	paired box 5	NA	NA	NA	TSS1500	NA	NA	NA	37035766	Island	9	R	CCCGAGATTTGATTTTTGGCCATCTCCGAGTGCTCGACTCTTTCCCTCCG
cg07084627	2.96532	0.00720545	0.42637	0.505446	-0.079077	0.471571	0.4521	0.3669	0.4193	0.422	0.4417	0.4962	0.5818	0.4626	0.545	-2.26931	0.0348302	7.56348	7.36914	7.1261	7.2086	7.22586	7.16297	7.04611	6.9957	7.04611	7.00996	7.1754	NFIL3	NA	NA	NA	4783	NA	NA	NA	nuclear factor, interleukin 3 regulated	NA	NA	NA	5'UTR	NA	NA	NA	94183408	Island	9	R	CGGTGAGGTTCAGAAACCTGCAGACACCTTTGTTCCAAGAGTCTTCATTG
cg21194517	-3.17913	0.0043845	0.689591	0.636201	0.0533901	0.706601	0.6789	0.6586	0.7063	0.6975	0.6487	0.6386	0.635	0.6279	0.6308	-3.07021	0.00619144	4.3669	4.17374	4.34602	4.2911	4.21793	4.17355	4.14313	3.98879	4.14313	3.93066	4.17749	WNK2	NA	NA	NA	65268	NA	NA	NA	WNK lysine deficient protein kinase 2	NA	NA	NA	Body	NA	NA	NA	96007530	N_Shelf	9	R	TTTGAGACTAAGTGGCTGACCTGATTCCCCTGAAGCCCTGAATACTTTCG
cg14153061	4.66136	0.000123378	0.12296	0.227985	-0.105026	0.162898	0.116	0.1223	0.0918	0.1218	0.1815	0.2479	0.1713	0.3316	0.2077	2.20764	0.039496	8.06698	7.96699	7.84964	7.92975	8.08871	8.1089	8.12305	8.20128	8.12305	7.98391	8.04423	STX17	NA	NA	NA	55014	NA	NA	NA	syntaxin 17	NA	NA	NA	5'UTR	NA	NA	NA	102669613	S_Shore	9	R	TTCTCTCCAAATTCGGTATCTCTTCCATAAGTCAGAAACATTAAGCGGCG
cg21159778	5.21204	3.27e-05	0.0701793	0.138521	-0.0683414	0.063192	0.1084	0.058	0.0665	0.0548	0.1446	0.1002	0.1247	0.1374	0.1858	2.10598	0.0484466	5.74084	6.11045	5.69276	5.66535	5.76094	6.08488	5.60519	6.43036	5.60519	6.39594	5.90919	DFNB31	NA	NA	NA	25861	NA	NA	NA	deafness, autosomal recessive 31	NA	NA	NA	TSS1500	1stExon	NA	NA	117266918	Island	9	R	CGGGAGCAGTTCACCCACTGCCTGAACGCTTACCACGCGCGCCGCAACGT
cg10071929	-3.86522	0.000852024	0.555083	0.272268	0.282815	0.576372	0.5299	0.6008	0.5779	0.4904	0.0873	0.1216	0.5564	0.4152	0.1809	3.40023	0.00293509	8.85638	8.78754	8.91566	8.95227	8.90304	9.02223	9.04868	8.95822	9.04868	9.10222	8.95949	CIZ1	NA	NA	NA	25792	NA	NA	NA	CDKN1A interacting zinc finger protein 1	NA	NA	NA	TSS1500	5'UTR	NA	NA	130955135	N_Shore	9	R	GCTGGGATTACAGGGGTGAGCCACCTCTCCTGGACTAAGTAGCAATTCCG
cg13642260	-3.19752	0.00419943	0.540251	0.334088	0.206162	0.546225	0.4942	0.5756	0.5888	0.4964	0.1605	0.188	0.5864	0.4482	0.2873	3.40023	0.00293509	8.85638	8.78754	8.91566	8.95227	8.90304	9.02223	9.04868	8.95822	9.04868	9.10222	8.95949	CIZ1	NA	NA	NA	25792	NA	NA	NA	CDKN1A interacting zinc finger protein 1	NA	NA	NA	5'UTR	NA	NA	NA	130955380	Island	9	F	AGTCCTAGCTCTTCCACGACTAGTCCAGGTTGAGTTAGGCTCCTCAGCCG
cg09976142	-4.25353	0.000332122	0.692521	0.372432	0.320089	0.703409	0.6709	0.7378	0.7177	0.6328	0.2051	0.2367	0.7145	0.4602	0.2457	3.40023	0.00293509	8.85638	8.78754	8.91566	8.95227	8.90304	9.02223	9.04868	8.95822	9.04868	9.10222	8.95949	CIZ1	NA	NA	NA	25792	NA	NA	NA	CDKN1A interacting zinc finger protein 1	NA	NA	NA	5'UTR	NA	NA	NA	130955436	Island	9	R	CGCCTCTAAGTCCTAGCTCTTCCACGACTAGTCCAGGTTGAGTTAGGCTC
cg14582108	-3.01124	0.00648115	0.906262	0.848786	0.0574756	0.899806	0.9281	0.8912	0.8868	0.9255	0.8372	0.8695	0.7709	0.8736	0.8928	-2.86302	0.00981373	4.36529	4.44879	4.35121	4.30526	4.20861	4.0437	4.21924	4.08572	4.21924	4.15238	4.23994	OBP2A	NA	NA	NA	29991	NA	NA	NA	odorant binding protein 2A	NA	NA	NA	Body	NA	NA	NA	138439003		9	R	CGGGCAGCGGCTCCCAGGACACACCTGGCCCATCCTCAGCTCACCTGGTG
cg21197594	-3.53055	0.00190671	0.791333	0.735537	0.0557957	0.790126	0.7865	0.8184	0.798	0.7636	0.7493	0.7303	0.7668	0.7133	0.7179	-2.61195	0.0169551	6.04568	6.44598	6.05053	5.97949	6.66628	5.825	5.96485	5.848	5.96485	5.8976	6.06883	EHMT1	FLJ40292	NA	NA	79813	643210	NA	NA	euchromatic histone-lysine N-methyltransferase 1	uncharacterized LOC643210	NA	NA	Body	TSS1500	NA	NA	140656981		9	F	CGCAGGGCTGTTTGTGCTGGGTAATCAACCGCATTGCTTTCATTTCCTGG
cg14174912	-3.16658	0.00451525	0.4668	0.384107	0.0826925	0.434763	0.4446	0.4909	0.4372	0.5266	0.4321	0.3859	0.3643	0.3202	0.4181	2.05388	0.0537146	10.5746	10.4846	10.5369	10.5719	10.4968	10.5666	10.4785	10.8531	10.4785	10.7899	10.5832	KLF6	NA	NA	NA	1316	NA	NA	NA	Kruppel-like factor 6	NA	NA	NA	Body	NA	NA	NA	3824516	S_Shore	10	F	GTAAGGACACGGATGCTTAATTACAAAAGGTTTTGCCCCTGTAGTGACCG
cg08614871	-2.96454	0.00721839	0.513174	0.438204	0.0749706	0.527142	0.4933	0.5085	0.486	0.5509	0.493	0.4803	0.3797	0.4354	0.4026	2.05388	0.0537146	10.5746	10.4846	10.5369	10.5719	10.4968	10.5666	10.4785	10.8531	10.4785	10.7899	10.5832	KLF6	NA	NA	NA	1316	NA	NA	NA	Kruppel-like factor 6	NA	NA	NA	Body	NA	NA	NA	3824555	S_Shore	10	R	CGGATGCTTAATTACAAAAGGTTTTGCCCCTGTAGTGACCGGGCAGCAAT
cg11710969	3.55758	0.00178727	0.304316	0.369547	-0.0652303	0.326661	0.3134	0.2988	0.29	0.2926	0.3621	0.3446	0.4414	0.3263	0.3734	2.11149	0.0479179	2.44278	2.36906	2.62105	2.57081	2.37558	2.46874	2.6706	2.53339	2.6706	2.78382	2.55064	ARMC3	NA	NA	NA	219681	NA	NA	NA	armadillo repeat containing 3	NA	NA	NA	5'UTR	NA	NA	NA	23217173		10	R	CTTGGGTCAGTGAGGCAACACCTTGCTGGGCGTTGTTAGTTTCTGCCTCG
cg06100684	-2.91108	0.00816107	0.79718	0.743253	0.0539266	0.787202	0.7753	0.7989	0.804	0.8205	0.7733	0.7587	0.7382	0.6932	0.7528	-2.17422	0.0422568	7.28607	7.3726	7.57913	7.35966	7.47947	7.48932	7.39922	7.01041	7.39922	6.77744	7.31525	MSRB2	NA	NA	NA	22921	NA	NA	NA	methionine sulfoxide reductase B2	NA	NA	NA	TSS1500	NA	NA	NA	23383753	N_Shore	10	F	CGACCTGGGCATTCCACTTCCAGGTATTTACCCCAGAGAGGAAAAACCGT
cg00650361	-2.88419	0.00867852	0.504896	0.448301	0.0565949	0.492426	0.5042	0.5407	0.509	0.4782	0.469	0.4792	0.449	0.41	0.4343	2.33739	0.030273	2.70377	2.52869	2.83055	2.90443	2.70869	2.89559	2.95911	2.83952	2.95911	2.89764	2.82271	PTCHD3	NA	NA	NA	374308	NA	NA	NA	patched domain containing 3	NA	NA	NA	1stExon	5'UTR	NA	NA	27703289	Island	10	F	CGGTTTCCTGGAGAAATTCTAGGGGAGTTTGCCCTCCAGCCGCGCTCCGG
cg20057782	-3.13858	0.00482078	0.645758	0.578973	0.0667846	0.645508	0.6812	0.6341	0.6462	0.6219	0.5796	0.6229	0.5414	0.575	0.576	-4.02851	0.000692855	3.14034	3.12791	3.18722	3.28867	3.41706	3.05867	2.99625	2.9657	2.99625	2.81323	3.09913	ARMC4	NA	NA	NA	55130	NA	NA	NA	armadillo repeat containing 4	NA	NA	NA	Body	NA	NA	NA	28238789		10	F	CGTTTGAAAGGTTTTTATCAACTTGGTTCAGGAAAGGATGCTACAAGTGT
cg18382353	2.85812	0.00921024	0.373796	0.448748	-0.0749524	0.398124	0.388	0.3159	0.3469	0.4201	0.3951	0.4316	0.5152	0.4321	0.4698	-2.47979	0.0224718	3.73953	3.53782	3.50404	3.40334	3.43948	3.48267	3.37305	3.16853	3.37305	3.27197	3.42935	C10orf25	ZNF22	NA	NA	220979	7570	NA	NA	chromosome 10 open reading frame 25	zinc finger protein 22	NA	NA	1stExon	TSS1500	NA	NA	45495981	N_Shore	10	R	TTTGGAGCCACAAAGAACCATTCCAATTCTGGGTCGTCCGCTTACACACG
cg22796704	-3.97483	0.000653378	0.74511	0.682972	0.0621375	0.752273	0.773	0.7495	0.7012	0.7496	0.6668	0.7142	0.6733	0.6801	0.6805	-2.33173	0.0306298	7.0479	5.94362	6.62478	6.43218	6.14716	5.95477	5.99281	5.8861	5.99281	6.24092	6.2263	ARHGAP22	NA	NA	NA	58504	NA	NA	NA	Rho GTPase activating protein 22	NA	NA	NA	Body	NA	NA	NA	49673534	N_Shore	10	F	CGACCACACCAGGCACCCAGGAGCAAGTGCTTTGAAATGCGGCTTTCTCC
cg07371628	-2.87202	0.00892305	0.803584	0.746641	0.0569434	0.792653	0.7992	0.8206	0.8048	0.8007	0.7786	0.7814	0.6542	0.7679	0.7511	-2.33173	0.0306298	7.0479	5.94362	6.62478	6.43218	6.14716	5.95477	5.99281	5.8861	5.99281	6.24092	6.2263	ARHGAP22	NA	NA	NA	58504	NA	NA	NA	Rho GTPase activating protein 22	NA	NA	NA	Body	NA	NA	NA	49811797	N_Shore	10	F	TTGGATGATTTTCCTGGATGGGACCAGCCTTCCAGTGTGTTCCACAGACG
cg08567142	3.10973	0.00515651	0.2861	0.355711	-0.0696105	0.321051	0.2893	0.2737	0.2999	0.2466	0.3169	0.3746	0.4411	0.2853	0.3606	-2.15253	0.0441413	8.90264	8.67231	8.59607	8.55508	8.46099	8.56633	8.53503	8.37128	8.53503	8.42025	8.5615	HK1	NA	NA	NA	3098	NA	NA	NA	hexokinase 1	NA	NA	NA	Body	NA	NA	NA	71087924		10	R	CGGAAGACGGTCTGAGAGGCTGCTGGCTTGAGTTTTCTCTGAGCAGAGCT
cg00210249	-3.31259	0.00320235	0.785244	0.73077	0.054474	0.787373	0.7974	0.7842	0.77	0.7873	0.7443	0.7352	0.7572	0.7161	0.7011	-2.15253	0.0441413	8.90264	8.67231	8.59607	8.55508	8.46099	8.56633	8.53503	8.37128	8.53503	8.42025	8.5615	HK1	NA	NA	NA	3098	NA	NA	NA	hexokinase 1	NA	NA	NA	Body	NA	NA	NA	71135679		10	R	CACCTGGCTGCCTCTCCCCTGCAGCATTGGGCTCATTCTGTCATTGGTCG
cg15117516	3.13884	0.00481792	0.479217	0.544419	-0.0652022	0.517769	0.4962	0.4518	0.4333	0.497	0.5145	0.5534	0.5672	0.5537	0.5333	-3.49234	0.00237824	10.3907	10.3011	9.86186	10.0644	9.95911	9.93353	9.49784	9.59993	9.49784	9.94053	9.90468	SGPL1	NA	NA	NA	8879	NA	NA	NA	sphingosine-1-phosphate lyase 1	NA	NA	NA	5'UTR	NA	NA	NA	72576586	S_Shore	10	F	AACATCAGAAGGTCTGTGCTAGGCATCTTCCTCTTCCAGCCTCCTCTCCG
cg04745336	-3.47851	0.00215911	0.796814	0.742417	0.0543965	0.80688	0.7794	0.832	0.8056	0.7601	0.7594	0.7499	0.7479	0.7488	0.7061	2.00822	0.0587479	7.36864	7.5229	7.53799	7.2974	7.41784	7.4701	7.5651	7.77598	7.5651	7.49595	7.5017	DNAJC9	NA	NA	NA	23234	NA	NA	NA	DnaJ (Hsp40) homolog, subfamily C, member 9	NA	NA	NA	TSS1500	NA	NA	NA	75008185	S_Shore	10	R	AACCCCAGGGGAGCTTTGACAACCACAGAATTTGAGATGGCTGGTAATCG
cg01090565	-2.86777	0.00900996	0.802397	0.746952	0.0554453	0.775483	0.8054	0.8111	0.8077	0.8122	0.7671	0.8007	0.6628	0.7679	0.7362	-2.09373	0.0496412	4.93557	4.56453	4.68491	4.73234	4.9497	4.6141	4.38973	4.20325	4.38973	4.68378	4.61476	SFTPD	NA	NA	NA	6441	NA	NA	NA	surfactant protein D	NA	NA	NA	Body	NA	NA	NA	81704187		10	F	CGGGAGTAAAGTCCTGAAGGAGGTGAAGTATGAGCTGCAGGGACAGCTAT
cg18930012	-3.55848	0.00178341	0.687446	0.62074	0.0667067	0.67303	0.6793	0.6888	0.7069	0.6892	0.6463	0.6566	0.5847	0.6177	0.5985	-2.51645	0.0207925	3.44191	3.33543	3.65718	3.41597	3.32522	3.24935	3.20331	3.2643	3.20331	3.20987	3.33059	LRIT1	NA	NA	NA	26103	NA	NA	NA	leucine-rich repeat, immunoglobulin-like and transmembrane domains 1	NA	NA	NA	TSS1500	NA	NA	NA	86001418	S_Shelf	10	R	ACTCAGAGGCTTATTGCTTTCTGAATCACTCAGTCCTGAGGGTAGGGGCG
cg13133883	-3.09374	0.00535225	0.495997	0.436807	0.0591895	0.499928	0.5134	0.493	0.502	0.4717	0.456	0.4471	0.3832	0.4224	0.4754	-2.30226	0.0325512	4.03385	3.83989	4.08961	4.07672	3.85274	3.63354	3.81467	3.53848	3.81467	3.98338	3.86776	RGR	NA	NA	NA	5995	NA	NA	NA	retinal G protein coupled receptor	NA	NA	NA	TSS200	NA	NA	NA	86004660		10	R	CGAGTTGGACAATGCAGCCTTTGTGAAGCCAGAATGGAGCCCTGTCTCAT
cg00415971	-3.06602	0.0057086	0.564755	0.500441	0.0643134	0.571184	0.5335	0.608	0.5712	0.5399	0.4985	0.5507	0.4479	0.5021	0.503	-2.30226	0.0325512	4.03385	3.83989	4.08961	4.07672	3.85274	3.63354	3.81467	3.53848	3.81467	3.98338	3.86776	RGR	NA	NA	NA	5995	NA	NA	NA	retinal G protein coupled receptor	NA	NA	NA	TSS200	NA	NA	NA	86004761		10	R	ATCCAGAAACAGCCCAAGGTCCAACATAATAACCTGCATGTGCCTCCACG
cg22936253	-3.37613	0.00275488	0.887546	0.820456	0.0670906	0.889316	0.8801	0.8764	0.9062	0.8857	0.8601	0.8652	0.7715	0.826	0.7794	2.53745	0.0198843	6.49316	6.55995	6.71685	6.22751	5.37668	6.4373	6.6224	6.69587	6.6224	6.23276	6.39849	FAS	ACTA2	NA	NA	355	59	NA	NA	Fas (TNF receptor superfamily, member 6)	actin, alpha 2, smooth muscle, aorta	NA	NA	Body	TSS1500	NA	NA	90752569	S_Shore	10	R	CCCTCTAATATGACTCTTTTAAATTTAGTTACACAGAAATTGGTTTTGCG
cg03771939	2.82739	0.00987698	0.710284	0.762367	-0.0520837	0.652939	0.7243	0.722	0.7446	0.7076	0.7503	0.7652	0.7393	0.7423	0.8147	-4.772	0.000125675	6.95087	6.94565	6.93348	6.85522	7.06092	6.6142	6.63968	6.63441	6.63968	6.46378	6.77379	TBC1D12	NA	NA	NA	23232	NA	NA	NA	TBC1 domain family, member 12	NA	NA	NA	TSS1500	NA	NA	NA	96161916	N_Shore	10	F	CGACTGGTGACCAATTAGAGCTGGAAGGACTTACCCACGCTAACACCTCC
cg12074985	3.34565	0.00296131	0.214369	0.300915	-0.086546	0.228021	0.2129	0.2107	0.2331	0.1871	0.2957	0.2315	0.3542	0.2139	0.4093	2.05247	0.053864	6.45777	6.74334	6.52947	6.7174	6.58714	6.69523	6.67214	6.9002	6.67214	6.62666	6.66015	FRAT1	NA	NA	NA	10023	NA	NA	NA	frequently rearranged in advanced T-cell lymphomas	NA	NA	NA	1stExon	3'UTR	NA	NA	99080756	Island	10	F	CGCGGAGTGAACCCCACGCCCTGTCTAAAGTGTATTTTCAGAGCCGGCCC
cg16501237	3.59281	0.00164255	0.203725	0.347921	-0.144196	0.222991	0.1799	0.138	0.3098	0.168	0.3463	0.2859	0.4257	0.2051	0.4765	2.05247	0.053864	6.45777	6.74334	6.52947	6.7174	6.58714	6.69523	6.67214	6.9002	6.67214	6.62666	6.66015	FRAT1	NA	NA	NA	10023	NA	NA	NA	frequently rearranged in advanced T-cell lymphomas	NA	NA	NA	1stExon	3'UTR	NA	NA	99081016	Island	10	F	AGGAGGAACCCAGGGCCCGGTCTCGGGAGTTTCCGTGAAAGCCCGGAGCG
cg23016776	2.89586	0.00845028	0.686356	0.741198	-0.0548424	0.697158	0.7275	0.6645	0.6591	0.6835	0.7128	0.7173	0.7867	0.7377	0.7515	2.05247	0.053864	6.45777	6.74334	6.52947	6.7174	6.58714	6.69523	6.67214	6.9002	6.67214	6.62666	6.66015	FRAT1	NA	NA	NA	10023	NA	NA	NA	frequently rearranged in advanced T-cell lymphomas	NA	NA	NA	1stExon	3'UTR	NA	NA	99081496	S_Shore	10	F	AGTTAAGTTAAAATCCTATAATCAGGATAGCCACAATTCCAGACACTCCG
cg04611437	2.9088	0.00820369	0.449102	0.504082	-0.0549799	0.468578	0.4907	0.4086	0.4458	0.4319	0.4717	0.4927	0.536	0.4852	0.5348	2.94533	0.00817994	6.64076	7.03299	6.63501	6.84705	6.78803	6.88946	7.38637	7.18702	7.38637	7.03509	6.98282	SEC31B	NA	NA	NA	25956	NA	NA	NA	SEC31 homolog B (S. cerevisiae)	NA	NA	NA	TSS200	NA	NA	NA	102279697	Island	10	F	TAATCCTGTTTGGAAACGTTCTCCGTGGGTCTGTCAGTGTCTCGGGCTCG
cg14568384	-3.35412	0.0029025	0.207282	0.153802	0.0534804	0.22475	0.1858	0.2271	0.2128	0.1859	0.1478	0.1896	0.1463	0.1758	0.1095	-2.04492	0.0546703	7.55973	7.13218	7.11925	7.71965	7.24841	7.24489	7.33968	7.00683	7.33968	6.94557	7.26559	TMEM180	NA	NA	NA	79847	NA	NA	NA	transmembrane protein 180	NA	NA	NA	TSS1500	NA	NA	NA	104220744	N_Shore	10	R	CTGTCCACCCTTGAAGGGCTCATGATGCAGCATCAGGGAGTCCCAGATCG
cg19991948	-3.91692	0.000751803	0.609424	0.48454	0.124884	0.647304	0.6977	0.5817	0.5639	0.5566	0.5018	0.4642	0.4668	0.5691	0.4207	2.84659	0.0101754	8.12566	8.11855	8.21946	8.29468	8.09878	8.26855	8.46446	8.41881	8.46446	8.25037	8.27238	TIAL1	NA	NA	NA	7073	NA	NA	NA	TIA1 cytotoxic granule-associated RNA binding protein-like 1	NA	NA	NA	3'UTR	NA	NA	NA	121335173		10	F	CGGCTCACTGTGTTTGGTAACTTGCCATACCATATCCGGCTTGGTTAGGA
cg04561237	-4.24321	0.000340558	0.303111	0.226611	0.0764992	0.352598	0.3211	0.3064	0.2515	0.284	0.2134	0.2096	0.2302	0.2415	0.2384	2.26629	0.0350467	7.45657	7.61321	7.51941	7.57745	7.47092	7.55962	7.62698	8.10131	7.62698	7.75094	7.63034	FAM53B	NA	NA	NA	9679	NA	NA	NA	family with sequence similarity 53, member B	NA	NA	NA	5'UTR	NA	NA	NA	126430405	N_Shore	10	F	TGTCTTGGTTCATAATGTTTTAAATCAGTTTCCCTCTTCTCTTTTCAACG
cg06738031	-3.11884	0.00504817	0.84439	0.793331	0.0510593	0.831029	0.8384	0.8393	0.8768	0.8364	0.8066	0.8461	0.7276	0.804	0.7823	-2.48026	0.0224495	6.88134	6.57193	6.85062	6.78342	6.73959	6.74214	6.6244	6.51683	6.6244	6.50667	6.68413	CTBP2	NA	NA	NA	1488	NA	NA	NA	C-terminal binding protein 2	NA	NA	NA	5'UTR	NA	NA	NA	126806416		10	F	GGGGGTCATAATGAAGTGTTGATTTCACCTGAAGTGCCTCTGTGCCAACG
cg23000734	2.87633	0.00883576	0.307319	0.408476	-0.101157	0.309571	0.28	0.3562	0.37	0.2208	0.5055	0.4973	0.3594	0.353	0.3272	-2.48026	0.0224495	6.88134	6.57193	6.85062	6.78342	6.73959	6.74214	6.6244	6.51683	6.6244	6.50667	6.68413	CTBP2	NA	NA	NA	1488	NA	NA	NA	C-terminal binding protein 2	NA	NA	NA	TSS1500	NA	NA	NA	126850823	Island	10	R	GGGAGGGGTCTGAGGTCCCGCCTTTGGAGGCCGCAGGGACCGCCATTCCG
cg11668923	2.84993	0.00938363	0.220702	0.300715	-0.080013	0.25652	0.2197	0.1499	0.2505	0.2269	0.2624	0.2967	0.37	0.2184	0.3561	-2.49062	0.0219629	5.17661	5.66636	5.31687	5.21035	4.50925	4.95707	4.89935	4.79758	4.89935	4.47536	4.99081	ADAM12	NA	NA	NA	8038	NA	NA	NA	ADAM metallopeptidase domain 12	NA	NA	NA	1stExon	5'UTR	NA	NA	128076936	Island	10	F	TTTGCTCATTTATTGCAACGGTCAAGGCTGGCTTGTGCCAGAACGGCGCG
cg05181041	3.19758	0.00419881	0.192373	0.290727	-0.0983544	0.178554	0.2066	0.1187	0.245	0.213	0.2228	0.2697	0.3842	0.2083	0.3686	-2.49062	0.0219629	5.17661	5.66636	5.31687	5.21035	4.50925	4.95707	4.89935	4.79758	4.89935	4.47536	4.99081	ADAM12	NA	NA	NA	8038	NA	NA	NA	ADAM metallopeptidase domain 12	NA	NA	NA	1stExon	5'UTR	NA	NA	128076941	Island	10	F	GACAGTTTGCTCATTTATTGCAACGGTCAAGGCTGGCTTGTGCCAGAACG
cg05237641	3.76573	0.00108353	0.172626	0.288388	-0.115762	0.193034	0.1901	0.1224	0.2044	0.1531	0.2059	0.3028	0.3983	0.1849	0.35	-2.49062	0.0219629	5.17661	5.66636	5.31687	5.21035	4.50925	4.95707	4.89935	4.79758	4.89935	4.47536	4.99081	ADAM12	NA	NA	NA	8038	NA	NA	NA	ADAM metallopeptidase domain 12	NA	NA	NA	TSS200	NA	NA	NA	128077307	Island	10	F	CGCACATGCGGCGGCACGGTCCAGCTTTTCAGGCTGAAGCTGGAAACGAT
cg14621053	3.00543	0.0065688	0.125524	0.21396	-0.0884361	0.144682	0.142	0.0801	0.1611	0.0996	0.15	0.2169	0.3061	0.1178	0.279	-2.49062	0.0219629	5.17661	5.66636	5.31687	5.21035	4.50925	4.95707	4.89935	4.79758	4.89935	4.47536	4.99081	ADAM12	NA	NA	NA	8038	NA	NA	NA	ADAM metallopeptidase domain 12	NA	NA	NA	TSS200	NA	NA	NA	128077315	Island	10	F	CGGCGGCACGGTCCAGCTTTTCAGGCTGAAGCTGGAAACGATGACTCTGC
cg13488201	3.21537	0.00402711	0.230189	0.316539	-0.0863502	0.232585	0.2466	0.1963	0.2577	0.2177	0.2602	0.3128	0.4102	0.2279	0.3717	-2.49062	0.0219629	5.17661	5.66636	5.31687	5.21035	4.50925	4.95707	4.89935	4.79758	4.89935	4.47536	4.99081	ADAM12	NA	NA	NA	8038	NA	NA	NA	ADAM metallopeptidase domain 12	NA	NA	NA	TSS200	NA	NA	NA	128077323	Island	10	F	CGGTCCAGCTTTTCAGGCTGAAGCTGGAAACGATGACTCTGCTACTCGCT
cg26808747	3.14962	0.00469799	0.208017	0.304913	-0.0968959	0.224088	0.234	0.1672	0.2174	0.1974	0.2385	0.2918	0.4302	0.1903	0.3739	-2.49062	0.0219629	5.17661	5.66636	5.31687	5.21035	4.50925	4.95707	4.89935	4.79758	4.89935	4.47536	4.99081	ADAM12	NA	NA	NA	8038	NA	NA	NA	ADAM metallopeptidase domain 12	NA	NA	NA	TSS1500	NA	NA	NA	128077376	Island	10	R	CGGGGAGCGAGTAGCAGAGTCATCGTTTCCAGCTTCAGCCTGAAAAGCTG
cg18932726	3.77801	0.00105187	0.106706	0.25139	-0.144684	0.127409	0.1144	0.0584	0.1253	0.1081	0.1646	0.2639	0.4182	0.1125	0.2977	-2.15263	0.0441325	5.14417	5.16531	5.00032	5.15974	5.42088	4.87432	4.81484	4.83221	4.81484	5.28323	5.05098	DOCK1	NA	NA	NA	1793	NA	NA	NA	dedicator of cytokinesis 1	NA	NA	NA	Body	NA	NA	NA	128594141	Island	10	R	CGCTGGGTGCCCACCAAGCGCGAGGAGAAGTACGGCGTGGGTGAGCAGCG
cg05608777	3.17774	0.00439875	0.0738325	0.149443	-0.0756104	0.0851503	0.0695	0.0523	0.0898	0.0724	0.105	0.1608	0.2441	0.0712	0.1661	-2.15263	0.0441325	5.14417	5.16531	5.00032	5.15974	5.42088	4.87432	4.81484	4.83221	4.81484	5.28323	5.05098	DOCK1	NA	NA	NA	1793	NA	NA	NA	dedicator of cytokinesis 1	NA	NA	NA	Body	NA	NA	NA	128594144	Island	10	R	TGGGTGCCCACCAAGCGCGAGGAGAAGTACGGCGTGGGTGAGCAGCGCCG
cg11793631	3.01399	0.00644003	0.13698	0.189798	-0.0528173	0.159943	0.1551	0.1044	0.1203	0.1452	0.1614	0.2124	0.2391	0.1553	0.1809	-2.15263	0.0441325	5.14417	5.16531	5.00032	5.15974	5.42088	4.87432	4.81484	4.83221	4.81484	5.28323	5.05098	DOCK1	NA	NA	NA	1793	NA	NA	NA	dedicator of cytokinesis 1	NA	NA	NA	Body	NA	NA	NA	128594417	Island	10	F	GGGAGTTGGGGGTAGCCCGGGGGGCTCCACGGCAGAGGTCCAGAGGAGCG
cg11261261	-3.04517	0.00599158	0.743224	0.682775	0.0604485	0.746338	0.7368	0.7653	0.7502	0.7174	0.7138	0.6984	0.6326	0.703	0.666	-2.15263	0.0441325	5.14417	5.16531	5.00032	5.15974	5.42088	4.87432	4.81484	4.83221	4.81484	5.28323	5.05098	DOCK1	NA	NA	NA	1793	NA	NA	NA	dedicator of cytokinesis 1	NA	NA	NA	Body	NA	NA	NA	128772459		10	F	TGGAAGCCCTGGGGACCCTATGGAAACGAGTCGACAGCAGGATTGGCACG
cg14995235	-3.49434	0.00207909	0.689215	0.61808	0.0711352	0.677841	0.6888	0.6978	0.707	0.6746	0.6225	0.6882	0.5615	0.6183	0.5998	-2.15263	0.0441325	5.14417	5.16531	5.00032	5.15974	5.42088	4.87432	4.81484	4.83221	4.81484	5.28323	5.05098	DOCK1	NA	NA	NA	1793	NA	NA	NA	dedicator of cytokinesis 1	NA	NA	NA	Body	NA	NA	NA	128887795		10	R	CCACTCTCAGTGACTTACTGCTTCCTTCTCCTGGGGACCTCAGGAAAACG
cg05788176	-2.82582	0.00991216	0.753141	0.697017	0.0561245	0.761766	0.7507	0.7357	0.7794	0.7381	0.7256	0.7295	0.6255	0.7123	0.6921	-2.15263	0.0441325	5.14417	5.16531	5.00032	5.15974	5.42088	4.87432	4.81484	4.83221	4.81484	5.28323	5.05098	DOCK1	FAM196A	NA	NA	1793	642938	NA	NA	dedicator of cytokinesis 1	family with sequence similarity 196, member A	NA	NA	Body	NA	NA	NA	128950976		10	R	TACCTGCTGCATAACCGGCAGCAGCTCCTCAGTTGTGGCAACTGAAAACG
cg06525651	3.04936	0.00593368	0.0989107	0.19621	-0.0972989	0.107747	0.0992	0.067	0.1085	0.112	0.1117	0.1898	0.3359	0.0918	0.2519	-2.15263	0.0441325	5.14417	5.16531	5.00032	5.15974	5.42088	4.87432	4.81484	4.83221	4.81484	5.28323	5.05098	FAM196A	DOCK1	NA	NA	642938	1793	NA	NA	family with sequence similarity 196, member A	dedicator of cytokinesis 1	NA	NA	1stExon	5'UTR	Body	NA	128994297	Island	10	R	GGCTCCGCTTACCTTCCGCTGCTTACAGATAAGTCGAGGTCGATGCAGCG
cg03242819	3.13474	0.00486427	0.0849107	0.176577	-0.0916664	0.104803	0.0915	0.0589	0.0828	0.0866	0.1319	0.139	0.3083	0.0735	0.2303	-2.15263	0.0441325	5.14417	5.16531	5.00032	5.15974	5.42088	4.87432	4.81484	4.83221	4.81484	5.28323	5.05098	DOCK1	FAM196A	NA	NA	1793	642938	NA	NA	dedicator of cytokinesis 1	family with sequence similarity 196, member A	NA	NA	Body	TSS200	NA	NA	128994432	Island	10	F	CGCGCCTGCTGCCCGCCCCCTCCACCGCTGCCGGCCCGGCCCTGCTGGCC
cg03070297	3.10644	0.00519623	0.0831588	0.166223	-0.0830646	0.0961985	0.0797	0.0624	0.0934	0.084	0.0958	0.1563	0.291	0.0827	0.2053	-2.15263	0.0441325	5.14417	5.16531	5.00032	5.15974	5.42088	4.87432	4.81484	4.83221	4.81484	5.28323	5.05098	DOCK1	FAM196A	NA	NA	1793	642938	NA	NA	dedicator of cytokinesis 1	family with sequence similarity 196, member A	NA	NA	Body	TSS200	NA	NA	128994603	Island	10	F	CGCGGCGGAGCCAGCCACAGCCACCCGGCTTCGCGCTCCTCCGATGTCCT
cg12204732	3.28602	0.00340984	0.0881124	0.198218	-0.110106	0.131515	0.0918	0.0467	0.101	0.0695	0.1426	0.169	0.3367	0.0817	0.261	-2.15263	0.0441325	5.14417	5.16531	5.00032	5.15974	5.42088	4.87432	4.81484	4.83221	4.81484	5.28323	5.05098	DOCK1	FAM196A	NA	NA	1793	642938	NA	NA	dedicator of cytokinesis 1	family with sequence similarity 196, member A	NA	NA	Body	TSS200	NA	NA	128994605	Island	10	F	CGGCGGAGCCAGCCACAGCCACCCGGCTTCGCGCTCCTCCGATGTCCTCA
cg25984344	3.53118	0.00190386	0.108863	0.213648	-0.104786	0.145733	0.1088	0.087	0.119	0.0838	0.1461	0.2031	0.3364	0.107	0.2757	-2.15263	0.0441325	5.14417	5.16531	5.00032	5.15974	5.42088	4.87432	4.81484	4.83221	4.81484	5.28323	5.05098	DOCK1	FAM196A	NA	NA	1793	642938	NA	NA	dedicator of cytokinesis 1	family with sequence similarity 196, member A	NA	NA	Body	TSS200	NA	NA	128994608	Island	10	F	AAATGAGGACATCGGAGGAGCGCGAAGCCGGGTGGCTGTGGCTGGCTCCG
cg02523640	4.09384	0.00048952	0.0842006	0.179357	-0.0951567	0.118774	0.0918	0.0488	0.094	0.0676	0.1166	0.1668	0.2719	0.1093	0.2321	-2.3427	0.0299414	5.07644	5.2658	5.30418	5.17457	5.26388	4.99492	4.77988	5.12857	4.77988	5.03309	5.08012	FOXI2	NA	NA	NA	399823	NA	NA	NA	forkhead box I2	NA	NA	NA	TSS1500	NA	NA	NA	129534613	Island	10	F	CGGACGCACTGCAGAGACGTCCCTGTTTTCGGCGCGTCCTCCGACACCCA
cg04617948	3.08013	0.00552437	0.146845	0.202191	-0.0553459	0.158039	0.1625	0.1087	0.1568	0.1482	0.1575	0.1838	0.2641	0.1708	0.2348	-2.3427	0.0299414	5.07644	5.2658	5.30418	5.17457	5.26388	4.99492	4.77988	5.12857	4.77988	5.03309	5.08012	FOXI2	NA	NA	NA	399823	NA	NA	NA	forkhead box I2	NA	NA	NA	TSS1500	NA	NA	NA	129535138	Island	10	R	CGCATTGGACGGGGCTCCCAAGCCACAGCCCTGGGGGCCTTGAGGAGTCG
cg25539045	3.19969	0.0041781	0.0909897	0.145566	-0.0545759	0.0884695	0.0916	0.0813	0.1115	0.0821	0.0842	0.1495	0.2082	0.1213	0.1647	-2.3427	0.0299414	5.07644	5.2658	5.30418	5.17457	5.26388	4.99492	4.77988	5.12857	4.77988	5.03309	5.08012	FOXI2	NA	NA	NA	399823	NA	NA	NA	forkhead box I2	NA	NA	NA	TSS1500	NA	NA	NA	129535186	Island	10	R	CGTGGTACGGTCCAGGGCAGTCGGGGCTGCGGGGCCCGTGAAGCCAGACG
cg16642284	3.67183	0.00135858	0.118827	0.228962	-0.110136	0.138769	0.1408	0.0844	0.1143	0.1159	0.1502	0.2136	0.4097	0.1596	0.2117	-2.3427	0.0299414	5.07644	5.2658	5.30418	5.17457	5.26388	4.99492	4.77988	5.12857	4.77988	5.03309	5.08012	FOXI2	NA	NA	NA	399823	NA	NA	NA	forkhead box I2	NA	NA	NA	TSS200	NA	NA	NA	129535378	Island	10	F	CGCCACCGTCACTCTCCATGGGCTCTGGCCCCGACGGTGTTTAAAGGGCG
cg09614415	3.75609	0.00110901	0.158009	0.277222	-0.119213	0.173523	0.1637	0.1104	0.1977	0.1447	0.1608	0.2754	0.4149	0.1983	0.3367	-2.3427	0.0299414	5.07644	5.2658	5.30418	5.17457	5.26388	4.99492	4.77988	5.12857	4.77988	5.03309	5.08012	FOXI2	NA	NA	NA	399823	NA	NA	NA	forkhead box I2	NA	NA	NA	TSS200	NA	NA	NA	129535509	Island	10	R	TGCTGGCGGCCAAGCTGGATGGGTCGCCAGTGAGTTTCGGTGCGGCACCG
cg26115633	3.85616	0.000870896	0.163135	0.322263	-0.159128	0.170084	0.168	0.1002	0.2051	0.1722	0.2589	0.2911	0.4923	0.1737	0.3953	-2.3427	0.0299414	5.07644	5.2658	5.30418	5.17457	5.26388	4.99492	4.77988	5.12857	4.77988	5.03309	5.08012	FOXI2	NA	NA	NA	399823	NA	NA	NA	forkhead box I2	NA	NA	NA	1stExon	NA	NA	NA	129535893	Island	10	F	GTTACCAGCCACGTACTGGTAGATCTGGCTGAGCGTCAGCTTCCGCAGCG
cg13929328	3.51198	0.00199325	0.226064	0.322943	-0.0968792	0.233877	0.2516	0.1822	0.2394	0.2232	0.2726	0.3107	0.4391	0.2329	0.3595	-2.3427	0.0299414	5.07644	5.2658	5.30418	5.17457	5.26388	4.99492	4.77988	5.12857	4.77988	5.03309	5.08012	FOXI2	NA	NA	NA	399823	NA	NA	NA	forkhead box I2	NA	NA	NA	1stExon	NA	NA	NA	129535898	Island	10	F	GGGAAGTTACCAGCCACGTACTGGTAGATCTGGCTGAGCGTCAGCTTCCG
cg19884262	3.45682	0.00227379	0.125541	0.200841	-0.0753004	0.128773	0.1418	0.0979	0.1341	0.1251	0.158	0.2033	0.2945	0.1299	0.2185	-2.3427	0.0299414	5.07644	5.2658	5.30418	5.17457	5.26388	4.99492	4.77988	5.12857	4.77988	5.03309	5.08012	FOXI2	NA	NA	NA	399823	NA	NA	NA	forkhead box I2	NA	NA	NA	1stExon	NA	NA	NA	129535968	Island	10	F	CGGGCTGGCAGAACTCCATCCGCCACAACCTGTCGCTCAACGACTGCTTC
cg19202014	2.97456	0.00705374	0.412427	0.465081	-0.0526538	0.412089	0.4354	0.3738	0.4166	0.4243	0.4261	0.467	0.4732	0.4695	0.4896	2.15718	0.043731	8.7739	8.75912	9.06218	8.68239	8.88604	8.85246	9.22362	9.04117	9.22362	9.01972	8.95242	SIGIRR	NA	NA	NA	59307	NA	NA	NA	single immunoglobulin and toll-interleukin 1 receptor (TIR) domain	NA	NA	NA	TSS200	NA	NA	NA	417578	Island	11	F	GGTGGACGCTCCGAAGAGTCCCCAAGGCTCTGGGGCTCCGGGGCTCTGCG
cg11624233	3.12311	0.00499817	0.358534	0.418165	-0.0596315	0.355522	0.3766	0.333	0.3645	0.3631	0.3687	0.4121	0.466	0.4011	0.4428	2.15718	0.043731	8.7739	8.75912	9.06218	8.68239	8.88604	8.85246	9.22362	9.04117	9.22362	9.01972	8.95242	SIGIRR	NA	NA	NA	59307	NA	NA	NA	single immunoglobulin and toll-interleukin 1 receptor (TIR) domain	NA	NA	NA	TSS200	NA	NA	NA	417588	Island	11	F	CCTTGAGGGCGGTGGACGCTCCGAAGAGTCCCCAAGGCTCTGGGGCTCCG
cg25852472	-3.43195	0.00241255	0.740509	0.677385	0.0631242	0.742234	0.7308	0.7521	0.7402	0.7371	0.6781	0.7236	0.6461	0.6851	0.654	-2.78271	0.0117069	4.23358	4.22253	4.36963	4.46757	4.13149	4.05696	4.11669	4.14147	4.11669	3.97474	4.18313	H19	NA	NA	NA	283120	NA	NA	NA	H19, imprinted maternally expressed transcript (non-protein coding)	NA	NA	NA	Body	NA	NA	NA	2017664	Island	11	R	AGCTGGTGGGCACGTCCACCCCAGCTGGAGACCTGGCTGTGGGGAGAACG
cg03760951	3.77183	0.00106769	0.127227	0.211838	-0.0846106	0.151052	0.1172	0.0982	0.1216	0.148	0.1635	0.1958	0.2402	0.1608	0.2989	2.16868	0.0427303	4.5867	4.27151	4.5005	4.61875	4.41651	4.37648	4.46941	4.41796	4.46941	4.47556	4.46028	INS-IGF2	IGF2AS	IGF2	NA	723961	NA	3481	NA	INS-IGF2 readthrough [Source:HGNC Symbol;Acc:33527]	NA	insulin-like growth factor 2 (somatomedin A) [Source:HGNC Symbol;Acc:5466]	NA	Body	TSS1500	5'UTR	NA	2160875	Island	11	F	GCCCCTGAATTCTCTAGAACGGGCATTCAGCATGGCCTTGGCGCTCTGCG
cg17037101	3.32915	0.00307932	0.0947933	0.169231	-0.0744382	0.10784	0.0952	0.089	0.0924	0.0895	0.1161	0.1458	0.2959	0.1035	0.1848	2.16868	0.0427303	4.5867	4.27151	4.5005	4.61875	4.41651	4.37648	4.46941	4.41796	4.46941	4.47556	4.46028	INS-IGF2	IGF2AS	IGF2	NA	723961	NA	3481	NA	INS-IGF2 readthrough [Source:HGNC Symbol;Acc:33527]	NA	insulin-like growth factor 2 (somatomedin A) [Source:HGNC Symbol;Acc:5466]	NA	Body	TSS1500	5'UTR	NA	2161314	Island	11	F	CGGCCGCCAGAGGAGAGAGGATCAGGGCGGGAAACACAGCTCAAATCCTA
cg19371526	3.3772	0.00274787	0.1382	0.202553	-0.0643531	0.161209	0.1334	0.1274	0.1422	0.1268	0.1717	0.2189	0.2645	0.1546	0.203	2.16868	0.0427303	4.5867	4.27151	4.5005	4.61875	4.41651	4.37648	4.46941	4.41796	4.46941	4.47556	4.46028	INS-IGF2	IGF2AS	IGF2	NA	723961	NA	3481	NA	INS-IGF2 readthrough [Source:HGNC Symbol;Acc:33527]	NA	insulin-like growth factor 2 (somatomedin A) [Source:HGNC Symbol;Acc:5466]	NA	Body	TSS1500	5'UTR	NA	2161341	Island	11	F	GCACCCCGGTGAGCTCGGCCATGCAGGTAGGATTTGAGCTGTGTTTCCCG
cg15393937	3.86696	0.000848429	0.182029	0.272847	-0.0908182	0.199275	0.2068	0.1629	0.1937	0.1474	0.2197	0.2428	0.368	0.2111	0.3227	2.16868	0.0427303	4.5867	4.27151	4.5005	4.61875	4.41651	4.37648	4.46941	4.41796	4.46941	4.47556	4.46028	INS-IGF2	IGF2AS	IGF2	NA	723961	NA	3481	NA	INS-IGF2 readthrough [Source:HGNC Symbol;Acc:33527]	NA	insulin-like growth factor 2 (somatomedin A) [Source:HGNC Symbol;Acc:5466]	NA	Body	TSS1500	5'UTR	NA	2161383	Island	11	F	CGGGGTGCGTCTAAGTAGCTCGCCTTTGCGGCCCACCCAAAATATCTGGA
cg24047810	3.14438	0.00475589	0.258703	0.317994	-0.0592914	0.282408	0.2616	0.2391	0.2583	0.2522	0.2779	0.3156	0.3671	0.2708	0.3586	2.16868	0.0427303	4.5867	4.27151	4.5005	4.61875	4.41651	4.37648	4.46941	4.41796	4.46941	4.47556	4.46028	IGF2AS	INS-IGF2	IGF2	NA	NA	723961	3481	NA	NA	INS-IGF2 readthrough [Source:HGNC Symbol;Acc:33527]	insulin-like growth factor 2 (somatomedin A) [Source:HGNC Symbol;Acc:5466]	NA	Body	5'UTR	TSS200	NA	2162341	Island	11	F	CTCGGATTTGGGAAATTTCTCTCTAGCGTTGCCCAAACACACTTGGGTCG
cg24781163	3.57757	0.00170366	0.583956	0.657246	-0.0732902	0.586162	0.5434	0.6066	0.6014	0.5822	0.7224	0.6869	0.625	0.6081	0.6439	2.16868	0.0427303	4.5867	4.27151	4.5005	4.61875	4.41651	4.37648	4.46941	4.41796	4.46941	4.47556	4.46028	IGF2AS	INS-IGF2	IGF2	NA	NA	723961	3481	NA	NA	INS-IGF2 readthrough [Source:HGNC Symbol;Acc:33527]	insulin-like growth factor 2 (somatomedin A) [Source:HGNC Symbol;Acc:5466]	NA	Body	5'UTR	TSS1500	NA	2162930	S_Shore	11	F	CGGGGAAAAAATAACCTTCATAATTACTGTGGCTTCAGGGAAAGGTTTTA
cg13993218	-2.82866	0.00984844	0.692202	0.640345	0.0518569	0.690675	0.6727	0.7132	0.6842	0.7002	0.668	0.6596	0.6053	0.6506	0.6181	2.16868	0.0427303	3.28269	3.22643	3.34508	3.58051	3.1627	3.35627	3.45578	3.37758	3.45578	3.39046	3.36333	INS-IGF2	INS	NA	NA	723961	3630	NA	NA	INS-IGF2 readthrough [Source:HGNC Symbol;Acc:33527]	insulin	NA	NA	Body	NA	NA	NA	2181866		11	R	CGTCCTAAAAGTGACCAGCTCCCTGTGGCCCAGTCAGAATCTCAGCCTGA
cg25336198	-3.39223	0.00265155	0.589088	0.521007	0.0680808	0.560713	0.6117	0.6285	0.5469	0.5977	0.5382	0.4988	0.5064	0.5251	0.5365	2.16868	0.0427303	3.28269	3.22643	3.34508	3.58051	3.1627	3.35627	3.45578	3.37758	3.45578	3.39046	3.36333	INS-IGF2	INS	NA	NA	723961	3630	NA	NA	INS-IGF2 readthrough [Source:HGNC Symbol;Acc:33527]	insulin	NA	NA	TSS200	NA	NA	NA	2182618		11	R	CGACCAAGGAGATCTTCCCACAGACCCAGCACCAGGGAAATGGTCCGGAA
cg24229750	-3.44434	0.00234237	0.715924	0.640169	0.0757556	0.733093	0.7403	0.7631	0.6753	0.6678	0.6164	0.6907	0.6541	0.6289	0.6107	-2.48767	0.0221003	3.17617	3.08857	3.21131	3.15933	3.02876	3.06158	2.84615	3.05794	2.84615	2.96339	3.04394	UBQLN3	NA	NA	NA	50613	NA	NA	NA	ubiquilin 3	NA	NA	NA	TSS200	NA	NA	NA	5531283		11	R	CGTCACAGCCTCACACAGAGAAGATTCTTGAGACTTCTCTAAGGAGCTCG
cg06921176	-3.94024	0.000710516	0.834433	0.776091	0.0583419	0.867071	0.8244	0.8336	0.8177	0.8294	0.7705	0.7686	0.7572	0.7833	0.8008	2.17576	0.042125	2.55664	2.70624	2.62963	2.56567	2.54228	2.64479	2.98055	2.71453	2.98055	2.60904	2.69299	OR5P2	NA	NA	NA	120065	NA	NA	NA	olfactory receptor, family 5, subfamily P, member 2	NA	NA	NA	TSS1500	NA	NA	NA	7819960		11	R	CAACCTGTGCAACATGGCAAAACTTCATCTCTAAAAATGAGCCAGGCACG
cg01560972	2.99993	0.00665278	0.208886	0.264703	-0.0558169	0.207954	0.2079	0.2188	0.237	0.1728	0.2111	0.2656	0.2985	0.2671	0.2812	2.10366	0.048671	5.53402	5.75441	4.97177	5.31185	6.01172	5.7859	6.20104	5.78818	6.20104	6.10106	5.7661	RIC3	NA	NA	NA	79608	NA	NA	NA	resistance to inhibitors of cholinesterase 3 homolog (C. elegans)	NA	NA	NA	TSS1500	NA	NA	NA	8190837	S_Shore	11	R	CGCCGGATGTGTAGGCGGTAGAATGCACAGGACTCAGTAAAAGATGAACA
cg23243066	2.82531	0.00992364	0.157951	0.231969	-0.074018	0.147782	0.1667	0.1227	0.1981	0.1545	0.23	0.1685	0.3344	0.1698	0.2571	-2.82641	0.0106373	10.1489	9.91793	9.82293	9.69442	9.81464	9.7431	9.60131	9.52897	9.60131	9.62999	9.75035	SWAP70	NA	NA	NA	23075	NA	NA	NA	SWAP switching B-cell complex 70kDa subunit	NA	NA	NA	Body	NA	NA	NA	9686532	S_Shore	11	R	CGACTCTGAAAAAGCAGTCGCTTTTGCAGGGTGCCAGAAAGATCAGCGCT
cg04499648	4.37779	0.000245555	0.179125	0.259233	-0.0801084	0.206296	0.1838	0.1677	0.1697	0.1682	0.2071	0.2274	0.3291	0.2413	0.2913	-2.63484	0.0161401	3.92094	4.02291	3.80202	3.94656	3.77749	3.78092	3.64297	3.6193	3.64297	3.81534	3.79714	MYOD1	NA	NA	NA	4654	NA	NA	NA	myogenic differentiation 1	NA	NA	NA	TSS1500	NA	NA	NA	17740887	Island	11	R	CGGCAGCCCTAGGCGGCTGCACTTGGCTCTCCGGCACGCCCTTTCCAAAC
cg06425919	3.06537	0.00571723	0.123508	0.20058	-0.0770723	0.143503	0.1284	0.0986	0.1225	0.1245	0.131	0.2221	0.2867	0.124	0.2391	-2.63484	0.0161401	3.92094	4.02291	3.80202	3.94656	3.77749	3.78092	3.64297	3.6193	3.64297	3.81534	3.79714	MYOD1	NA	NA	NA	4654	NA	NA	NA	myogenic differentiation 1	NA	NA	NA	1stExon	NA	NA	NA	17741925	Island	11	F	GGGTCCCGGCCTTACCATGCCGTCGGAGCAGTTGGAGCGCGGGCTGGACG
cg20289688	3.92561	0.000736157	0.137042	0.213236	-0.0761941	0.145868	0.1515	0.1076	0.1378	0.1425	0.1645	0.1895	0.2987	0.1648	0.2486	-2.63484	0.0161401	3.92094	4.02291	3.80202	3.94656	3.77749	3.78092	3.64297	3.6193	3.64297	3.81534	3.79714	MYOD1	NA	NA	NA	4654	NA	NA	NA	myogenic differentiation 1	NA	NA	NA	Body	NA	NA	NA	17742502	Island	11	F	CAGGGAGAGGCCCGGAATACCCACCGCTGGGCGCCTCGTTGTAGTAGGCG
cg22040469	3.66845	0.00136968	0.181169	0.239562	-0.0583928	0.227082	0.1543	0.1765	0.173	0.1751	0.207	0.2439	0.2429	0.2208	0.2832	-2.63484	0.0161401	3.92094	4.02291	3.80202	3.94656	3.77749	3.78092	3.64297	3.6193	3.64297	3.81534	3.79714	MYOD1	NA	NA	NA	4654	NA	NA	NA	myogenic differentiation 1	NA	NA	NA	Body	NA	NA	NA	17742759	Island	11	R	AGTTTCCAATCTGTCTCAAAGTACTGGGCCCGGGGGTGGGAGGCTTGTCG
cg07253191	3.04218	0.0060332	0.245143	0.306127	-0.0609835	0.271329	0.2703	0.2286	0.2236	0.2319	0.2688	0.2913	0.3599	0.2496	0.361	2.00874	0.058689	7.91647	7.94221	7.7458	7.96949	7.89631	7.93037	8.13683	7.81062	8.13683	7.94365	7.94286	PDHX	APIP	NA	NA	8050	51074	NA	NA	pyruvate dehydrogenase complex, component X	APAF1 interacting protein	NA	NA	TSS1500	Body	NA	NA	34936862	N_Shore	11	R	CGACTCTGAAAATAGAATGCTGCATAGGCAAGATTGGATGAGAGAGAGAA
cg01877352	3.09545	0.00533103	0.402151	0.46948	-0.0673292	0.437014	0.4336	0.3599	0.3623	0.418	0.4219	0.4396	0.5336	0.4831	0.4691	2.9513	0.00807221	9.30177	9.4577	9.27073	9.25674	9.43596	9.67873	9.62047	9.63249	9.62047	9.47467	9.47497	CD6	NA	NA	NA	923	NA	NA	NA	CD6 molecule	NA	NA	NA	Body	NA	NA	NA	60775233	Island	11	F	CCCGGCCAGAGTGGCATTAGCTGCTACGCTGGTGTTCCCGGCTGCAGGCG
cg10280412	3.51023	0.00200161	0.259699	0.334257	-0.0745579	0.268161	0.2781	0.2251	0.2629	0.2643	0.3443	0.3157	0.3379	0.2932	0.3801	-2.27139	0.0346823	3.7532	3.91594	3.72269	3.75271	3.78313	3.70829	3.66919	3.53046	3.66919	3.62895	3.71337	SYT7	NA	NA	NA	9066	NA	NA	NA	synaptotagmin VII	NA	NA	NA	Body	NA	NA	NA	61314117		11	R	GGGCAGCCACCTCCAACTCTATCCCACAGGACAACGAAGGGTTAACGACG
cg12189835	3.39977	0.00260447	0.190979	0.24301	-0.0520314	0.194066	0.1972	0.1778	0.1791	0.2067	0.2196	0.2468	0.2879	0.2044	0.2564	-2.27139	0.0346823	3.7532	3.91594	3.72269	3.75271	3.78313	3.70829	3.66919	3.53046	3.66919	3.62895	3.71337	SYT7	NA	NA	NA	9066	NA	NA	NA	synaptotagmin VII	NA	NA	NA	Body	NA	NA	NA	61335071	N_Shore	11	F	CGGATGCTGAAGACCCCAGTCCTGACTCAGGACAAAAAGGGCCGCCCCGC
cg03200166	3.65762	0.0014058	0.19396	0.280155	-0.0861956	0.224345	0.1891	0.1387	0.2281	0.1896	0.2117	0.2943	0.3461	0.2285	0.3202	-2.27139	0.0346823	3.7532	3.91594	3.72269	3.75271	3.78313	3.70829	3.66919	3.53046	3.66919	3.62895	3.71337	SYT7	NA	NA	NA	9066	NA	NA	NA	synaptotagmin VII	NA	NA	NA	Body	NA	NA	NA	61335254	Island	11	F	CGGCAGACGGTTCTCCGGCCCCCGCCGCCCCCTCACCGCTCCCGGGGCAA
cg20140054	-3.13187	0.00489695	0.474361	0.416217	0.0581439	0.496799	0.4544	0.4884	0.4809	0.4514	0.4571	0.4345	0.4071	0.3922	0.3902	2.91374	0.00877342	8.21126	8.14415	7.9764	8.05167	7.98621	8.35658	8.41465	8.26752	8.41465	8.13129	8.19544	UBXN1	NA	NA	NA	51035	NA	NA	NA	UBX domain protein 1	NA	NA	NA	Body	NA	NA	NA	62445776	N_Shore	11	F	CGACCCTCAGACACGTGAGATTGTTGTTACTGTACCTCTTAGTTTGTTCC
cg09406795	3.05525	0.00585312	0.265905	0.322809	-0.0569048	0.318417	0.2728	0.2314	0.2331	0.2738	0.3134	0.3324	0.3326	0.2968	0.3388	-2.6254	0.0164715	7.37919	7.25882	7.29246	7.1223	6.9035	7.11283	7.06921	6.87572	7.06921	6.60334	7.06866	PLCB3	NA	NA	NA	5331	NA	NA	NA	phospholipase C, beta 3 (phosphatidylinositol-specific)	NA	NA	NA	Body	NA	NA	NA	64019655	S_Shore	11	R	CGGGGAGAGTAGGGGCGCCCTGGCACACACCCAGAATGAGGATGCCCCCA
cg23003085	-3.89154	0.000799457	0.351203	0.263636	0.0875676	0.381024	0.3738	0.3685	0.3257	0.307	0.2953	0.3071	0.2286	0.2478	0.2394	2.5592	0.0189832	7.90868	7.7813	8.05814	7.77591	7.46225	7.99484	8.09942	7.72355	8.09942	7.94	7.88435	PRDX5	TRMT112	NA	NA	25824	51504	NA	NA	peroxiredoxin 5	tRNA methyltransferase 11-2 homolog (S. cerevisiae)	NA	NA	TSS1500	3'UTR	NA	NA	64084321	N_Shore	11	R	ACAGGGTATAGATCAACAAAAATACACAGTCATAACAAGAAAAACTGGCG
cg15299835	3.21702	0.00401151	0.269055	0.340177	-0.0711211	0.32671	0.3235	0.2414	0.2592	0.1945	0.3316	0.3284	0.3684	0.2962	0.3762	2.39306	0.0269632	6.85175	7.03019	6.74632	6.96634	6.70019	6.8601	6.95472	6.9958	6.95472	7.05696	6.91171	KLC2	RAB1B	NA	NA	64837	81876	NA	NA	kinesin light chain 2	RAB1B, member RAS oncogene family	NA	NA	3'UTR	TSS1500	NA	NA	66034835	Island	11	R	CGCGGCCAATAACTTATTTCTCTATATACAGAAGCAACGGCCGGGTTGAG
cg02423817	-3.28632	0.00340743	0.580577	0.514137	0.0664407	0.580029	0.5483	0.6026	0.603	0.569	0.5552	0.5441	0.4704	0.5259	0.4751	3.19828	0.00464171	10.3071	10.4934	10.3416	10.0235	10.1254	10.6227	10.535	10.6142	10.535	10.5533	10.4151	PTPRCAP	NA	NA	NA	5790	NA	NA	NA	protein tyrosine phosphatase, receptor type, C-associated protein	NA	NA	NA	Body	NA	NA	NA	67203661	Island	11	R	CGCCGCCTCAGCCGTGACTCAGGGGGCTACTACCACCCGGCCCGCCTAGG
cg17690322	-3.28084	0.00345178	0.676885	0.609585	0.0673001	0.689311	0.6461	0.7139	0.7039	0.6313	0.6402	0.617	0.6002	0.5525	0.638	-2.4475	0.0240552	9.67035	9.69326	9.98677	9.97271	9.97784	9.7631	9.63318	9.43784	9.63318	9.65257	9.74208	CORO1B	PTPRCAP	NA	NA	57175	5790	NA	NA	coronin, actin binding protein, 1B	protein tyrosine phosphatase, receptor type, C-associated protein	NA	NA	Body	TSS1500	NA	NA	67206434	S_Shelf	11	R	CGGCCCCCTGCCCAGTCGGACCTCTTCCAGGATGATCTGTACCCCGACAC
cg17690322	-3.28084	0.00345178	0.676885	0.609585	0.0673001	0.689311	0.6461	0.7139	0.7039	0.6313	0.6402	0.617	0.6002	0.5525	0.638	3.19828	0.00464171	9.67035	9.69326	9.98677	9.97271	9.97784	9.7631	9.63318	9.43784	9.63318	9.65257	9.74208	CORO1B	PTPRCAP	NA	NA	57175	5790	NA	NA	coronin, actin binding protein, 1B	protein tyrosine phosphatase, receptor type, C-associated protein	NA	NA	Body	TSS1500	NA	NA	67206434	S_Shelf	11	R	CGGCCCCCTGCCCAGTCGGACCTCTTCCAGGATGATCTGTACCCCGACAC
cg15078975	-3.34611	0.00295813	0.872382	0.802539	0.0698428	0.849613	0.8465	0.8915	0.873	0.9013	0.8541	0.871	0.7199	0.785	0.7827	2.41761	0.0256138	7.78088	7.95055	7.68698	7.94891	7.79093	7.90392	8.12297	7.99685	8.12297	7.99762	7.93026	EED	NA	NA	NA	8726	NA	NA	NA	embryonic ectoderm development	NA	NA	NA	Body	NA	NA	NA	85958536	S_Shelf	11	F	CGAAGTGTAATATAAAAATACTTGATTTCCATTGGTGGCAGAGTCACAAC
cg23326785	3.59357	0.00163955	0.112668	0.16814	-0.0554725	0.137518	0.1314	0.0952	0.1154	0.0837	0.1538	0.1416	0.224	0.1452	0.1762	2.1531	0.0440908	5.20535	5.30472	4.986	5.28559	5.17521	4.77008	5.09868	5.12247	5.09868	5.07521	5.1122	TMEM25	TTC36	NA	NA	84866	143941	NA	NA	transmembrane protein 25	tetratricopeptide repeat domain 36	NA	NA	TSS1500	Body	NA	NA	118401071	N_Shore	11	R	CGTTGCAGGATTCTGAATGGCCACTATGTTTATGAGTCTGGCCCACTGCC
cg18633600	4.7686	9.52e-05	0.286481	0.373218	-0.0867372	0.282329	0.2956	0.2673	0.294	0.2931	0.309	0.3824	0.4228	0.3497	0.4022	-2.51691	0.0207721	4.7783	4.86025	4.78213	4.84328	4.94431	4.52298	4.51954	4.81452	4.51954	4.58358	4.71685	LRTM2	CACNA2D4	NA	NA	654429	93589	NA	NA	leucine-rich repeats and transmembrane domains 2	calcium channel, voltage-dependent, alpha 2/delta subunit 4	NA	NA	Body	NA	NA	NA	1940452		12	F	GGGCAACTGGGCCAGGCCGTTGATGGACAGGTCCAGGTGGCGGAGCAGCG
cg14567043	3.07999	0.00552616	0.307115	0.360561	-0.0534457	0.331669	0.299	0.2844	0.2924	0.328	0.3427	0.3808	0.3776	0.3341	0.3676	-2.51691	0.0207721	4.7783	4.86025	4.78213	4.84328	4.94431	4.52298	4.51954	4.81452	4.51954	4.58358	4.71685	LRTM2	CACNA2D4	NA	NA	654429	93589	NA	NA	leucine-rich repeats and transmembrane domains 2	calcium channel, voltage-dependent, alpha 2/delta subunit 4	NA	NA	Body	NA	NA	NA	1940547		12	F	CGCTCCAACCGTCTGCAGAATCTGGACCGGCTGACATTTGAACCCCTAGC
cg04980928	3.50077	0.00204737	0.210343	0.265658	-0.055315	0.223187	0.1894	0.2241	0.1974	0.2176	0.2314	0.2546	0.2703	0.2431	0.3289	-2.51691	0.0207721	4.7783	4.86025	4.78213	4.84328	4.94431	4.52298	4.51954	4.81452	4.51954	4.58358	4.71685	LRTM2	CACNA2D4	NA	NA	654429	93589	NA	NA	leucine-rich repeats and transmembrane domains 2	calcium channel, voltage-dependent, alpha 2/delta subunit 4	NA	NA	Body	NA	NA	NA	1940618		12	F	CGGGGATAACCCCTGGGAGTGTGACTGTAACCTGCGTGAGTTCAAACACT
cg25136495	2.98687	0.00685628	0.300534	0.391683	-0.0911486	0.355529	0.3085	0.3117	0.3065	0.2204	0.3237	0.4051	0.4517	0.3564	0.4214	2.44343	0.0242625	6.44747	6.85319	7.14979	6.46232	6.97303	6.97246	7.14679	7.54927	7.14679	7.06084	6.9762	LPAR5	NA	NA	NA	57121	NA	NA	NA	lysophosphatidic acid receptor 5	NA	NA	NA	Body	NA	NA	NA	6729718	Island	12	R	GCACGAAGCACAGCAGGAAGATGACGAGGTTAGCCAGCAGGAGGCGCACG
cg19056004	-3.82031	0.000949743	0.547885	0.473997	0.0738886	0.58398	0.548	0.55	0.5372	0.5202	0.4586	0.486	0.4523	0.4822	0.491	4.05877	0.000646144	5.36607	5.38733	5.52627	5.38514	5.3083	5.79629	5.96907	5.43876	5.96907	5.37856	5.55249	LRRC23	ENO2	NA	NA	10233	2026	NA	NA	leucine rich repeat containing 23	enolase 2 (gamma, neuronal)	NA	NA	3'UTR	TSS1500	NA	NA	7023262	Island	12	R	GGGTGCAGAATGGGGTGCCTAGGCCTGAGCGTTGCCTGGAGCCTAGGCCG
cg19056004	-3.82031	0.000949743	0.547885	0.473997	0.0738886	0.58398	0.548	0.55	0.5372	0.5202	0.4586	0.486	0.4523	0.4822	0.491	2.02844	0.0564695	5.36607	5.38733	5.52627	5.38514	5.3083	5.79629	5.96907	5.43876	5.96907	5.37856	5.55249	LRRC23	ENO2	NA	NA	10233	2026	NA	NA	leucine rich repeat containing 23	enolase 2 (gamma, neuronal)	NA	NA	3'UTR	TSS1500	NA	NA	7023262	Island	12	R	GGGTGCAGAATGGGGTGCCTAGGCCTGAGCGTTGCCTGGAGCCTAGGCCG
cg11300147	-3.31415	0.00319056	0.611641	0.51815	0.093491	0.598218	0.6468	0.5837	0.6606	0.5688	0.5827	0.5625	0.517	0.4682	0.4604	-2.80916	0.0110478	7.22253	6.34506	6.54165	6.18467	7.02729	5.66226	6.40658	5.79113	6.40658	5.97742	6.35652	CD163L1	NA	NA	NA	283316	NA	NA	NA	CD163 molecule-like 1	NA	NA	NA	1stExon	NA	NA	NA	7596703	S_Shelf	12	R	CGTGGCATATTGGTAAGGTTTTGCTTTTATTTTGCTCTGCCATTTGGGAG
cg08747670	-2.98087	0.00695182	0.265052	0.20647	0.0585827	0.302919	0.2726	0.2321	0.2735	0.2441	0.196	0.2079	0.1879	0.2231	0.2173	-2.15023	0.0443453	5.97752	5.56067	5.48145	5.44866	5.22143	5.31739	4.95647	4.94725	4.95647	5.07813	5.29454	C12orf59	NA	NA	NA	NA	NA	NA	NA	NA	NA	NA	NA	3'UTR	NA	NA	NA	10343764		12	F	CGAGGAAGTGACGCACATTTAGGGAAAAACTACTCACCTTAGAAAAGTCA
cg14693090	3.4576	0.00226953	0.514794	0.593567	-0.0787729	0.521613	0.5365	0.4736	0.4842	0.5581	0.5411	0.5868	0.654	0.589	0.5969	-3.09156	0.00590207	10.4794	10.4573	10.2279	10.5267	10.3708	10.3174	10.0242	10.1905	10.0242	10.1951	10.2813	ETV6	NA	NA	NA	2120	NA	NA	NA	ets variant 6	NA	NA	NA	Body	NA	NA	NA	11899281		12	F	GAAGGCATCGTTATCTCCATTCCGCAATGAGGAAACTGACTTGAAAACCG
cg00610577	3.80136	0.000994218	0.46005	0.547823	-0.0877732	0.48492	0.4488	0.4676	0.4106	0.4884	0.5403	0.5138	0.5885	0.5505	0.546	-3.09156	0.00590207	10.4794	10.4573	10.2279	10.5267	10.3708	10.3174	10.0242	10.1905	10.0242	10.1951	10.2813	ETV6	NA	NA	NA	2120	NA	NA	NA	ets variant 6	NA	NA	NA	Body	NA	NA	NA	12008666		12	R	TTTCACAGCAGGGCCCCTCGCTTCCGTGATGGAGAACGAACAGCATTTCG
cg15110296	-3.45909	0.00226149	0.490743	0.407916	0.0828274	0.481191	0.4442	0.5559	0.5027	0.4697	0.422	0.4302	0.3872	0.4	0.4002	2.13314	0.0458905	6.6281	6.79061	6.65748	6.57127	6.56486	6.75782	6.96835	7.11002	6.96835	6.7864	6.78032	LOH12CR1	LOH12CR2	NA	NA	118426	503693	NA	NA	loss of heterozygosity, 12, chromosomal region 1	loss of heterozygosity, 12, chromosomal region 2 (non-protein coding)	NA	NA	TSS1500	Body	NA	NA	12509705	N_Shore	12	R	CGAACCCACAACAGCTTGGATGCAAAGCTCATTTTGAATTCTGAAGAGCT
cg22047387	4.20998	0.000369192	0.209046	0.287472	-0.0784256	0.245672	0.2232	0.2082	0.1797	0.1885	0.2588	0.2576	0.3677	0.2514	0.3019	-2.15714	0.0437343	3.14145	3.12736	3.03514	3.1317	3.1924	2.95216	3.19197	2.95532	3.19197	3.00982	3.09293	NEUROD4	NA	NA	NA	58158	NA	NA	NA	neuronal differentiation 4	NA	NA	NA	1stExon	5'UTR	NA	NA	55413872		12	F	TTATTCTACTCCTTCCTTGGAGTTCCGTATGCTCCTCAAGGACGCCTTCG
cg06160973	3.39754	0.00261828	0.37865	0.460162	-0.0815122	0.423128	0.377	0.3469	0.3661	0.38	0.3991	0.4616	0.5222	0.4057	0.5123	-4.27261	0.000394719	9.84975	10.0085	10.1339	10.1793	10.4358	9.4695	9.75994	9.48936	9.75994	9.61089	9.86969	LRP1	NA	NA	NA	4035	NA	NA	NA	low density lipoprotein receptor-related protein 1	NA	NA	NA	1stExon	NA	NA	NA	57522813	S_Shore	12	F	CGGTGAGTGAGATTCCGCGTCCCCCTTGGACCCCTGGGGGCACCCTCTCC
cg09827071	-3.59692	0.00162643	0.747262	0.682162	0.0651002	0.728733	0.7605	0.7521	0.7329	0.7621	0.7124	0.6836	0.6282	0.7096	0.677	-4.27261	0.000394719	9.84975	10.0085	10.1339	10.1793	10.4358	9.4695	9.75994	9.48936	9.75994	9.61089	9.86969	LRP1	NA	NA	NA	4035	NA	NA	NA	low density lipoprotein receptor-related protein 1	NA	NA	NA	Body	NA	NA	NA	57569262	N_Shore	12	F	CGGTGGCTGCAGCCACAACTGCTCAGTGGCACCTGGCGAAGGCATTGTGT
cg25110782	-3.65343	0.00142006	0.82808	0.770265	0.0578153	0.821915	0.8217	0.8459	0.8468	0.804	0.7833	0.8063	0.7226	0.7649	0.7742	3.02699	0.00681984	9.14982	8.93613	9.37935	9.10829	8.91449	9.31577	9.25221	9.35273	9.25221	9.43991	9.21009	SHMT2	NA	NA	NA	6472	NA	NA	NA	serine hydroxymethyltransferase 2 (mitochondrial)	NA	NA	NA	1stExon	5'UTR	Body	NA	57624371	S_Shore	12	F	AAGCTTGAGATCAACGTCCAAGGGGTGGTTCTGATTTGCTCCATTCACCG
cg13203811	-2.84413	0.00950824	0.551699	0.499958	0.0517405	0.585137	0.533	0.5537	0.5569	0.5297	0.4958	0.5241	0.4817	0.5089	0.4893	2.2784	0.0341871	7.47195	7.80854	7.61161	7.66509	7.71175	7.89803	7.79432	7.90426	7.79432	7.84463	7.75045	AGAP2	NA	NA	NA	116986	NA	NA	NA	ArfGAP with GTPase domain, ankyrin repeat and PH domain 2	NA	NA	NA	TSS1500	NA	NA	NA	58136245	S_Shelf	12	R	CGCAGGTCATCAAGAGTTTAGGATTGCACCTCGGACCTAGCTTGCCATAT
cg08480223	3.3473	0.0029498	0.137311	0.209802	-0.0724915	0.16072	0.1493	0.0903	0.1495	0.1368	0.16	0.2204	0.3034	0.148	0.2173	-2.33919	0.0301605	5.97002	5.68251	6.34819	5.74199	5.95091	5.60245	5.4463	5.32838	5.4463	6.01581	5.75328	LIN7A	NA	NA	NA	8825	NA	NA	NA	lin-7 homolog A (C. elegans)	NA	NA	NA	1stExon	NA	NA	NA	81331457	Island	12	R	CGCTCCCTTACCTCTGTCCAGGGTGAGCGGCTGGACCACTGTCAATGTCG
cg17061244	3.32697	0.00309523	0.194246	0.269257	-0.0750112	0.200322	0.1982	0.1662	0.2123	0.1942	0.2213	0.2498	0.3758	0.2095	0.2899	-2.33919	0.0301605	5.97002	5.68251	6.34819	5.74199	5.95091	5.60245	5.4463	5.32838	5.4463	6.01581	5.75328	LIN7A	NA	NA	NA	8825	NA	NA	NA	lin-7 homolog A (C. elegans)	NA	NA	NA	1stExon	NA	NA	NA	81331469	Island	12	R	CGGCAGACATGGCGACATTGACAGTGGTCCAGCCGCTCACCCTGGACAGA
cg15785868	3.30777	0.00323906	0.169945	0.242076	-0.0721314	0.207186	0.1728	0.1286	0.1581	0.1831	0.1839	0.2264	0.3277	0.2053	0.2671	-2.19265	0.0407129	5.25466	5.32415	5.4126	5.41077	5.24917	5.3092	5.01753	4.96832	5.01753	5.22681	5.21908	C12orf34	NA	NA	NA	NA	NA	NA	NA	NA	NA	NA	NA	5'UTR	NA	NA	NA	110156356	Island	12	R	GGGGTGAGAACGAGGAGGCGCGCACAAAAGGGCCGCTTTATTACCTCCCG
cg11190248	3.4269	0.00244169	0.2085	0.274623	-0.0661232	0.215898	0.212	0.1835	0.2425	0.1887	0.2263	0.2522	0.3342	0.2496	0.3108	-2.19265	0.0407129	5.25466	5.32415	5.4126	5.41077	5.24917	5.3092	5.01753	4.96832	5.01753	5.22681	5.21908	C12orf34	NA	NA	NA	NA	NA	NA	NA	NA	NA	NA	NA	5'UTR	NA	NA	NA	110156389	Island	12	F	CGGCCGGAGCCGCTTTATTGTGTTAACCCATTTGCGTGTCAAGAGCTATT
cg15639592	3.35256	0.00291321	0.239794	0.306143	-0.0663489	0.262597	0.2523	0.1956	0.245	0.2435	0.245	0.313	0.3758	0.2807	0.3163	-2.19265	0.0407129	5.25466	5.32415	5.4126	5.41077	5.24917	5.3092	5.01753	4.96832	5.01753	5.22681	5.21908	C12orf34	NA	NA	NA	NA	NA	NA	NA	NA	NA	NA	NA	5'UTR	NA	NA	NA	110156459	Island	12	R	CGCACAGGCAGAGAAAGCGCCCAATAGCTCTTGACACGCAAATGGGTTAA
cg02351381	3.55554	0.00179601	0.436835	0.502434	-0.0655992	0.439548	0.415	0.4268	0.4366	0.4663	0.512	0.4637	0.498	0.5063	0.5322	-2.19265	0.0407129	5.25466	5.32415	5.4126	5.41077	5.24917	5.3092	5.01753	4.96832	5.01753	5.22681	5.21908	MGC14436	C12orf34	NA	NA	NA	NA	NA	NA	NA	NA	NA	NA	Body	5'UTR	NA	NA	110172346		12	F	CGCCAGTCGCCTGTCTCCAGGTGGTCAGAGGTTGAAATCCCTTTTGAAAA
cg22729539	2.98457	0.00689275	0.350536	0.417632	-0.0670962	0.406051	0.3594	0.3425	0.2813	0.3634	0.3798	0.4341	0.4334	0.4	0.4408	-2.01938	0.0574805	9.02331	9.36142	9.33257	9.43778	9.632	9.27735	9.15325	9.19327	9.15325	9.02312	9.25873	MLXIP	NA	NA	NA	22877	NA	NA	NA	MLX interacting protein	NA	NA	NA	Body	NA	NA	NA	122519119	S_Shore	12	R	TCAGTTTGGTGCAAGAAGCTTATCTTGCTCTCTTGGCTCTCTCACTTTCG
cg25630910	3.42138	0.00247401	0.262353	0.332084	-0.0697315	0.298779	0.272	0.2229	0.2464	0.2718	0.2866	0.2946	0.3877	0.3084	0.3832	-2.25861	0.0356017	9.21884	9.20279	9.15859	9.10706	9.24705	8.97967	9.10348	9.12986	9.10348	9.06536	9.13162	CDK2AP1	NA	NA	NA	8099	NA	NA	NA	cyclin-dependent kinase 2 associated protein 1	NA	NA	NA	Body	NA	NA	NA	123753186	N_Shore	12	R	CGGTGCTCTGCCCAGTTCAGGATCCAAGTCCACGTTTGCAGTTCCAGCCC
cg08696931	2.84205	0.00955331	0.342896	0.404798	-0.061902	0.381642	0.3358	0.3132	0.3188	0.365	0.3817	0.3865	0.4678	0.3539	0.4341	-2.25861	0.0356017	9.21884	9.20279	9.15859	9.10706	9.24705	8.97967	9.10348	9.12986	9.10348	9.06536	9.13162	CDK2AP1	NA	NA	NA	8099	NA	NA	NA	cyclin-dependent kinase 2 associated protein 1	NA	NA	NA	Body	NA	NA	NA	123754071	Island	12	R	CGCCGAGACGGCCTTCGCTGACGTGGTCCCTGTGTCCTGGTCCCTGTGTC
cg09854317	3.27689	0.00348407	0.154464	0.233487	-0.0790232	0.16799	0.165	0.1372	0.158	0.1442	0.1842	0.1843	0.3485	0.1876	0.2628	-2.25861	0.0356017	9.21884	9.20279	9.15859	9.10706	9.24705	8.97967	9.10348	9.12986	9.10348	9.06536	9.13162	CDK2AP1	NA	NA	NA	8099	NA	NA	NA	cyclin-dependent kinase 2 associated protein 1	NA	NA	NA	Body	NA	NA	NA	123754235	Island	12	R	GGAGCTGGCGGCCTTCCCGCCACTTGGGGCGCCTGGGGGGCTCTGGGGCG
cg02017926	3.13896	0.0048165	0.18905	0.279234	-0.090184	0.212254	0.1884	0.1582	0.1734	0.2129	0.2501	0.1908	0.3885	0.2387	0.3281	-2.25861	0.0356017	9.21884	9.20279	9.15859	9.10706	9.24705	8.97967	9.10348	9.12986	9.10348	9.06536	9.13162	CDK2AP1	NA	NA	NA	8099	NA	NA	NA	cyclin-dependent kinase 2 associated protein 1	NA	NA	NA	Body	NA	NA	NA	123754328	Island	12	R	CGCCCTGCAGCCCTGCCTCCTGTTCACGGGTTGCCAAGCCGCGGCCTGGC
cg24975642	3.2463	0.00374456	0.295222	0.38003	-0.084808	0.331856	0.2671	0.2766	0.2948	0.3057	0.3323	0.3564	0.4876	0.3565	0.3673	-3.27963	0.00386116	7.73258	7.85567	7.66173	7.89396	7.69434	7.52954	7.54971	7.59319	7.54971	7.66017	7.67206	NCOR2	NA	NA	NA	9612	NA	NA	NA	nuclear receptor corepressor 2	NA	NA	NA	Body	NA	NA	NA	124873347	Island	12	F	AGGATGTGAGGCTGAGCTGAGCCGCCAGCAGACGCCAACCAGCAGCCTCG
cg23021584	3.53734	0.00187599	0.300411	0.392677	-0.0922659	0.290034	0.3532	0.2509	0.3156	0.2923	0.3222	0.3635	0.478	0.357	0.4426	-3.27963	0.00386116	7.73258	7.85567	7.66173	7.89396	7.69434	7.52954	7.54971	7.59319	7.54971	7.66017	7.67206	NCOR2	NA	NA	NA	9612	NA	NA	NA	nuclear receptor corepressor 2	NA	NA	NA	Body	NA	NA	NA	124876101	S_Shelf	12	F	CGGGCACTCCTGCGTGTCTTGTCAGGACTTCCCGAACTCCTGCCATCCTG
cg04347477	2.86633	0.00903953	0.498995	0.561612	-0.0626176	0.506145	0.5279	0.4729	0.4669	0.5211	0.497	0.5774	0.6129	0.5416	0.5791	-3.27963	0.00386116	7.73258	7.85567	7.66173	7.89396	7.69434	7.52954	7.54971	7.59319	7.54971	7.66017	7.67206	NCOR2	NA	NA	NA	9612	NA	NA	NA	nuclear receptor corepressor 2	NA	NA	NA	5'UTR	NA	NA	NA	125002007	Island	12	F	AGGTGGCGCTTGGCTCGGTGCCCATGTCTGGTTTGAAATCAGCGCCACCG
cg22828383	3.8489	0.000886319	0.30627	0.373682	-0.0674111	0.291718	0.327	0.2797	0.3065	0.3265	0.3548	0.3758	0.4153	0.3413	0.3813	-3.27963	0.00386116	7.73258	7.85567	7.66173	7.89396	7.69434	7.52954	7.54971	7.59319	7.54971	7.66017	7.67206	NCOR2	NA	NA	NA	9612	NA	NA	NA	nuclear receptor corepressor 2	NA	NA	NA	5'UTR	NA	NA	NA	125002191	Island	12	F	CGGGAACAGAAGCCCCCTGAGCCCCCAAGGCTCGCCATGCTCCCCCCCAG
cg00698908	3.17941	0.0043816	0.27839	0.339156	-0.0607652	0.30502	0.2983	0.264	0.2883	0.2363	0.2987	0.3112	0.3652	0.3163	0.4044	-3.21852	0.0044342	3.98693	4.20639	4.10833	4.13288	4.08953	3.8025	3.97808	3.98686	3.97808	3.93785	4.02074	TMEM132C	NA	NA	NA	92293	NA	NA	NA	transmembrane protein 132C	NA	NA	NA	TSS1500	NA	NA	NA	128750971	N_Shore	12	R	GGGGCTATTCTCCACCCACTGAAAAGATAATAAAACACATGCTATGGGCG
cg18628094	3.38759	0.00268091	0.161558	0.215993	-0.0544347	0.166314	0.1594	0.1485	0.1971	0.1364	0.1846	0.2151	0.2779	0.183	0.2193	-3.21852	0.0044342	3.98693	4.20639	4.10833	4.13288	4.08953	3.8025	3.97808	3.98686	3.97808	3.93785	4.02074	TMEM132C	NA	NA	NA	92293	NA	NA	NA	transmembrane protein 132C	NA	NA	NA	TSS1500	NA	NA	NA	128751048	Island	12	R	CCCACAGACATGCAGTGAAAAATGATCCTTTCTTCCCCTCTGCGTTCTCG
cg03530754	3.2582	0.00364108	0.126055	0.212505	-0.0864505	0.147458	0.1076	0.1101	0.1599	0.1053	0.1657	0.1711	0.3395	0.1386	0.2476	-3.21852	0.0044342	3.98693	4.20639	4.10833	4.13288	4.08953	3.8025	3.97808	3.98686	3.97808	3.93785	4.02074	TMEM132C	NA	NA	NA	92293	NA	NA	NA	transmembrane protein 132C	NA	NA	NA	TSS1500	NA	NA	NA	128751460	Island	12	R	CGGGGGTCCGCGCCTTTCCAGAGAAACTCAGCGTTCGCAGACTCCTGCCC
cg04475027	4.0495	0.000545153	0.0902054	0.164949	-0.0747438	0.0854055	0.0811	0.0952	0.0933	0.096	0.1168	0.168	0.2328	0.1054	0.2018	-3.21852	0.0044342	3.98693	4.20639	4.10833	4.13288	4.08953	3.8025	3.97808	3.98686	3.97808	3.93785	4.02074	TMEM132C	NA	NA	NA	92293	NA	NA	NA	transmembrane protein 132C	NA	NA	NA	Body	NA	NA	NA	128752040	Island	12	R	CGGGGCGCTGAGCCTGCTGCTGGGCGCGCTGCTGGGCAAAGGTAAGGCCG
cg00579520	4.22275	0.000357913	0.196816	0.271785	-0.074969	0.211777	0.2041	0.1788	0.1846	0.2049	0.2335	0.2642	0.349	0.2184	0.2939	-3.21852	0.0044342	3.98693	4.20639	4.10833	4.13288	4.08953	3.8025	3.97808	3.98686	3.97808	3.93785	4.02074	TMEM132C	NA	NA	NA	92293	NA	NA	NA	transmembrane protein 132C	NA	NA	NA	Body	NA	NA	NA	128752586	Island	12	F	CCGCAGAGAGCCCCTGGTTTCTGCCAAGCTGGGGTCCCTGGTGAGCTGCG
cg17537177	3.47627	0.00217071	0.120882	0.181764	-0.0608817	0.149273	0.114	0.1035	0.1113	0.1264	0.1538	0.1853	0.2366	0.1174	0.2157	-2.21268	0.0390941	4.53721	4.7453	4.89321	4.81388	4.79735	4.58003	4.54408	4.4822	4.54408	4.4137	4.63511	FZD10	NA	NA	NA	11211	NA	NA	NA	frizzled family receptor 10	NA	NA	NA	TSS1500	NA	NA	NA	130646129	Island	12	R	TATAATAAATAAACTCAGCCGCCAAGAAGGCATCTCCAGCCCTGCTGGCG
cg23054883	3.17744	0.00440188	0.141764	0.201586	-0.0598212	0.156813	0.155	0.1335	0.1505	0.113	0.1531	0.2327	0.2444	0.1456	0.2321	-2.21268	0.0390941	4.53721	4.7453	4.89321	4.81388	4.79735	4.58003	4.54408	4.4822	4.54408	4.4137	4.63511	FZD10	NA	NA	NA	11211	NA	NA	NA	frizzled family receptor 10	NA	NA	NA	1stExon	NA	NA	NA	130647580	Island	12	F	CGGCAAATGCCAGCCCATCGAGATCCCGATGTGCAAGGACATCGGCTACA
cg16498194	4.0134	0.000595053	0.219276	0.314683	-0.0954066	0.235973	0.2063	0.1943	0.2452	0.2147	0.2568	0.369	0.3944	0.2452	0.308	-2.21268	0.0390941	4.53721	4.7453	4.89321	4.81388	4.79735	4.58003	4.54408	4.4822	4.54408	4.4137	4.63511	FZD10	NA	NA	NA	11211	NA	NA	NA	frizzled family receptor 10	NA	NA	NA	1stExon	NA	NA	NA	130647874	Island	12	R	CGGGCCACTTGAAGTTGAACTGCTCCATAATCGGGGAGCACTTGAGCCGG
cg22347212	3.64864	0.0014365	0.157164	0.223085	-0.0659213	0.166713	0.1563	0.1593	0.1579	0.1456	0.1753	0.2176	0.2611	0.1682	0.2932	-2.21268	0.0390941	4.53721	4.7453	4.89321	4.81388	4.79735	4.58003	4.54408	4.4822	4.54408	4.4137	4.63511	FZD10	NA	NA	NA	11211	NA	NA	NA	frizzled family receptor 10	NA	NA	NA	1stExon	NA	NA	NA	130648519	Island	12	F	TGGCCCAGGCTGCCAGGTGGAAGTAGCTGCTGTTGGCTTCGATGGCCTCG
cg08756887	-3.83334	0.000920296	0.86261	0.808539	0.0540717	0.877482	0.8537	0.8811	0.8562	0.8446	0.7995	0.7849	0.8005	0.8108	0.847	-3.19347	0.00469235	5.20488	5.23865	5.20872	5.3432	5.16337	4.80958	5.07693	5.04862	5.07693	5.09195	5.12628	TUBA3C	NA	NA	NA	7278	NA	NA	NA	tubulin, alpha 3c	NA	NA	NA	Body	NA	NA	NA	19754434	S_Shelf	13	R	ACACTTTTGGCAGGTGGCCCTCTTCATAAAGTTACCCTCTCAATTTTTCG
cg14168923	4.71471	0.000108423	0.0762773	0.132301	-0.0560236	0.0809999	0.0748	0.0577	0.0846	0.0833	0.1038	0.1243	0.1833	0.1096	0.1404	-2.16573	0.0429854	5.83449	5.64905	5.96166	5.8075	5.65748	5.56898	5.65685	5.53942	5.65685	5.50122	5.68335	GSX1	NA	NA	NA	219409	NA	NA	NA	GS homeobox 1	NA	NA	NA	TSS200	NA	NA	NA	28366606	Island	13	F	CCCAAAGAGCGCGGGGTGCTGGCCAGCGCTAGTGGTGCTGAAAGGCGCCG
cg26609631	3.2724	0.00352121	0.122456	0.20819	-0.0857342	0.141158	0.1231	0.1194	0.1292	0.0994	0.1536	0.2263	0.2683	0.1145	0.2782	-2.16573	0.0429854	5.83449	5.64905	5.96166	5.8075	5.65748	5.56898	5.65685	5.53942	5.65685	5.50122	5.68335	GSX1	NA	NA	NA	219409	NA	NA	NA	GS homeobox 1	NA	NA	NA	5'UTR	1stExon	NA	NA	28366814	Island	13	R	AGCCGAAAGGTGCGGTGGGCGCAGAGGGCGGGCTGGCTGCGGGGCGACCG
cg06309788	3.68164	0.00132689	0.318109	0.382645	-0.0645352	0.310832	0.3303	0.282	0.3343	0.3331	0.3752	0.374	0.4042	0.3555	0.4044	-2.43494	0.0246992	6.613	6.12789	6.46212	6.79317	6.40564	5.77315	6.03644	6.012	6.03644	6.55539	6.28152	LHFP	NA	NA	NA	10186	NA	NA	NA	lipoma HMGIC fusion partner	NA	NA	NA	Body	NA	NA	NA	40026426		13	F	GGCAAACATTTCAAATATGGAGTCCTCCTAGTACTCCATAATCTGGACCG
cg24498885	2.91216	0.00814079	0.683853	0.735378	-0.0515255	0.657294	0.7484	0.6567	0.6688	0.6882	0.7288	0.7243	0.7658	0.7171	0.741	-2.65196	0.0155552	7.14168	7.03864	6.8535	7.02062	7.00427	6.82949	6.63735	6.73304	6.63735	6.8299	6.87259	KCTD4	GTF2F2	NA	NA	386618	2963	NA	NA	potassium channel tetramerisation domain containing 4	general transcription factor IIF, polypeptide 2, 30kDa	NA	NA	5'UTR	Body	NA	NA	45770307		13	F	CGTTGAAATCGAACTAGAAAACTAAGGCATAATGTTTTTAGAGCTGTGTT
cg09526356	-3.38216	0.0027157	0.589543	0.525819	0.0637243	0.561499	0.5905	0.5886	0.6219	0.5853	0.5135	0.5258	0.5727	0.4923	0.5249	2.27589	0.0343638	3.5024	3.26449	3.54569	3.55587	3.50209	3.53033	3.73596	3.63153	3.73596	3.71062	3.57149	PCDH9	NA	NA	NA	5101	NA	NA	NA	protocadherin 9	NA	NA	NA	Body	NA	NA	NA	67568473		13	R	CGGCTTTGCAGGCCGTTCCTTTCAGGGTTGCCGCAGCAATGGCACTTCAT
cg27422141	3.19889	0.00418597	0.152895	0.205338	-0.0524434	0.161236	0.1527	0.1445	0.1426	0.1634	0.1937	0.1968	0.2715	0.1519	0.2127	2.27589	0.0343638	3.5024	3.26449	3.54569	3.55587	3.50209	3.53033	3.73596	3.63153	3.73596	3.71062	3.57149	PCDH9	NA	NA	NA	5101	NA	NA	NA	protocadherin 9	NA	NA	NA	5'UTR	NA	NA	NA	67803251	N_Shore	13	R	CGGCATGTCCGGATGCTCGTTTCCCAGTAAGATTGTATTAGAAGGCAGTT
cg16727923	6.08249	4.23e-06	0.156121	0.250556	-0.0944352	0.144924	0.1561	0.1396	0.1533	0.1867	0.2243	0.2326	0.2832	0.2831	0.2295	-2.03099	0.0561872	3.22466	3.36498	3.69574	3.22698	3.35428	3.10027	3.14301	3.25487	3.14301	3.24488	3.27527	SLITRK1	NA	NA	NA	114798	NA	NA	NA	SLIT and NTRK-like family, member 1	NA	NA	NA	1stExon	NA	NA	NA	84453665	Island	13	R	CATTGTGCCAGTAGGAAGAGTCACAGACTGTCTGTAGGGAATTAATCTCG
cg07104706	3.99681	0.000619471	0.14367	0.204264	-0.0605941	0.135034	0.1329	0.1108	0.169	0.1706	0.1806	0.208	0.2465	0.1724	0.2138	-2.03099	0.0561872	3.22466	3.36498	3.69574	3.22698	3.35428	3.10027	3.14301	3.25487	3.14301	3.24488	3.27527	SLITRK1	NA	NA	NA	114798	NA	NA	NA	SLIT and NTRK-like family, member 1	NA	NA	NA	1stExon	5'UTR	NA	NA	84456127	S_Shelf	13	R	CGCACAGCCATGCACAGGCAGTGCGCCTGTACTACGCTGCAAACCCTCTG
cg20312205	3.52778	0.00191937	0.0864581	0.151964	-0.065506	0.0893004	0.0784	0.0817	0.0968	0.0861	0.1073	0.1312	0.2569	0.0933	0.1711	-2.03099	0.0561872	3.22466	3.36498	3.69574	3.22698	3.35428	3.10027	3.14301	3.25487	3.14301	3.24488	3.27527	SLITRK1	NA	NA	NA	114798	NA	NA	NA	SLIT and NTRK-like family, member 1	NA	NA	NA	1stExon	5'UTR	NA	NA	84456308	S_Shelf	13	F	GAAAAGGATGGACAACCACAAAACGCAGCGATTGCGGAAATTTTCCAGCG
cg07477009	2.9006	0.0083592	0.108495	0.168803	-0.060308	0.124379	0.1148	0.0754	0.1185	0.1094	0.0981	0.1797	0.2335	0.1296	0.2032	-3.20163	0.00460666	5.32245	4.99853	5.04187	5.44429	5.00034	4.86634	4.83504	4.64754	4.83504	4.80298	4.97944	UGGT2	NA	NA	NA	55757	NA	NA	NA	UDP-glucose glycoprotein glucosyltransferase 2	NA	NA	NA	Body	NA	NA	NA	96705395	Island	13	F	CGGCCCGCACCCACCTTGCCTCCAGCAGCAGCGGGGTCTCGGGCCACTTC
cg22558303	3.61872	0.00154353	0.0745798	0.151623	-0.0770435	0.0848078	0.082	0.0624	0.0691	0.0746	0.0846	0.1423	0.2936	0.0935	0.1442	-3.20163	0.00460666	5.32245	4.99853	5.04187	5.44429	5.00034	4.86634	4.83504	4.64754	4.83504	4.80298	4.97944	UGGT2	NA	NA	NA	55757	NA	NA	NA	UDP-glucose glycoprotein glucosyltransferase 2	NA	NA	NA	TSS200	NA	NA	NA	96705786	Island	13	R	CGTGGCCCAGTGTCCGGCTGGCGTGGGCTCTCCAGGCCGCACCCACTAAA
cg22304068	5.38991	2.14e-05	0.0759928	0.134522	-0.0585294	0.074212	0.0824	0.0622	0.0854	0.0757	0.101	0.1416	0.169	0.1064	0.1547	-3.20163	0.00460666	5.32245	4.99853	5.04187	5.44429	5.00034	4.86634	4.83504	4.64754	4.83504	4.80298	4.97944	UGGT2	NA	NA	NA	55757	NA	NA	NA	UDP-glucose glycoprotein glucosyltransferase 2	NA	NA	NA	TSS200	NA	NA	NA	96705855	Island	13	F	CGTGTCCTAAGGCCTCTGTCCGAGAACCCAAAGTCCTGGGAATGGACCCG
cg19967554	3.34973	0.00293285	0.128273	0.200496	-0.0722231	0.141826	0.1504	0.1176	0.1176	0.114	0.1394	0.1894	0.2941	0.1525	0.227	-3.20163	0.00460666	5.32245	4.99853	5.04187	5.44429	5.00034	4.86634	4.83504	4.64754	4.83504	4.80298	4.97944	UGGT2	NA	NA	NA	55757	NA	NA	NA	UDP-glucose glycoprotein glucosyltransferase 2	NA	NA	NA	TSS200	NA	NA	NA	96705908	Island	13	F	GATTTTGGCAACTCCAGAGCCCTAGTTCGGTCTGGAGAGCCAGCTTCCCG
cg12053155	3.86995	0.000842316	0.143953	0.202398	-0.0584453	0.155552	0.1606	0.1215	0.1434	0.1388	0.1661	0.2151	0.2279	0.1623	0.2406	-2.10058	0.04897	3.22529	3.25954	3.15395	3.07517	3.13855	3.0599	2.93412	3.13484	2.93412	3.10115	3.10166	EFNB2	NA	NA	NA	1948	NA	NA	NA	ephrin-B2	NA	NA	NA	Body	NA	NA	NA	107186476	Island	13	R	CAGGGCCCTAAGCTTTTATAGGAAGTGCATTACAATCAGGTCGGCCATCG
cg22032900	-3.53592	0.00188239	0.825665	0.759045	0.0666198	0.814759	0.8139	0.8338	0.8232	0.8426	0.7889	0.8015	0.7001	0.7794	0.7253	-2.62397	0.0165226	3.43065	3.22067	3.44921	3.38748	3.4779	3.07878	3.29689	3.22399	3.29689	3.27687	3.31393	C13orf35	NA	NA	NA	400165	NA	NA	NA	chromosome 13 open reading frame 35	NA	NA	NA	1stExon	5'UTR	NA	NA	113301782	N_Shore	13	R	CGTGGACATGACACTGGCATTTCTGGTTTGGGCACCACTTGAGCAGACTG
cg15980707	3.07947	0.00553297	0.757847	0.809963	-0.0521152	0.756566	0.7484	0.7997	0.7743	0.7103	0.8231	0.7563	0.8557	0.7924	0.8223	-3.02403	0.00686508	8.32967	8.40622	8.33369	8.47465	8.47704	8.0562	8.23558	8.25803	8.23558	8.03224	8.28389	ATP11A	NA	NA	NA	23250	NA	NA	NA	ATPase, class VI, type 11A	NA	NA	NA	Body	NA	NA	NA	113348722	N_Shore	13	R	AGCAAACCTATGGGCTGCCAGTGCTGCTGCTCAGCTACCTGTGGGTCCCG
cg11360522	3.20235	0.00415213	0.342233	0.40176	-0.0595278	0.351272	0.361	0.3102	0.3226	0.3661	0.3594	0.3952	0.4627	0.3731	0.4184	-3.02403	0.00686508	8.32967	8.40622	8.33369	8.47465	8.47704	8.0562	8.23558	8.25803	8.23558	8.03224	8.28389	ATP11A	NA	NA	NA	23250	NA	NA	NA	ATPase, class VI, type 11A	NA	NA	NA	Body	NA	NA	NA	113379828	N_Shelf	13	F	CGGCTGGCTCTGCCTAGGTGCCCAGGAGTGACTGGCACAAGTGTGTGCTC
cg18409985	-3.09123	0.00538358	0.799287	0.734506	0.0647816	0.796714	0.7814	0.8107	0.8081	0.7995	0.7366	0.8052	0.6779	0.7579	0.695	-3.02403	0.00686508	8.32967	8.40622	8.33369	8.47465	8.47704	8.0562	8.23558	8.25803	8.23558	8.03224	8.28389	ATP11A	NA	NA	NA	23250	NA	NA	NA	ATPase, class VI, type 11A	NA	NA	NA	Body	NA	NA	NA	113513520		13	R	GGAGCTGACAAATTTCCTCTATACGTTGTCTGTCCTGAGTGGCCAAAACG
cg04542489	3.19852	0.00418962	0.178614	0.241829	-0.0632147	0.173455	0.1715	0.1714	0.1953	0.1815	0.2303	0.2063	0.3094	0.2154	0.2477	-3.73342	0.00136766	5.56948	5.25377	5.19559	4.84813	5.26086	4.65454	4.94011	4.74482	4.94011	4.72318	5.01306	BCL2L2	NA	NA	NA	599	NA	NA	NA	BCL2-like 2	NA	NA	NA	TSS1500	NA	NA	NA	23775746	S_Shelf	14	F	CGGAAACCTCCTGAAAATGCTAAATTTGCCCCGAGATGTCCCGAAGTCCG
cg25149155	4.03901	0.000559197	0.264297	0.336871	-0.0725743	0.289204	0.2721	0.2354	0.2488	0.276	0.3146	0.3139	0.3917	0.3238	0.3404	-3.73342	0.00136766	5.56948	5.25377	5.19559	4.84813	5.26086	4.65454	4.94011	4.74482	4.94011	4.72318	5.01306	BCL2L2	NA	NA	NA	599	NA	NA	NA	BCL2-like 2	NA	NA	NA	TSS1500	NA	NA	NA	23775777	S_Shelf	14	R	CGGGGCAAATTTAGCATTTTCAGGAGGTTTCCGATGTTCCATGCACTTGT
cg12917475	3.84408	0.000896709	0.257755	0.320804	-0.0630495	0.272021	0.2684	0.2283	0.2427	0.2774	0.2867	0.3101	0.374	0.305	0.3282	-3.73342	0.00136766	5.56948	5.25377	5.19559	4.84813	5.26086	4.65454	4.94011	4.74482	4.94011	4.72318	5.01306	BCL2L2	NA	NA	NA	599	NA	NA	NA	BCL2-like 2	NA	NA	NA	TSS1500	NA	NA	NA	23775787	S_Shelf	14	R	CGGGACATCTCGGGGCAAATTTAGCATTTTCAGGAGGTTTCCGATGTTCC
cg05877109	3.68423	0.00131864	0.255254	0.318245	-0.0629913	0.270671	0.2524	0.2134	0.2544	0.2855	0.2828	0.2962	0.3563	0.3216	0.3343	-3.73342	0.00136766	5.56948	5.25377	5.19559	4.84813	5.26086	4.65454	4.94011	4.74482	4.94011	4.72318	5.01306	BCL2L2	NA	NA	NA	599	NA	NA	NA	BCL2-like 2	NA	NA	NA	TSS1500	NA	NA	NA	23775794	S_Shelf	14	F	CGGCATATTTCTCTGGGCAGCCTAGAGGCTCAGGAGCCCAGCCCAGCCCA
cg12853742	-2.88192	0.0087238	0.724958	0.666502	0.0584556	0.749395	0.7627	0.7063	0.7079	0.6986	0.6763	0.6857	0.6205	0.6635	0.6865	2.48812	0.0220793	5.12726	4.88498	5.58444	5.11624	5.41769	5.41068	5.51	5.38912	5.51	5.16176	5.31122	LTB4R	LTB4R2	CIDEB	NA	1241	56413	27141	NA	leukotriene B4 receptor	leukotriene B4 receptor 2	cell death-inducing DFFA-like effector b	NA	5'UTR	Body	1stExon	TSS1500	24780890	Island	14	R	CGCGGCCCTGCCCCACCACTTTCAGCTGAGGGGTAGTTCGGAGCTCCATG
cg07535928	2.82567	0.00991558	0.232484	0.311842	-0.0793584	0.234872	0.251	0.194	0.2553	0.2272	0.242	0.2991	0.4259	0.232	0.3602	-2.03269	0.056	2.6156	2.79189	2.74615	2.8203	2.8182	2.65371	2.8014	2.65577	2.8014	2.51134	2.72158	SLC25A21	LOC100129794	NA	NA	89874	100129794	NA	NA	solute carrier family 25 (mitochondrial oxoadipate carrier), member 21	uncharacterized LOC100129794	NA	NA	Body	NA	NA	NA	37641436	Island	14	R	CGCGTGTCCTGAAACCGTTGCCCAGACAGGTCTCCTTACTGAAGTTCTGC
cg25051529	2.98339	0.00691157	0.0961679	0.192859	-0.0966908	0.111327	0.0973	0.0647	0.1197	0.0878	0.0957	0.1983	0.3404	0.1034	0.2265	-2.03269	0.056	2.6156	2.79189	2.74615	2.8203	2.8182	2.65371	2.8014	2.65577	2.8014	2.51134	2.72158	SLC25A21	LOC100129794	NA	NA	89874	100129794	NA	NA	solute carrier family 25 (mitochondrial oxoadipate carrier), member 21	uncharacterized LOC100129794	NA	NA	Body	NA	NA	NA	37641462	Island	14	R	TGGGCAACGGTTTCAGGACACGCGGTGGGGAAAGCGACTAGCCTCCGGCG
cg23519812	-3.06518	0.00571967	0.273216	0.209472	0.063744	0.313122	0.3076	0.3097	0.2212	0.2145	0.2504	0.2008	0.2096	0.173	0.2135	2.56791	0.0186334	6.24392	6.43675	6.29391	6.19942	6.2423	6.42	6.66495	6.36081	6.66495	6.78585	6.43129	ACOT2	NA	NA	NA	10965	NA	NA	NA	acyl-CoA thioesterase 2	NA	NA	NA	Body	NA	NA	NA	74036744	S_Shore	14	R	CTATATTGCCCAGGCAGGTTTCGAATTCCTGGTCTCCAGCTATCTTCCCG
cg15416329	3.50053	0.00204854	0.158787	0.220225	-0.061438	0.175356	0.1538	0.1445	0.1642	0.156	0.1702	0.2147	0.2789	0.1852	0.2521	-5.04047	6.83791e-05	4.2123	4.22299	4.41489	4.27422	4.21553	3.90829	3.93121	3.98653	3.93121	3.93599	4.10332	VSX2	NA	NA	NA	338917	NA	NA	NA	visual system homeobox 2	NA	NA	NA	TSS200	NA	NA	NA	74706016	N_Shore	14	F	CGACATTGCCTGCGGCGGGAGCTGCCAGCTTTTTGGAATTCCTAATCGCT
cg23118730	3.54614	0.00183688	0.222152	0.280241	-0.0580886	0.236145	0.2063	0.217	0.2343	0.217	0.273	0.3172	0.2662	0.2218	0.323	-5.04047	6.83791e-05	4.2123	4.22299	4.41489	4.27422	4.21553	3.90829	3.93121	3.98653	3.93121	3.93599	4.10332	VSX2	NA	NA	NA	338917	NA	NA	NA	visual system homeobox 2	NA	NA	NA	TSS200	NA	NA	NA	74706074	N_Shore	14	F	CCAACCAGGCGGCAGCCCAAGTGGGGTCAGAGCTGAGCAGCCAATCACCG
cg04407490	-3.28515	0.0034168	0.806406	0.748423	0.0579831	0.788117	0.8092	0.8154	0.7938	0.8255	0.7361	0.8044	0.7087	0.7731	0.7198	-3.51811	0.00224208	7.83109	7.6148	7.89527	7.62034	7.5172	7.38102	7.38814	7.3385	7.38814	7.00823	7.49827	JDP2	NA	NA	NA	122953	NA	NA	NA	Jun dimerization protein 2	NA	NA	NA	3'UTR	NA	NA	NA	75936582		14	F	CGCGGCTGAGGATGGAACTCAGAATGAAACTGCAACCCACCTGCCCCCAG
cg12128828	-3.4337	0.0024025	0.201589	0.149441	0.0521478	0.223523	0.2172	0.2138	0.1744	0.179	0.1426	0.1441	0.1624	0.151	0.1471	-2.05914	0.05316	7.78068	7.41878	6.54779	6.90435	6.92038	6.8643	6.88222	6.29548	6.88222	6.55976	6.9056	TTC7B	NA	NA	NA	145567	NA	NA	NA	tetratricopeptide repeat domain 7B	NA	NA	NA	Body	NA	NA	NA	91164042		14	F	CGGGTAGAGAAATTCAATTCCCCCGTTAAGGTGCAAGACGGTTTCTCCCA
cg22971029	-3.23781	0.00382007	0.81965	0.768991	0.0506589	0.831395	0.8329	0.8205	0.8443	0.7692	0.7836	0.7806	0.7329	0.7519	0.796	2.11977	0.0471332	8.46934	8.54946	8.57639	8.46147	8.62668	8.42854	8.64939	9.08029	8.64939	8.82121	8.63122	CCDC88C	NA	NA	NA	440193	NA	NA	NA	coiled-coil domain containing 88C	NA	NA	NA	Body	NA	NA	NA	91818497		14	R	CGGAGGAGGGAAGAGATGCTATTTGTCAAAGGTCTTTATGTTTGAGTTTT
cg01055824	-2.98725	0.00685034	0.779001	0.723371	0.05563	0.783818	0.7898	0.7773	0.8306	0.7135	0.7446	0.7279	0.7108	0.695	0.7385	2.11977	0.0471332	8.46934	8.54946	8.57639	8.46147	8.62668	8.42854	8.64939	9.08029	8.64939	8.82121	8.63122	CCDC88C	NA	NA	NA	440193	NA	NA	NA	coiled-coil domain containing 88C	NA	NA	NA	Body	NA	NA	NA	91818668		14	R	AGGCAGATCCGCGGGTGCTTGGAGGCCGGCGTGTGGGCCGCACTGTGACG
cg15032239	3.27047	0.00353723	0.145404	0.195738	-0.0503342	0.174276	0.1374	0.1312	0.1501	0.134	0.1653	0.1908	0.2549	0.159	0.2087	-3.46529	0.00253001	9.26212	8.91708	9.06051	9.2677	9.09782	8.66168	8.62688	8.73289	8.62688	8.98427	8.92379	CYFIP1	NA	NA	NA	23191	NA	NA	NA	cytoplasmic FMR1 interacting protein 1	NA	NA	NA	TSS1500	NA	NA	NA	22891954	Island	15	R	TAGAATATCTGATGCCCATCCTTACTGTTCTCCGTAAGAACCAGGGGTCG
cg00289094	-3.94118	0.000708899	0.812868	0.741816	0.0710517	0.820706	0.8034	0.8199	0.8167	0.8037	0.761	0.7739	0.6855	0.7619	0.7268	-3.46529	0.00253001	9.26212	8.91708	9.06051	9.2677	9.09782	8.66168	8.62688	8.73289	8.62688	8.98427	8.92379	CYFIP1	NA	NA	NA	23191	NA	NA	NA	cytoplasmic FMR1 interacting protein 1	NA	NA	NA	5'UTR	NA	NA	NA	22913663		15	R	CGCTCAGGAGAAGAGTGGGGGTCCCCATTCACAGATGCCGACACTGAGCC
cg11517728	-3.32361	0.00311997	0.817042	0.755065	0.0619768	0.803933	0.8203	0.8063	0.8362	0.8185	0.7753	0.7889	0.6807	0.7724	0.758	-3.46529	0.00253001	9.26212	8.91708	9.06051	9.2677	9.09782	8.66168	8.62688	8.73289	8.62688	8.98427	8.92379	CYFIP1	NA	NA	NA	23191	NA	NA	NA	cytoplasmic FMR1 interacting protein 1	NA	NA	NA	Body	5'UTR	1stExon	NA	22955872		15	R	GGCTTTTAATCTCTTCTGCCACTCTTCTGGAAAGTCACCAGCAATGCACG
cg21226024	-3.31157	0.00321012	0.890603	0.836524	0.0540792	0.886958	0.8813	0.8929	0.9078	0.884	0.8714	0.8676	0.7732	0.8536	0.8167	-3.46529	0.00253001	9.26212	8.91708	9.06051	9.2677	9.09782	8.66168	8.62688	8.73289	8.62688	8.98427	8.92379	CYFIP1	NA	NA	NA	23191	NA	NA	NA	cytoplasmic FMR1 interacting protein 1	NA	NA	NA	Body	NA	NA	NA	22993609		15	R	CGTGCTGTCCACCATGGGGCACGTGCAGCCATTCAGATTTAAATCAGTGA
cg02696517	3.13187	0.00489703	0.100607	0.1512	-0.0505927	0.120277	0.1148	0.0805	0.1037	0.0838	0.1926	0.1605	0.0986	0.1597	0.1446	3.05965	0.00633958	5.85413	6.0075	5.62121	5.79794	6.10299	6.41892	6.76067	6.08516	6.76067	5.94967	6.13588	FAN1	NA	NA	NA	NA	NA	NA	NA	NA	NA	NA	NA	TSS1500	NA	NA	NA	31195612	N_Shore	15	F	CGGTGATTAGTACTATCTTTTGGAAAACCCAGCTCAGTGGTTTTCCAACT
cg15020726	5.95003	5.75e-06	0.0695612	0.137496	-0.0679347	0.0639226	0.082	0.0529	0.0811	0.0678	0.1485	0.1727	0.0873	0.1232	0.1558	3.05965	0.00633958	5.85413	6.0075	5.62121	5.79794	6.10299	6.41892	6.76067	6.08516	6.76067	5.94967	6.13588	FAN1	NA	NA	NA	NA	NA	NA	NA	NA	NA	NA	NA	5'UTR	NA	NA	NA	31196382	Island	15	F	CGCGCTGATCGTCTCCATCTCACTCAGAAAAAGTTACTCATACAGTGGTC
cg22443330	3.81347	0.000965555	0.427382	0.521398	-0.0940165	0.438255	0.4891	0.3707	0.4186	0.4202	0.5154	0.4755	0.5154	0.5317	0.569	3.05965	0.00633958	5.85413	6.0075	5.62121	5.79794	6.10299	6.41892	6.76067	6.08516	6.76067	5.94967	6.13588	FAN1	NA	NA	NA	NA	NA	NA	NA	NA	NA	NA	NA	5'UTR	NA	NA	NA	31196599	S_Shore	15	R	CTAAGATCGCGTACAGAGCTTGTCGGAGGGGCTTGGTCTTCTGTCTCACG
cg19960114	-3.38112	0.00272242	0.566941	0.432493	0.134448	0.605002	0.5503	0.4821	0.5902	0.607	0.5517	0.4594	0.3933	0.4503	0.3078	-2.16993	0.0426233	7.12535	6.30548	6.94957	6.86683	7.13807	6.65357	6.80075	6.20428	6.80075	6.29767	6.71423	ATP8B4	NA	NA	NA	79895	NA	NA	NA	ATPase, class I, type 8B, member 4	NA	NA	NA	Body	NA	NA	NA	50296100		15	R	AAGGGGTGGAGTCCCTGCACACAGCTGGCTAGGAACATGTGACTGAGGCG
cg21557108	3.3825	0.00271352	0.180663	0.3657	-0.185037	0.145584	0.1527	0.3208	0.1409	0.1434	0.1431	0.3661	0.382	0.3983	0.5389	-2.16993	0.0426233	7.12535	6.30548	6.94957	6.86683	7.13807	6.65357	6.80075	6.20428	6.80075	6.29767	6.71423	ATP8B4	NA	NA	NA	79895	NA	NA	NA	ATPase, class I, type 8B, member 4	NA	NA	NA	5'UTR	NA	NA	NA	50410962		15	R	CGGGGTTTGTATACAGTGCACCTATTCAATATATTGTTTATGGTCAATTT
cg00868652	3.7508	0.00112326	0.198664	0.317064	-0.1184	0.191826	0.1702	0.2358	0.1888	0.2067	0.178	0.3328	0.3526	0.321	0.4009	-2.16993	0.0426233	7.12535	6.30548	6.94957	6.86683	7.13807	6.65357	6.80075	6.20428	6.80075	6.29767	6.71423	ATP8B4	NA	NA	NA	79895	NA	NA	NA	ATPase, class I, type 8B, member 4	NA	NA	NA	TSS200	NA	NA	NA	50411535		15	F	CCTCTTCTTCTGATGAGATGCTGATTCTGATTGCCATCTAGCAGCTTCCG
cg08362102	2.84433	0.00950388	0.30544	0.382818	-0.0773777	0.328077	0.3234	0.2673	0.3086	0.2998	0.3174	0.3413	0.4308	0.3312	0.4934	-2.40251	0.0264363	9.39659	9.34208	9.44824	9.55667	9.54065	9.2704	9.29982	9.1897	9.29982	9.40368	9.37476	ANP32A	NA	NA	NA	8125	NA	NA	NA	acidic (leucine-rich) nuclear phosphoprotein 32 family, member A	NA	NA	NA	Body	NA	NA	NA	69087774		15	F	TTAGCCTATGAGCCGGGGCCCTGGCAGACAGCTTAATTACCGCTGCAGCG
cg10205045	4.23364	0.000348569	0.244497	0.374635	-0.130138	0.294424	0.2728	0.1663	0.2606	0.2284	0.2774	0.3472	0.4246	0.336	0.488	-2.40251	0.0264363	9.39659	9.34208	9.44824	9.55667	9.54065	9.2704	9.29982	9.1897	9.29982	9.40368	9.37476	ANP32A	NA	NA	NA	8125	NA	NA	NA	acidic (leucine-rich) nuclear phosphoprotein 32 family, member A	NA	NA	NA	Body	NA	NA	NA	69087809		15	R	CGGGGCCCTGGCAGACAGCTTAATTACCGCTGCAGCGCGCCTCAGCTTGT
cg04123157	2.88719	0.00861931	0.102937	0.157021	-0.0540834	0.117057	0.0975	0.0812	0.1036	0.1153	0.2688	0.1166	0.1354	0.1465	0.1178	-2.40251	0.0264363	9.39659	9.34208	9.44824	9.55667	9.54065	9.2704	9.29982	9.1897	9.29982	9.40368	9.37476	ANP32A	NA	NA	NA	8125	NA	NA	NA	acidic (leucine-rich) nuclear phosphoprotein 32 family, member A	NA	NA	NA	Body	NA	NA	NA	69109656	N_Shore	15	F	TTCAGGTGGATGTTGCAGCGCCCTGCAGGCTAGGGGAACCCTCCTCCTCG
cg03454017	-3.78725	0.00102868	0.623159	0.523888	0.0992709	0.613125	0.6022	0.6573	0.6439	0.5993	0.5996	0.5619	0.4939	0.4726	0.4915	-2.21126	0.0392069	3.95797	3.96911	4.03744	3.90705	3.83485	3.92882	3.67939	3.56252	3.67939	3.38995	3.79465	THSD4	NA	NA	NA	79875	NA	NA	NA	thrombospondin, type I, domain containing 4	NA	NA	NA	Body	NA	NA	NA	71479333		15	F	CGAAAGCAAACCAGAGGTAGAAGTTTTTTCCATACATAGGGCATGCCTAG
cg26877508	-2.91483	0.00809119	0.753359	0.689315	0.0640439	0.748363	0.7291	0.7588	0.7715	0.759	0.7108	0.73	0.6492	0.7024	0.6542	-2.21126	0.0392069	3.95797	3.96911	4.03744	3.90705	3.83485	3.92882	3.67939	3.56252	3.67939	3.38995	3.79465	THSD4	NA	NA	NA	79875	NA	NA	NA	thrombospondin, type I, domain containing 4	NA	NA	NA	Body	NA	NA	NA	71495324		15	R	CGTCCCCACCAGCAATGTGAGCTCCCCAGGGCAGGAATCATGTCTTATTT
cg09493290	-2.94468	0.00755566	0.675557	0.6104	0.0651571	0.663414	0.6725	0.7021	0.6624	0.6774	0.5803	0.6721	0.538	0.649	0.6126	-2.21126	0.0392069	3.95797	3.96911	4.03744	3.90705	3.83485	3.92882	3.67939	3.56252	3.67939	3.38995	3.79465	THSD4	NA	NA	NA	79875	NA	NA	NA	thrombospondin, type I, domain containing 4	NA	NA	NA	Body	NA	NA	NA	71496545		15	F	CGAAGTACAGTTTCCATGTGGCTGGTGATGAAAGAGTCAGGTCAATTTCA
cg02378847	3.71375	0.00122817	0.0971074	0.177361	-0.0802532	0.114932	0.0991	0.0619	0.1202	0.0894	0.1348	0.1987	0.2301	0.1075	0.2158	-2.71044	0.0137048	3.72725	3.69309	3.79415	3.8296	3.7203	3.44621	3.59731	3.46386	3.59731	3.43432	3.63034	ISLR2	LOC283731	NA	NA	57611	283731	NA	NA	immunoglobulin superfamily containing leucine-rich repeat 2	uncharacterized LOC283731	NA	NA	5'UTR	TSS1500	1stExon	NA	74422750	Island	15	F	CGGGTCCCGCTCGAAGTCTGTCGGTGCCACCGCCTGCATTTGCAAAAAGA
cg21063758	3.32333	0.00312205	0.126766	0.176816	-0.0500503	0.13679	0.1404	0.1022	0.1342	0.1203	0.151	0.1779	0.2216	0.1283	0.2052	-2.71044	0.0137048	3.72725	3.69309	3.79415	3.8296	3.7203	3.44621	3.59731	3.46386	3.59731	3.43432	3.63034	ISLR2	LOC283731	NA	NA	57611	283731	NA	NA	immunoglobulin superfamily containing leucine-rich repeat 2	uncharacterized LOC283731	NA	NA	5'UTR	TSS1500	1stExon	NA	74422761	Island	15	F	TGCCTTTAAACTCTTTTTGCAAATGCAGGCGGTGGCACCGACAGACTTCG
cg01178680	3.24051	0.00379594	0.259406	0.335171	-0.0757655	0.280156	0.2727	0.218	0.28	0.2462	0.2824	0.3284	0.4273	0.2652	0.3726	-2.71044	0.0137048	3.72725	3.69309	3.79415	3.8296	3.7203	3.44621	3.59731	3.46386	3.59731	3.43432	3.63034	ISLR2	NA	NA	NA	57611	NA	NA	NA	immunoglobulin superfamily containing leucine-rich repeat 2	NA	NA	NA	Body	NA	NA	NA	74425552	Island	15	F	GCGTCGAAGGTGCCAGGCGCCAGCGTACGCAGCCGGTTGTTGTTGATGCG
cg27552679	3.07029	0.0056522	0.130071	0.182663	-0.052592	0.136566	0.1341	0.119	0.1358	0.125	0.1205	0.1915	0.2574	0.1517	0.1922	-2.71044	0.0137048	3.72725	3.69309	3.79415	3.8296	3.7203	3.44621	3.59731	3.46386	3.59731	3.43432	3.63034	ISLR2	NA	NA	NA	57611	NA	NA	NA	immunoglobulin superfamily containing leucine-rich repeat 2	NA	NA	NA	Body	NA	NA	NA	74425757	Island	15	F	CAGATGCACGCTGGGCGGTGCACAGGGCAGGGCGGGCAGGCGGTACACCG
cg07491676	-3.24653	0.0037425	0.707096	0.643909	0.0631875	0.72258	0.7153	0.7338	0.6821	0.6817	0.6584	0.6522	0.5813	0.654	0.6736	-2.28181	0.0339487	3.98063	3.84537	4.34266	3.99609	4.1444	3.89316	3.82259	3.74833	3.82259	3.81744	3.94133	C15orf27	NA	NA	NA	123591	NA	NA	NA	chromosome 15 open reading frame 27	NA	NA	NA	5'UTR	NA	NA	NA	76400783		15	F	CGTCTTATAAATCTCCTGGGGATCCTGTTAAGCTACAGATTCCTGATTCA
cg10823473	3.70487	0.00125473	0.0925592	0.166802	-0.0742432	0.109515	0.108	0.0647	0.1046	0.0759	0.1245	0.1547	0.2458	0.1162	0.1929	2.43953	0.0244623	4.4559	4.50482	4.52769	4.57385	4.5519	4.53898	4.67255	4.76605	4.67255	4.82672	4.6091	ISL2	NA	NA	NA	64843	NA	NA	NA	ISL LIM homeobox 2	NA	NA	NA	Body	NA	NA	NA	76630514	Island	15	R	GCAGGCGGGTCACCGCAGTCTCCTGGTGGCCACAAAGTGTCCTGGGCGCG
cg05412396	3.10362	0.00523054	0.511803	0.578845	-0.0670423	0.550689	0.5145	0.4838	0.4964	0.5137	0.5549	0.5547	0.6454	0.5386	0.6006	2.43953	0.0244623	4.4559	4.50482	4.52769	4.57385	4.5519	4.53898	4.67255	4.76605	4.67255	4.82672	4.6091	ISL2	NA	NA	NA	64843	NA	NA	NA	ISL LIM homeobox 2	NA	NA	NA	Body	NA	NA	NA	76631569	N_Shore	15	R	CGGATCTGTGCTGCAGGCCTATGGCTACCTGGGGGAAACTGCCTTGCCTG
cg03489186	-3.10924	0.00516249	0.814857	0.745342	0.0695147	0.871139	0.8498	0.773	0.8044	0.776	0.7188	0.8073	0.6991	0.7685	0.733	2.563	0.0188297	6.30191	6.38398	6.2211	6.22793	6.22315	6.40238	6.71771	6.62008	6.71771	6.43921	6.42552	FANCI	NA	NA	NA	55215	NA	NA	NA	Fanconi anemia, complementation group I	NA	NA	NA	5'UTR	NA	NA	NA	89790844	S_Shelf	15	R	CGTCAGAGGTGGGTGAAGATTCCAGAAATAAACAAACTTGATTTGTTTTC
cg05312779	-2.86557	0.0090552	0.762188	0.70448	0.0577077	0.749834	0.7596	0.7722	0.7735	0.7558	0.7305	0.7473	0.6251	0.7264	0.6931	-3.0629	0.00629358	11.6923	11.8345	11.6736	11.8936	11.9519	11.6731	11.6381	11.6006	11.6381	11.6186	11.7214	ANPEP	NA	NA	NA	290	NA	NA	NA	alanyl (membrane) aminopeptidase	NA	NA	NA	3'UTR	NA	NA	NA	90328239		15	F	CGGCCCCCAGCAAGGCCGTTCATTGTCCATCGAGAGCTTCTGCTCATCTG
cg12382398	3.35261	0.00291286	0.145548	0.227004	-0.0814553	0.159611	0.1675	0.1133	0.1572	0.1301	0.1779	0.226	0.3268	0.1541	0.2503	-3.0629	0.00629358	11.6923	11.8345	11.6736	11.8936	11.9519	11.6731	11.6381	11.6006	11.6381	11.6186	11.7214	ANPEP	NA	NA	NA	290	NA	NA	NA	alanyl (membrane) aminopeptidase	NA	NA	NA	TSS1500	NA	NA	NA	90358537	Island	15	R	TCAACTTTCTTGGTACCTGGGACTCGTAGTTCAGAAGGCGCAGTAGCACG
cg18576057	-3.08207	0.00549958	0.720444	0.652333	0.0681114	0.711434	0.7112	0.7118	0.7436	0.7243	0.6813	0.6849	0.5812	0.6631	0.6512	-2.33322	0.0305352	3.43704	3.40304	3.77895	3.48255	3.51443	3.4103	3.30763	3.34497	3.30763	3.27418	3.42607	FAM169B	NA	NA	NA	283777	NA	NA	NA	family with sequence similarity 169, member B	NA	NA	NA	3'UTR	NA	NA	NA	98982463		15	R	GGGCTGGCATGCACAAACCTGCAATGGGTTTCTACAGCCCAGATGGAACG
cg07915849	2.82809	0.00986131	0.779775	0.830904	-0.0511286	0.794169	0.7773	0.7972	0.7162	0.814	0.8524	0.8299	0.8563	0.8034	0.8126	2.04823	0.0543152	5.22657	5.58541	5.62803	5.36681	5.23067	5.51633	5.55913	5.91197	5.55913	5.48712	5.50712	ABCA17P	ABCA3	NA	NA	650655	21	NA	NA	ATP-binding cassette, sub-family A (ABC1), member 17, pseudogene	ATP-binding cassette, sub-family A (ABC1), member 3	NA	NA	Body	TSS1500	NA	NA	2391402	Island	16	R	CGGGCCCTCCTGCCTGAGGTGACTCCTACCCGGCTGGGGACCCCCGAGGC
cg01594685	-3.01759	0.00638666	0.803309	0.738556	0.0647523	0.790961	0.8214	0.8031	0.8431	0.758	0.7452	0.8135	0.6982	0.7382	0.6977	2.98241	0.00753266	9.54367	9.27985	9.31966	9.05922	9.51253	9.78744	10.1166	10.0602	10.1166	9.94702	9.67429	IL32	NA	NA	NA	9235	NA	NA	NA	interleukin 32	NA	NA	NA	TSS1500	NA	NA	NA	3115053		16	R	CTTGGCCCAGAAGGGTCAGAAGGACCTGGTCAGCCAAGCTCAGACAGCCG
cg26724967	-3.0113	0.00648022	0.743787	0.679273	0.0645147	0.728472	0.7358	0.7562	0.7768	0.7216	0.6992	0.7456	0.6408	0.6587	0.6521	2.98241	0.00753266	9.54367	9.27985	9.31966	9.05922	9.51253	9.78744	10.1166	10.0602	10.1166	9.94702	9.67429	IL32	NA	NA	NA	9235	NA	NA	NA	interleukin 32	NA	NA	NA	TSS1500	TSS200	NA	NA	3115223		16	R	GCAGTTCCTGCCTCCTTCTGATCCAGAAGTTTCTCTGGCCTCTGGAGCCG
cg03308839	3.03565	0.00612518	0.698842	0.760132	-0.0612895	0.730044	0.7188	0.6639	0.6445	0.737	0.7331	0.7654	0.7704	0.7759	0.7558	-2.49736	0.0216518	4.80708	4.47372	4.24982	4.14514	4.1059	4.05805	3.96891	4.09031	3.96891	4.19267	4.20605	NDE1	MYH11	NA	NA	54820	4629	NA	NA	nudE nuclear distribution E homolog 1 (A. nidulans)	myosin, heavy chain 11, smooth muscle	NA	NA	Body	3'UTR	NA	NA	15797297		16	R	CGGTCCCTGGCAATTCTGTTTACATGAAATGGGGAGAAAGTCACCGAAAT
cg16399049	3.67556	0.00134643	0.176273	0.260172	-0.0838985	0.195439	0.2092	0.1426	0.1872	0.1469	0.2301	0.2546	0.3551	0.1836	0.2775	2.04206	0.0549787	4.56579	4.07028	4.68243	4.6993	4.90192	4.64587	5.05403	4.47686	5.05403	6.61523	4.87658	HS3ST2	NA	NA	NA	9956	NA	NA	NA	heparan sulfate (glucosamine) 3-O-sulfotransferase 2	NA	NA	NA	TSS200	NA	NA	NA	22825843	Island	16	F	GGGCACCGGCGGCTGAGCTGCTGTGGCCCTGCGGTCGCCTAGAGGGCTCG
cg03757784	3.00151	0.00662852	0.210387	0.275112	-0.0647258	0.217136	0.2145	0.2031	0.226	0.1912	0.2378	0.2732	0.3413	0.2004	0.3229	2.04206	0.0549787	4.56579	4.07028	4.68243	4.6993	4.90192	4.64587	5.05403	4.47686	5.05403	6.61523	4.87658	HS3ST2	NA	NA	NA	9956	NA	NA	NA	heparan sulfate (glucosamine) 3-O-sulfotransferase 2	NA	NA	NA	1stExon	NA	NA	NA	22826113	Island	16	F	CGGGCGGCCAGAAACTTCTCCAGAAGTCCCGCCCCTGTGATCCCTCCGGG
cg19064258	3.10801	0.00517727	0.23147	0.290822	-0.0593519	0.22733	0.2348	0.2248	0.2437	0.2267	0.2538	0.2881	0.3602	0.2326	0.3194	2.04206	0.0549787	4.56579	4.07028	4.68243	4.6993	4.90192	4.64587	5.05403	4.47686	5.05403	6.61523	4.87658	HS3ST2	NA	NA	NA	9956	NA	NA	NA	heparan sulfate (glucosamine) 3-O-sulfotransferase 2	NA	NA	NA	1stExon	NA	NA	NA	22826117	Island	16	F	TCGGCCCGGAGGGATCACAGGGGCGGGACTTCTGGAGAAGTTTCTGGCCG
cg08214995	2.95808	0.00732648	0.288787	0.348219	-0.0594318	0.305105	0.2762	0.2678	0.2931	0.3017	0.3027	0.3534	0.4276	0.2939	0.3635	2.04206	0.0549787	4.56579	4.07028	4.68243	4.6993	4.90192	4.64587	5.05403	4.47686	5.05403	6.61523	4.87658	HS3ST2	NA	NA	NA	9956	NA	NA	NA	heparan sulfate (glucosamine) 3-O-sulfotransferase 2	NA	NA	NA	1stExon	NA	NA	NA	22826243	Island	16	F	CGGCTCACCCAAGCTGGGTACCAAGCGGTTGCCCCAAGCCCTCATTGTGG
cg10180297	-3.06414	0.00573353	0.620758	0.527583	0.0931756	0.654274	0.6025	0.6421	0.6091	0.5958	0.6013	0.5926	0.4152	0.483	0.5457	2.04206	0.0549787	4.56579	4.07028	4.68243	4.6993	4.90192	4.64587	5.05403	4.47686	5.05403	6.61523	4.87658	HS3ST2	NA	NA	NA	9956	NA	NA	NA	heparan sulfate (glucosamine) 3-O-sulfotransferase 2	NA	NA	NA	Body	NA	NA	NA	22827393	S_Shore	16	R	CGCTGCCACCTCACAGAAGCTTTGGTCTGTGCCTTGACTCCCCCAGTGGG
cg26579145	-3.64135	0.00146187	0.77998	0.710292	0.0696881	0.764347	0.7676	0.8057	0.8021	0.7603	0.7048	0.7196	0.7108	0.7101	0.7062	2.04206	0.0549787	4.56579	4.07028	4.68243	4.6993	4.90192	4.64587	5.05403	4.47686	5.05403	6.61523	4.87658	HS3ST2	NA	NA	NA	9956	NA	NA	NA	heparan sulfate (glucosamine) 3-O-sulfotransferase 2	NA	NA	NA	Body	NA	NA	NA	22829691	S_Shelf	16	R	CTCAGCTTCCTCATCATGGAATGGGACCTGTAGTAACTATCCTAGAAACG
cg27073113	2.8798	0.00876597	0.452504	0.54957	-0.097066	0.516031	0.4058	0.426	0.3799	0.5348	0.491	0.5036	0.6333	0.523	0.597	3.22069	0.00441247	6.03472	5.56157	5.44371	5.56352	5.9902	6.30185	5.97172	7.15323	5.97172	6.69219	6.06844	DKFZP434H168	GNAO1	NA	NA	26077	2775	NA	NA	uncharacterized LOC26077	guanine nucleotide binding protein (G protein), alpha activating activity polypeptide O	NA	NA	TSS1500	Body	NA	NA	56228744	S_Shelf	16	R	TTAATGAGAAGTTTAAAAATATATACTGAATCCCCCAAAGGGGTGCCTCG
cg27369423	3.4115	0.00253284	0.406699	0.520646	-0.113946	0.489651	0.386	0.3529	0.3508	0.4541	0.4444	0.4802	0.6073	0.5295	0.5419	3.22069	0.00441247	6.03472	5.56157	5.44371	5.56352	5.9902	6.30185	5.97172	7.15323	5.97172	6.69219	6.06844	DKFZP434H168	GNAO1	NA	NA	26077	2775	NA	NA	uncharacterized LOC26077	guanine nucleotide binding protein (G protein), alpha activating activity polypeptide O	NA	NA	TSS1500	Body	NA	NA	56228901	S_Shelf	16	R	CGGTGTAACCAAATACAAGACACAGAGGACTTTCCTGGGGAAGTCTACAT
cg07112337	3.26087	0.00361816	0.172038	0.237033	-0.0649946	0.237914	0.1536	0.1686	0.1721	0.1279	0.1979	0.2454	0.2248	0.2213	0.2958	-2.16498	0.0430504	3.88202	3.60124	3.55921	3.57474	3.86092	3.40402	3.55424	3.57976	3.55424	3.61347	3.61839	CNGB1	NA	NA	NA	1258	NA	NA	NA	cyclic nucleotide gated channel beta 1	NA	NA	NA	3'UTR	NA	NA	NA	57917946	Island	16	R	CGTGACCTCAGTGGCTGCAGCTCTGACCGTCCCGCCAGCACGCCAGCCCC
cg10027487	3.08892	0.00541257	0.209879	0.263623	-0.0537442	0.235914	0.2229	0.1817	0.2079	0.201	0.2406	0.2194	0.3324	0.2387	0.287	-2.39928	0.0266154	5.03252	5.11905	5.03563	5.28519	5.38839	5.065	4.92935	5.01687	4.92935	4.58479	5.03861	CMTM4	NA	NA	NA	146223	NA	NA	NA	CKLF-like MARVEL transmembrane domain containing 4	NA	NA	NA	Body	NA	NA	NA	66729871	Island	16	F	GCTGTCTCCTGGGTACAGCTGGTCTTAGCAACCTGTGGCAGGTTTTCCCG
cg01287707	3.42226	0.00246885	0.176025	0.230163	-0.0541382	0.182055	0.1907	0.1601	0.1877	0.1596	0.2056	0.1922	0.3027	0.2066	0.2438	2.90966	0.00885286	5.44952	5.37786	5.48985	5.49558	5.50465	5.35511	5.55212	5.45701	5.55212	5.60669	5.48405	PARD6A	ACD	NA	NA	50855	65057	NA	NA	par-6 partitioning defective 6 homolog alpha (C. elegans)	adrenocortical dysplasia homolog (mouse)	NA	NA	Body	TSS1500	NA	NA	67695257	Island	16	R	CGGCAGCCTTAAGCCCAGACCTCAGCTCCAGTACCAGGGACGCTGTCCAA
cg16794070	3.25673	0.00365366	0.186058	0.253997	-0.0679392	0.196827	0.1875	0.1785	0.1958	0.1717	0.2104	0.1989	0.3523	0.2212	0.2873	2.90966	0.00885286	5.44952	5.37786	5.48985	5.49558	5.50465	5.35511	5.55212	5.45701	5.55212	5.60669	5.48405	PARD6A	ACD	NA	NA	50855	65057	NA	NA	par-6 partitioning defective 6 homolog alpha (C. elegans)	adrenocortical dysplasia homolog (mouse)	NA	NA	Body	TSS1500	NA	NA	67695265	Island	16	R	CGTCCCTGGTACTGGAGCTGAGGTCTGGGCTTAAGGCTGCCGCAAAAGCG
cg26919100	2.85973	0.00917646	0.256534	0.325692	-0.0691576	0.256848	0.2711	0.2478	0.2474	0.2596	0.2829	0.2931	0.4182	0.2754	0.359	2.90966	0.00885286	5.44952	5.37786	5.48985	5.49558	5.50465	5.35511	5.55212	5.45701	5.55212	5.60669	5.48405	PARD6A	ACD	NA	NA	50855	65057	NA	NA	par-6 partitioning defective 6 homolog alpha (C. elegans)	adrenocortical dysplasia homolog (mouse)	NA	NA	Body	TSS1500	NA	NA	67695516	Island	16	F	GTAGGCGCAGTGGCGGGGGCCCGCTGGCCAGGGCCCGGTGCAGGCTGTCG
cg01966091	2.86277	0.00911331	0.0786752	0.131361	-0.0526855	0.105354	0.0853	0.0735	0.0818	0.0474	0.1001	0.0836	0.2221	0.1071	0.1439	-2.01398	0.0580912	5.22901	5.10401	4.89008	5.15513	5.05373	4.99808	4.74757	4.9585	4.74757	5.09365	4.99773	HAS3	NA	NA	NA	3038	NA	NA	NA	hyaluronan synthase 3	NA	NA	NA	5'UTR	1stExon	NA	NA	69141478	Island	16	R	CGGCGCCCACCAGGTCAAAGCAGCCGCGAACGCACTCGCCACGCTTCTCA
cg08961664	3.49463	0.00207763	0.561112	0.630083	-0.0689708	0.56268	0.5905	0.5657	0.5561	0.5306	0.5942	0.6039	0.6887	0.6008	0.6628	-2.73902	0.0128789	6.89278	6.81253	7.1908	7.27669	7.38965	6.67184	6.83527	6.6746	6.83527	6.85487	6.94343	ZFHX3	NA	NA	NA	463	NA	NA	NA	zinc finger homeobox 3	NA	NA	NA	Body	NA	NA	NA	72821141	Island	16	R	GGTCAGACCACTGTCCTTGGGGCAGCTGGGGTCTTTGGGACCCTCCACCG
cg06301726	3.39697	0.00262184	0.552923	0.646271	-0.0933476	0.588367	0.5798	0.4763	0.5916	0.5286	0.6597	0.5665	0.7109	0.6041	0.6901	-2.93814	0.00831156	3.80537	3.78846	3.63702	3.6958	3.56566	3.38598	3.65843	3.58482	3.65843	3.35045	3.61304	MTHFSD	FLJ30679	NA	NA	64779	146512	NA	NA	methenyltetrahydrofolate synthetase domain containing	uncharacterized protein FLJ30679	NA	NA	TSS1500	Body	NA	NA	86589283	Island	16	R	CGCCGGGGCTGGGCTGGCCTCGAATTTCCATCTGCCTGCCGCTTTAAAGA
cg05978306	3.24722	0.00373647	0.515558	0.580107	-0.064549	0.511046	0.5492	0.4871	0.4837	0.5467	0.5256	0.5962	0.6121	0.5938	0.5728	3.22942	0.00432624	7.25746	7.41305	7.2406	7.26543	7.29471	7.47042	7.56962	7.38371	7.56962	7.64013	7.41047	MYO1C	NA	NA	NA	4641	NA	NA	NA	myosin IC	NA	NA	NA	Body	NA	NA	NA	1373774	N_Shore	17	F	CGGCCCAGTGTTCCACGCCACCACGACTGGATGCAGATGGCTGTCGTGGA
cg21854952	3.20845	0.00409305	0.260826	0.337003	-0.0761771	0.32156	0.2116	0.2539	0.243	0.2741	0.2838	0.3164	0.3623	0.3728	0.3497	-2.45355	0.0237511	5.23459	5.12017	5.26226	5.02509	5.30046	4.95648	4.79303	4.97797	4.79303	4.77619	5.02393	HIC1	NA	NA	NA	3090	NA	NA	NA	hypermethylated in cancer 1	NA	NA	NA	Body	NA	NA	NA	1961778	Island	17	R	ACAGCAACGCAACCTCATCAGCCACATGAAGATGCACGCCGTGGGGGGCG
cg00911794	4.36411	0.00025386	0.269806	0.380975	-0.111169	0.28393	0.2165	0.2436	0.2935	0.3115	0.3033	0.4065	0.4546	0.3631	0.3774	-2.45355	0.0237511	5.23459	5.12017	5.26226	5.02509	5.30046	4.95648	4.79303	4.97797	4.79303	4.77619	5.02393	HIC1	NA	NA	NA	3090	NA	NA	NA	hypermethylated in cancer 1	NA	NA	NA	3'UTR	NA	NA	NA	1962132	Island	17	F	CGCCCCTCGCCAGCCCGCTCTGTCGCTGCTGCGCGGCCCTGGCCCGCACC
cg23621097	3.8519	0.000879913	0.193929	0.306419	-0.11249	0.230907	0.135	0.1716	0.2271	0.205	0.2522	0.3302	0.3766	0.2992	0.2739	-2.45355	0.0237511	5.23459	5.12017	5.26226	5.02509	5.30046	4.95648	4.79303	4.97797	4.79303	4.77619	5.02393	HIC1	NA	NA	NA	3090	NA	NA	NA	hypermethylated in cancer 1	NA	NA	NA	3'UTR	NA	NA	NA	1962236	Island	17	F	AGTGAGGCCAGGTGAGGCCGCCGAGAGGTGGAGCCGCCACTGTGGCGACG
cg20682981	3.92089	0.000744608	0.171314	0.242136	-0.0708221	0.172538	0.1596	0.1578	0.1963	0.1704	0.2106	0.2236	0.3371	0.1912	0.2482	-2.45355	0.0237511	5.23459	5.12017	5.26226	5.02509	5.30046	4.95648	4.79303	4.97797	4.79303	4.77619	5.02393	HIC1	NA	NA	NA	3090	NA	NA	NA	hypermethylated in cancer 1	NA	NA	NA	3'UTR	NA	NA	NA	1962627	S_Shore	17	F	GGGGCTAGTGCCACTTGTGCAAAATGAGGAACTTCACATTATCAGTCCCG
cg13758899	3.29913	0.00330588	0.122126	0.177758	-0.0556326	0.130412	0.1188	0.1076	0.1429	0.1109	0.1528	0.149	0.2314	0.1254	0.2303	2.50437	0.0213322	6.71608	6.92985	6.87582	7.09686	6.74605	7.10476	7.05343	7.07161	7.05343	7.13087	6.97787	ZFP3	NA	NA	NA	124961	NA	NA	NA	ZFP3 zinc finger protein	NA	NA	NA	TSS1500	NA	NA	NA	4981403	Island	17	F	CCAAGCATTGCTCTAGGCTCAAGAACTCGAGAATCCGCTTCGCATTCCCG
cg24680602	3.28121	0.00344875	0.143604	0.204894	-0.0612902	0.179706	0.1235	0.1404	0.1442	0.1302	0.266	0.178	0.2432	0.1401	0.1971	2.70827	0.0137695	5.79714	5.57276	5.63992	5.75532	5.86279	5.96531	5.78029	5.94888	5.78029	6.0422	5.81449	ZNF232	NA	NA	NA	7775	NA	NA	NA	zinc finger protein 232	NA	NA	NA	1stExon	5'UTR	NA	NA	5026393	Island	17	R	GACCTGGGCTGGATCCTTAGGCTCCGAAGAGATGGGCCCCATCCTTGTCG
cg19052952	3.01024	0.00649618	0.153419	0.220096	-0.0666769	0.187148	0.1331	0.1432	0.1511	0.1526	0.3309	0.2022	0.2296	0.1544	0.1834	2.70827	0.0137695	5.79714	5.57276	5.63992	5.75532	5.86279	5.96531	5.78029	5.94888	5.78029	6.0422	5.81449	ZNF232	NA	NA	NA	7775	NA	NA	NA	zinc finger protein 232	NA	NA	NA	TSS200	NA	NA	NA	5026574	Island	17	R	GGGGCTGGGGCACACGTCGGTGGCCACATGCTCCTGGATACAAATGGTCG
cg03784353	3.71617	0.00122104	0.217692	0.282801	-0.0651094	0.252494	0.1932	0.1987	0.2302	0.2138	0.3411	0.2421	0.2999	0.2463	0.2846	2.70827	0.0137695	5.79714	5.57276	5.63992	5.75532	5.86279	5.96531	5.78029	5.94888	5.78029	6.0422	5.81449	ZNF232	NA	NA	NA	7775	NA	NA	NA	zinc finger protein 232	NA	NA	NA	TSS200	NA	NA	NA	5026585	Island	17	R	CGGGGAAAAGGCGACCATTTGTATCCAGGAGCATGTGGCCACCGACGTGT
cg23729107	3.68591	0.00131331	0.083467	0.163521	-0.0800539	0.0910846	0.0881	0.0685	0.1039	0.0658	0.1231	0.1351	0.2678	0.0948	0.1968	-2.50138	0.0214681	3.9153	4.09156	4.31348	3.96228	3.92789	3.76842	3.71861	4.03079	3.71861	3.89426	3.93412	FBXO39	NA	NA	NA	162517	NA	NA	NA	F-box protein 39	NA	NA	NA	TSS1500	NA	NA	NA	6679264	Island	17	F	GCTTCTGCGCACAGGGAAGACATTCGGCCCCGAACTTGGGGCTCAAAACG
cg00376544	4.0725	0.000515553	0.0940358	0.211986	-0.11795	0.0993826	0.0951	0.0718	0.1096	0.0943	0.112	0.2338	0.3237	0.1194	0.2709	-2.50138	0.0214681	3.9153	4.09156	4.31348	3.96228	3.92789	3.76842	3.71861	4.03079	3.71861	3.89426	3.93412	FBXO39	NA	NA	NA	162517	NA	NA	NA	F-box protein 39	NA	NA	NA	TSS1500	NA	NA	NA	6679348	Island	17	F	AGGGCGAGACGGGGCCCTGGCCAGGCGTTGGGAGGCGGGAGGCTCGGCCG
cg11871421	3.13757	0.00483218	0.238928	0.306343	-0.067415	0.241663	0.2483	0.2296	0.2411	0.2341	0.2524	0.3204	0.3643	0.2339	0.3608	-2.50138	0.0214681	3.9153	4.09156	4.31348	3.96228	3.92789	3.76842	3.71861	4.03079	3.71861	3.89426	3.93412	FBXO39	NA	NA	NA	162517	NA	NA	NA	F-box protein 39	NA	NA	NA	TSS200	NA	NA	NA	6679476	Island	17	R	GCAGGTTTGGGGCTCTGCGACCCGGGGGCAGGAACAGAGCCTTGCAGGCG
cg06091013	3.16434	0.00453903	0.103778	0.167751	-0.0639729	0.108344	0.1072	0.0854	0.11	0.1079	0.1129	0.1854	0.217	0.1045	0.219	-2.50138	0.0214681	3.9153	4.09156	4.31348	3.96228	3.92789	3.76842	3.71861	4.03079	3.71861	3.89426	3.93412	FBXO39	NA	NA	NA	162517	NA	NA	NA	F-box protein 39	NA	NA	NA	TSS200	NA	NA	NA	6679482	Island	17	R	TTGGGGCTCTGCGACCCGGGGGCAGGAACAGAGCCTTGCAGGCGGCAGCG
cg02093112	3.71443	0.00122616	0.130675	0.230179	-0.0995039	0.138275	0.1395	0.1059	0.1493	0.1204	0.1502	0.2203	0.3495	0.1451	0.2859	-2.50138	0.0214681	3.9153	4.09156	4.31348	3.96228	3.92789	3.76842	3.71861	4.03079	3.71861	3.89426	3.93412	FBXO39	NA	NA	NA	162517	NA	NA	NA	F-box protein 39	NA	NA	NA	TSS200	NA	NA	NA	6679495	Island	17	R	ACCCGGGGGCAGGAACAGAGCCTTGCAGGCGGCAGCGCGTCACAAAGGCG
cg07540103	3.93207	0.000724713	0.122722	0.220853	-0.0981315	0.122769	0.1309	0.1063	0.1271	0.1265	0.1376	0.2155	0.3432	0.1413	0.2665	-2.50138	0.0214681	3.9153	4.09156	4.31348	3.96228	3.92789	3.76842	3.71861	4.03079	3.71861	3.89426	3.93412	FBXO39	NA	NA	NA	162517	NA	NA	NA	F-box protein 39	NA	NA	NA	TSS200	NA	NA	NA	6679499	Island	17	R	CGGCCGCCTTTGTGACGCGCTGCCGCCTGCAAGGCTCTGTTCCTGCCCCC
cg17097923	3.68165	0.00132686	0.119462	0.190401	-0.0709393	0.124716	0.1129	0.119	0.1221	0.1186	0.1309	0.1914	0.2763	0.1353	0.2181	-2.50138	0.0214681	3.9153	4.09156	4.31348	3.96228	3.92789	3.76842	3.71861	4.03079	3.71861	3.89426	3.93412	FBXO39	NA	NA	NA	162517	NA	NA	NA	F-box protein 39	NA	NA	NA	TSS200	NA	NA	NA	6679541	Island	17	R	GGCGGCCGGAGCTTGGCATTTAGCTTGGGCCAGAGCAAGGCGCAGACCCG
cg02374745	3.57352	0.00172028	0.149263	0.260266	-0.111004	0.159767	0.1318	0.1306	0.1683	0.156	0.156	0.2774	0.3936	0.1855	0.2888	-2.50138	0.0214681	3.9153	4.09156	4.31348	3.96228	3.92789	3.76842	3.71861	4.03079	3.71861	3.89426	3.93412	FBXO39	NA	NA	NA	162517	NA	NA	NA	F-box protein 39	NA	NA	NA	1stExon	5'UTR	NA	NA	6679564	Island	17	R	CTTGGGCCAGAGCAAGGCGCAGACCCGGGGCGCCCATGGAGTTGGCGTCG
cg20723355	3.7847	0.00103502	0.126839	0.223782	-0.0969429	0.137105	0.1275	0.1121	0.1346	0.1229	0.1563	0.2187	0.3239	0.1497	0.2703	-2.50138	0.0214681	3.9153	4.09156	4.31348	3.96228	3.92789	3.76842	3.71861	4.03079	3.71861	3.89426	3.93412	FBXO39	NA	NA	NA	162517	NA	NA	NA	F-box protein 39	NA	NA	NA	5'UTR	NA	NA	NA	6679597	Island	17	R	CCATGGAGTTGGCGTCGGAGCAACAGCTGCGCGGGCGGAGCAGGTAGGCG
cg24517323	-3.08096	0.00551375	0.632328	0.558845	0.0734828	0.651809	0.6086	0.7037	0.6008	0.5967	0.5494	0.6031	0.5514	0.5707	0.5197	3.04464	0.00655603	6.44681	6.43546	6.41496	6.3972	6.35832	6.55967	6.83091	6.43817	6.83091	6.72731	6.54397	NEURL4	NA	NA	NA	84461	NA	NA	NA	neuralized homolog 4 (Drosophila)	NA	NA	NA	Body	NA	NA	NA	7227564	Island	17	F	ACTCCAGCACCCCCTTCTTCCAAGGCAGGGGACACGGTGGGCGTGGTACG
cg01479396	3.00054	0.00664345	0.616947	0.695904	-0.0789574	0.643529	0.6584	0.5902	0.5522	0.6404	0.6906	0.7129	0.7244	0.6983	0.6533	-3.31003	0.00360375	8.53332	8.30505	8.33299	8.28445	8.53367	8.23084	8.29318	8.05838	8.29318	8.19074	8.30558	SHBG	SAT2	NA	NA	6462	112483	NA	NA	sex hormone-binding globulin	spermidine/spermine N1-acetyltransferase family member 2	NA	NA	Body	3'UTR	NA	NA	7529693	N_Shore	17	F	GTCTTGAGTTTCTCCTTCCCCATCAGCTGAAGCACTCTTCAGAGACTACG
cg05460226	3.03149	0.00618453	0.474082	0.545985	-0.0719023	0.521465	0.4789	0.4713	0.4961	0.4026	0.5119	0.5544	0.6096	0.4846	0.5694	-2.92448	0.00856707	11.0832	11.038	10.6594	10.8585	10.7588	10.6741	10.4308	10.4171	10.4308	10.7738	10.7125	PIK3R5	NA	NA	NA	23533	NA	NA	NA	phosphoinositide-3-kinase, regulatory subunit 5	NA	NA	NA	Body	NA	NA	NA	8804279		17	F	CGGTCTTTGGTGGAAACCCAACGCCCTGCCAAGACATTTGCATTTTAAAT
cg01449663	3.11728	0.00506654	0.235864	0.292105	-0.0562415	0.250209	0.2425	0.221	0.231	0.2346	0.2453	0.2932	0.3651	0.2485	0.3084	-2.34079	0.0300605	4.9031	5.24331	5.07871	5.16452	5.08125	4.91124	4.8078	4.96054	4.8078	4.90592	4.98642	NTN1	NA	NA	NA	9423	NA	NA	NA	netrin 1	NA	NA	NA	Body	NA	NA	NA	8926249	Island	17	R	TGGGTGCCCTTCCAGTTCTACTCCACGCAGTGCCGCAAGATGTACAACCG
cg23402144	-2.98542	0.00687932	0.702329	0.630622	0.0717072	0.701899	0.7002	0.7158	0.713	0.6808	0.6601	0.6834	0.5588	0.6172	0.6336	-2.34079	0.0300605	4.9031	5.24331	5.07871	5.16452	5.08125	4.91124	4.8078	4.96054	4.8078	4.90592	4.98642	NTN1	NA	NA	NA	9423	NA	NA	NA	netrin 1	NA	NA	NA	Body	NA	NA	NA	9099485		17	R	CGAGGCTGGCTCTGCACCCCAGGCCCTGCCCAGCTGCTGGCAGCACAGGG
cg07049421	-3.85957	0.000863737	0.846037	0.786168	0.0598696	0.842919	0.8359	0.8682	0.8555	0.8277	0.8048	0.8295	0.7544	0.7588	0.7833	-2.35976	0.0289003	9.56487	9.22054	8.88563	8.95664	8.72221	8.88817	8.48025	8.77916	8.48025	8.68417	8.86619	GAS7	NA	NA	NA	8522	NA	NA	NA	growth arrest-specific 7	NA	NA	NA	Body	NA	NA	NA	9821552		17	R	CGCTCTTCATCAGACCCCAGAGAGTCAGATGGGACAGAATGTCCACAGCC
cg18657751	-3.78987	0.00102219	0.789855	0.706417	0.0834387	0.777833	0.7829	0.8199	0.7834	0.7853	0.7411	0.7661	0.6445	0.7007	0.6797	-2.35976	0.0289003	9.56487	9.22054	8.88563	8.95664	8.72221	8.88817	8.48025	8.77916	8.48025	8.68417	8.86619	GAS7	NA	NA	NA	8522	NA	NA	NA	growth arrest-specific 7	NA	NA	NA	Body	NA	NA	NA	9834056		17	F	CGGTTTTTGGCATATGGAGCTATATTATTCATGGCAGTCAAATACATCCT
cg24849872	3.9839	0.000639177	0.221672	0.28971	-0.0680385	0.267539	0.2304	0.1879	0.2227	0.1999	0.2518	0.2842	0.3213	0.2777	0.3135	3.12385	0.00548916	5.01403	5.61466	5.1773	5.14217	5.40513	5.64188	5.62674	5.66221	5.62674	5.58903	5.44999	ZNF287	NA	NA	NA	57336	NA	NA	NA	zinc finger protein 287	NA	NA	NA	5'UTR	NA	NA	NA	16472123	Island	17	F	GAGGGCAAAGACGGGGTGGAGGCTGCTGTGGGCCCAGTCCCAGCGTTGCG
cg26126806	3.55136	0.00181406	0.404495	0.479708	-0.0752128	0.45728	0.4128	0.3809	0.3653	0.4061	0.4391	0.4601	0.5285	0.4607	0.5101	-3.24447	0.0041814	6.63964	6.67123	6.55166	6.35738	6.54251	6.41504	6.45258	6.3553	6.45258	6.06767	6.45056	RAI1	NA	NA	NA	10743	NA	NA	NA	retinoic acid induced 1	NA	NA	NA	5'UTR	NA	NA	NA	17685031	Island	17	F	CGGGTGGGGTCTGCCTCAAAGTTGTTGGTACGGCCAGCCCGCTGCTGTTT
cg21816330	3.27491	0.0035004	0.240837	0.364484	-0.123647	0.296244	0.269	0.2005	0.2273	0.2111	0.2753	0.3226	0.5119	0.2848	0.4279	-2.26723	0.0349794	6.95041	6.40566	6.42169	6.80347	6.7607	6.4212	6.54608	6.39813	6.54608	5.77178	6.50252	RAB34	NA	NA	NA	83871	NA	NA	NA	RAB34, member RAS oncogene family	NA	NA	NA	Body	5'UTR	1stExon	NA	27044629	Island	17	F	CGGGTTATTGTAGGAACCATCCGGCCCCGCGTAATCGTAGGAACTATCCG
cg02530437	3.43551	0.00239217	0.147306	0.216325	-0.0690184	0.17675	0.1375	0.1184	0.1569	0.147	0.1574	0.2286	0.2714	0.1699	0.2544	-2.26723	0.0349794	6.95041	6.40566	6.42169	6.80347	6.7607	6.4212	6.54608	6.39813	6.54608	5.77178	6.50252	RAB34	NA	NA	NA	83871	NA	NA	NA	RAB34, member RAS oncogene family	NA	NA	NA	Body	5'UTR	1stExon	NA	27044745	Island	17	R	CGCCCCCGGGCCGCTCTGTAATGGTAGGGCAGCCTCAGCCCCGAGATGAC
cg08839210	2.87847	0.0087927	0.296635	0.351031	-0.0543963	0.300418	0.317	0.2879	0.257	0.3208	0.3128	0.3274	0.3988	0.3411	0.3751	-2.26723	0.0349794	6.95041	6.40566	6.42169	6.80347	6.7607	6.4212	6.54608	6.39813	6.54608	5.77178	6.50252	RAB34	NA	NA	NA	83871	NA	NA	NA	RAB34, member RAS oncogene family	NA	NA	NA	TSS200	Body	NA	NA	27045048	Island	17	F	GGGAGAGCAGCCTGGGGAGTCCCTATCTGGATAGGCTCCAGCCTGGGTCG
cg14173815	-2.94706	0.00751442	0.635213	0.571568	0.0636455	0.641437	0.616	0.6735	0.6507	0.5945	0.6228	0.6045	0.5105	0.5544	0.5657	2.05755	0.0533265	7.38415	7.52137	7.29893	7.58392	7.66621	7.46195	7.87758	7.60398	7.87758	7.69184	7.59675	RPL23A	SNORD42A	SNORD4B	SNORD4A	6147	26809	26772	26773	ribosomal protein L23a	small nucleolar RNA, C/D box 42A	small nucleolar RNA, C/D box 4B	small nucleolar RNA, C/D box 4A	Body	TSS1500	TSS200	NA	27049557	N_Shelf	17	F	CGTTCTGCCCCTGGGATTGGGGCTTCAGGCCCTTAGATTTCAGGGTGCAG
cg20927567	-2.95204	0.00742902	0.699311	0.637323	0.0619882	0.699425	0.6878	0.7248	0.7053	0.6793	0.6572	0.6777	0.5867	0.6447	0.6204	2.05755	0.0533265	7.38415	7.52137	7.29893	7.58392	7.66621	7.46195	7.87758	7.60398	7.87758	7.69184	7.59675	RPL23A	SNORD42A	SNORD4B	SNORD4A	6147	26809	26772	26773	ribosomal protein L23a	small nucleolar RNA, C/D box 42A	small nucleolar RNA, C/D box 4B	small nucleolar RNA, C/D box 4A	Body	TSS1500	NA	NA	27049656	N_Shelf	17	R	CGAGGTACCAATCACTTTGTTCAGACTTTGGTCGCTTTACAGTGTCATCA
cg03702413	-3.45231	0.00229835	0.861538	0.807555	0.0539836	0.836038	0.8578	0.8804	0.8555	0.878	0.8046	0.8205	0.8043	0.8128	0.7955	2.59206	0.0176945	4.32403	4.27907	4.19748	4.29985	4.27234	4.41014	4.46863	4.51843	4.46863	4.54192	4.37805	TLCD1	NA	NA	NA	116238	NA	NA	NA	TLC domain containing 1	NA	NA	NA	3'UTR	NA	NA	NA	27051499	N_Shore	17	R	CGGACAAGGCCAGAAACAGCTTCATATGGACACTGGGACTTAGCCCCAAG
cg22798362	-3.23919	0.00380773	0.617994	0.522238	0.0957563	0.614577	0.5877	0.6322	0.7075	0.5481	0.5668	0.537	0.4582	0.547	0.5021	2.81901	0.0108115	6.1381	6.06705	6.22215	5.78376	6.53231	6.37721	6.48374	6.49697	6.48374	6.64958	6.32346	MYO1D	NA	NA	NA	4642	NA	NA	NA	myosin ID	NA	NA	NA	Body	NA	NA	NA	30850485	S_Shelf	17	F	TTTTCTGTTTCTCATTTGCATCATGCTCTTTCGCTATTCGTGACATTTCG
cg05781649	3.48309	0.00213564	0.135679	0.186368	-0.0506887	0.130582	0.1328	0.1188	0.1461	0.15	0.1634	0.1673	0.2133	0.155	0.2328	2.81901	0.0108115	6.1381	6.06705	6.22215	5.78376	6.53231	6.37721	6.48374	6.49697	6.48374	6.64958	6.32346	MYO1D	NA	NA	NA	4642	NA	NA	NA	myosin ID	NA	NA	NA	Body	NA	NA	NA	31146240	N_Shelf	17	F	CGGTCTGGATAGTGTGATTGCAAGAAGGGAGGCTATGCTAGCTTGGTTAT
cg14796318	3.02511	0.00627649	0.178034	0.25364	-0.0756062	0.18359	0.2193	0.1911	0.1257	0.1705	0.2205	0.209	0.3064	0.2498	0.2826	2.92574	0.00854313	11.1892	11.3696	11.4623	11.2072	10.875	11.3773	11.5018	11.8084	11.5018	11.4951	11.3788	CCL5	NA	NA	NA	6352	NA	NA	NA	chemokine (C-C motif) ligand 5	NA	NA	NA	3'UTR	NA	NA	NA	34198571		17	R	TAAGCCGATTTTTCATGTTTGCCAGTAAGCTCCTGTGAGGGGTTGAGACG
cg11769960	2.92372	0.00792806	0.211727	0.261947	-0.0502199	0.235491	0.2124	0.2221	0.1832	0.2054	0.2193	0.2528	0.3166	0.2433	0.2778	-2.15196	0.0441914	4.06101	4.02981	4.1419	4.13884	4.04398	3.93538	3.91162	3.94276	3.91162	3.96096	4.00779	LHX1	NA	NA	NA	3975	NA	NA	NA	LIM homeobox 1	NA	NA	NA	TSS1500	NA	NA	NA	35293627	Island	17	R	AGGAGGGAGATTCTGCTGCTAAGAGCCTCCTCCCCCTCCAAAGATGTGCG
cg14754787	4.16768	0.000409156	0.11883	0.224849	-0.106019	0.130286	0.1193	0.0813	0.1325	0.1307	0.1653	0.2249	0.3285	0.141	0.2645	-2.15196	0.0441914	4.06101	4.02981	4.1419	4.13884	4.04398	3.93538	3.91162	3.94276	3.91162	3.96096	4.00779	LHX1	NA	NA	NA	3975	NA	NA	NA	LIM homeobox 1	NA	NA	NA	Body	NA	NA	NA	35299600	Island	17	F	GAAGGGACCATTGGGGATGAGCTCGCCCGGCTCCAGGCGGTCCACCAGCG
cg11183072	2.87109	0.00894203	0.364041	0.439657	-0.0756162	0.407646	0.4182	0.3372	0.2842	0.3729	0.4026	0.4069	0.4897	0.4286	0.4705	-2.36927	0.0283341	4.22592	4.32481	4.34096	4.29236	4.22619	4.01786	4.22526	4.20748	4.22526	4.13438	4.22205	GRB7	NA	NA	NA	2886	NA	NA	NA	growth factor receptor-bound protein 7	NA	NA	NA	TSS200	5'UTR	NA	NA	37894397		17	F	CTGGTGCGGCTGGGGGTTGCCTGGCAGGCTGTCGTCTGAGACCGATCTCG
cg08500763	3.30813	0.00323628	0.389704	0.46551	-0.0758061	0.425162	0.3988	0.3657	0.3729	0.386	0.4277	0.4292	0.539	0.4393	0.4925	-2.36927	0.0283341	4.22592	4.32481	4.34096	4.29236	4.22619	4.01786	4.22526	4.20748	4.22526	4.13438	4.22205	GRB7	NA	NA	NA	2886	NA	NA	NA	growth factor receptor-bound protein 7	NA	NA	NA	5'UTR	1stExon	NA	NA	37894636		17	F	CGGGGTTCAGGTAAGAACCCAAGCGGGCATTTATCCTTTGGGGGCAGGCA
cg05058167	3.00232	0.00661609	0.279951	0.357224	-0.0772729	0.320406	0.3058	0.2265	0.2805	0.2665	0.3195	0.3337	0.4241	0.3066	0.4022	-2.36927	0.0283341	4.22592	4.32481	4.34096	4.29236	4.22619	4.01786	4.22526	4.20748	4.22526	4.13438	4.22205	GRB7	NA	NA	NA	2886	NA	NA	NA	growth factor receptor-bound protein 7	NA	NA	NA	5'UTR	NA	NA	NA	37895424		17	F	AGAGTCCAAGACCGGCGGACCAAAAGAGGGCATTCCTGGGGGGCGGTGCG
cg05725940	-3.53764	0.00187463	0.617021	0.509819	0.107201	0.610065	0.6001	0.683	0.6058	0.5862	0.5643	0.474	0.4716	0.4618	0.5774	2.04373	0.0547985	6.71112	7.0675	6.77008	6.86275	7.38147	7.23903	7.77562	7.56471	7.77562	7.08079	7.22287	GSDMB	NA	NA	NA	55876	NA	NA	NA	gasdermin B	NA	NA	NA	TSS1500	TSS200	NA	NA	38074925		17	F	CGGGTGGGTAGGGCTGGGTGCCCCACCTCCCAAGCCTTTAGATAAGCCAC
cg22144450	-2.89084	0.00854781	0.752223	0.701404	0.0508186	0.776879	0.7682	0.7486	0.7438	0.7237	0.683	0.7273	0.7091	0.6735	0.7142	2.53522	0.0199792	6.45254	6.32621	6.27692	6.33421	6.29683	6.46051	6.93915	6.65074	6.93915	6.58825	6.52645	ORMDL3	NA	NA	NA	94103	NA	NA	NA	ORM1-like 3 (S. cerevisiae)	NA	NA	NA	Body	NA	NA	NA	38080378	N_Shelf	17	R	CGTGCTGGCCATCGGTCTCCTCCACATCGTGCTGCTGAGCATCCCGTTTG
cg05396212	4.18296	0.000394251	0.336166	0.408843	-0.072677	0.349634	0.3295	0.3097	0.3538	0.3382	0.3563	0.3951	0.4274	0.4456	0.4197	-2.1475	0.0445895	4.20003	4.13119	4.30305	4.34291	4.38664	3.98643	4.11241	3.86369	4.11241	4.17603	4.16148	KRT19	NA	NA	NA	3880	NA	NA	NA	keratin 19	NA	NA	NA	Body	NA	NA	NA	39683705	N_Shore	17	F	CGGCAGCGCGGCCCCTGGCCTAGACCTCTGGGCACTCTACAGCCGGGTCC
cg03593057	-3.62231	0.0015303	0.645855	0.56319	0.0826653	0.638833	0.6622	0.6883	0.6483	0.5916	0.6	0.5792	0.5731	0.602	0.4617	-3.1401	0.0052922	8.49523	8.4472	8.3769	8.28281	8.28016	8.24679	8.1787	8.2618	8.1787	8.23072	8.2979	DNAJC7	CNP	NA	NA	7266	1267	NA	NA	DnaJ (Hsp40) homolog, subfamily C, member 7	2',3'-cyclic nucleotide 3' phosphodiesterase	NA	NA	3'UTR	Body	NA	NA	40128637		17	F	CGAAACTGCTCTAAGCACACGGAGACGTGATGAAGGGAGGAGGTGAACTG
cg27395066	3.72129	0.00120607	0.41418	0.494627	-0.080447	0.427731	0.4363	0.3734	0.4385	0.395	0.4337	0.5021	0.5493	0.476	0.512	3.38362	0.00304827	5.89532	5.99262	6.02354	5.92423	6.23602	6.31516	6.44931	6.31626	6.44931	6.21724	6.1819	ACBD4	NA	NA	NA	79777	NA	NA	NA	acyl-CoA binding domain containing 4	NA	NA	NA	3'UTR	NA	NA	NA	43221220	N_Shore	17	R	CGCCCCGCCCCCGAGTCACGGCCAACCCAGCACCGGGGACGTGTACCACA
cg26909813	2.86079	0.0091544	0.244021	0.327821	-0.0838	0.212148	0.2391	0.2821	0.2951	0.1917	0.3221	0.2268	0.311	0.3566	0.4226	-2.83661	0.0104012	5.65085	5.72468	5.46977	5.37275	5.24212	5.11196	5.15849	5.26821	5.15849	5.15227	5.33096	RPRML	NA	NA	NA	388394	NA	NA	NA	reprimo-like	NA	NA	NA	TSS1500	NA	NA	NA	45057218	S_Shore	17	R	CGGTAATTCATGTTTTCTAAACTAGTCTACAATGACTATGTTTGTGTAAA
cg17787134	3.39792	0.00261591	0.067379	0.12267	-0.0552906	0.0624176	0.0732	0.0623	0.0687	0.0702	0.0771	0.1194	0.2111	0.0791	0.1266	-3.52315	0.00221634	4.2786	4.21879	4.15473	3.99484	3.92704	3.96629	3.8295	3.73639	3.8295	3.7654	3.97011	IGF2BP1	NA	NA	NA	10642	NA	NA	NA	insulin-like growth factor 2 mRNA binding protein 1	NA	NA	NA	TSS1500	NA	NA	NA	47073522	Island	17	R	CGGCTTTGACCAACTCATTCCGGATCCTCCGGCTCCCGGAGCCCGAGGGA
cg02745847	2.87801	0.00880202	0.255505	0.32905	-0.0735455	0.279123	0.2596	0.2219	0.2912	0.2258	0.2538	0.2954	0.4049	0.3026	0.3885	-3.52315	0.00221634	4.2786	4.21879	4.15473	3.99484	3.92704	3.96629	3.8295	3.73639	3.8295	3.7654	3.97011	IGF2BP1	NA	NA	NA	10642	NA	NA	NA	insulin-like growth factor 2 mRNA binding protein 1	NA	NA	NA	Body	NA	NA	NA	47075880	Island	17	R	CGCCGCCGCCGCGCCACCCCGCTCACGCCCCACTTTCAAATCAAAATGGC
cg07738730	-2.82296	0.00997665	0.723467	0.663974	0.0594938	0.767857	0.7126	0.7082	0.7067	0.7219	0.7125	0.6509	0.5967	0.7053	0.6545	-3.52315	0.00221634	4.2786	4.21879	4.15473	3.99484	3.92704	3.96629	3.8295	3.73639	3.8295	3.7654	3.97011	IGF2BP1	NA	NA	NA	10642	NA	NA	NA	insulin-like growth factor 2 mRNA binding protein 1	NA	NA	NA	Body	NA	NA	NA	47077165	S_Shore	17	R	CCCCAGCTGGATTTTCCAAAGAATATGCCTTGGCTGTACTATCCTTTTCG
cg22947322	-2.89867	0.00839609	0.466966	0.363757	0.103209	0.459461	0.4026	0.5426	0.5152	0.4151	0.3856	0.4423	0.3862	0.2309	0.3738	-3.52315	0.00221634	4.2786	4.21879	4.15473	3.99484	3.92704	3.96629	3.8295	3.73639	3.8295	3.7654	3.97011	IGF2BP1	NA	NA	NA	10642	NA	NA	NA	insulin-like growth factor 2 mRNA binding protein 1	NA	NA	NA	Body	NA	NA	NA	47091978	Island	17	F	ACCATGACCTGCGGTGGGAAACAGGCGCTGCAGCTGGCTTCTTCCTGGCG
cg10950924	-3.02819	0.0062319	0.556958	0.426434	0.130524	0.527508	0.4967	0.6204	0.632	0.5082	0.4637	0.5281	0.4765	0.2407	0.4231	-3.52315	0.00221634	4.2786	4.21879	4.15473	3.99484	3.92704	3.96629	3.8295	3.73639	3.8295	3.7654	3.97011	IGF2BP1	NA	NA	NA	10642	NA	NA	NA	insulin-like growth factor 2 mRNA binding protein 1	NA	NA	NA	Body	NA	NA	NA	47092072	Island	17	R	TGGTTGGCAGCTAGGGGGAGACGCGGATCCCTGAGGGCTACTGCGCAGCG
cg18128536	-3.00012	0.00664988	0.537769	0.428625	0.109144	0.486137	0.4618	0.6208	0.6504	0.4696	0.4203	0.507	0.4299	0.3353	0.4506	-3.52315	0.00221634	4.2786	4.21879	4.15473	3.99484	3.92704	3.96629	3.8295	3.73639	3.8295	3.7654	3.97011	IGF2BP1	NA	NA	NA	10642	NA	NA	NA	insulin-like growth factor 2 mRNA binding protein 1	NA	NA	NA	Body	NA	NA	NA	47092178	Island	17	R	TCGTCATCAGGGGGCACTAAGGACCCCGAGGAGCACGGGGATGTCTGCCG
cg15797422	-2.95646	0.00735384	0.77845	0.724136	0.054314	0.771818	0.7698	0.8008	0.7811	0.7687	0.7401	0.7537	0.6694	0.7321	0.7253	-2.75028	0.0125665	4.29799	4.17753	4.51014	4.58374	4.37387	4.22138	3.94562	3.72129	3.94562	4.21673	4.19939	NXPH3	NA	NA	NA	11248	NA	NA	NA	neurexophilin 3	NA	NA	NA	3'UTR	NA	NA	NA	47656736	S_Shelf	17	R	CCAGGGCTGGAAGGACAGGCCTGCCCATGCAGGAGACCATCTGGACACCG
cg14764661	3.52008	0.00195505	0.206123	0.264926	-0.0588028	0.228232	0.2004	0.1892	0.214	0.1987	0.2173	0.2806	0.3013	0.2352	0.2902	-2.04773	0.054369	5.72223	5.37777	5.71706	6.35773	6.0589	5.62121	5.26857	5.08441	5.26857	5.41094	5.58874	MRC2	NA	NA	NA	9902	NA	NA	NA	mannose receptor, C type 2	NA	NA	NA	TSS1500	NA	NA	NA	60704382	N_Shore	17	R	CTGCACCGGGAACACTGACACAGGGGTCACGAAAATGCTAAAACAAGACG
cg04602992	3.18459	0.00432869	0.230343	0.31828	-0.0879374	0.263513	0.2247	0.2179	0.2708	0.1748	0.2422	0.3231	0.4075	0.2524	0.3662	2.41195	0.025919	6.95843	7.37644	6.9098	6.57616	8.00031	7.56015	7.87928	7.27449	7.87928	8.11183	7.45262	CD79B	NA	NA	NA	974	NA	NA	NA	CD79b molecule, immunoglobulin-associated beta	NA	NA	NA	1stExon	5'UTR	NA	NA	62009628		17	R	CGGTGACCATGGCCAGGCTGGCGTTGTCTCCTGTGCCCAGCCACTGGATG
cg21828432	-3.17397	0.0044378	0.830729	0.769193	0.0615354	0.819997	0.8217	0.8499	0.8246	0.8374	0.7864	0.8044	0.7062	0.8094	0.7396	-2.04664	0.0544857	3.66477	4.03516	4.0337	3.66229	3.58597	3.71384	3.61324	3.46741	3.61324	3.68892	3.70785	C17orf77	CD300LD	NA	NA	146723	100131439	NA	NA	chromosome 17 open reading frame 77	CD300 molecule-like family member d	NA	NA	TSS1500	Body	NA	NA	72580458		17	R	TTGCATCATGTGCATTCCCACCTGCAGGGTATGAGGGCTCCAGGTACTCG
cg03533256	3.00473	0.00657948	0.591678	0.662911	-0.0712336	0.61652	0.6046	0.6045	0.5154	0.6173	0.6462	0.6977	0.655	0.6815	0.6341	-2.89941	0.00905596	10.195	10.1557	9.75191	9.68077	9.64594	9.80177	9.56549	9.51312	9.56549	8.6511	9.65262	CD300E	NA	NA	NA	342510	NA	NA	NA	CD300e molecule	NA	NA	NA	TSS1500	NA	NA	NA	72620088		17	R	CCCTGAGATTTCATGACTCGGAATTTCATGAAAGTCAGTCCCAGTTTACG
cg10755077	-3.66419	0.00138379	0.77397	0.719249	0.0547208	0.757606	0.776	0.7977	0.7881	0.7504	0.712	0.7385	0.7408	0.6982	0.7067	2.00585	0.0590205	8.50344	8.79562	8.75846	8.66164	8.59536	8.89052	8.85213	8.85469	8.85213	8.79068	8.75547	Septin 9	NA	NA	NA	NA	NA	NA	NA	NA	NA	NA	NA	5'UTR	Body	NA	NA	75318882		17	F	CGCCGCGTTGTCAGGCTGCAAGCCACTGCGAGAGCTGCTCTGATCCCCAA
cg20923885	3.76069	0.00109678	0.532965	0.596051	-0.0630854	0.556916	0.5215	0.5285	0.5436	0.5144	0.5506	0.6283	0.5851	0.6177	0.5986	2.00585	0.0590205	-1.11042	8.79562	8.75846	8.66164	8.59536	8.89052	8.85213	8.85469	8.85213	8.79068	7.79408	Septin 9	NA	NA	NA	NA	NA	NA	NA	NA	NA	NA	NA	Body	5'UTR	NA	NA	75473610		17	R	GGCTGAGAAATAGTCCGCTGTGTTGACTCAGCACGTTGGGTTTCTCCACG
cg05344066	-2.89422	0.00848188	0.667938	0.607071	0.0608668	0.670935	0.6602	0.6673	0.6901	0.6512	0.6234	0.6526	0.5439	0.618	0.5974	-2.65191	0.0155568	4.7308	4.74682	5.12444	4.93885	4.84752	4.6782	4.79536	4.69441	4.79536	4.49515	4.78469	TMEM105	NA	NA	NA	284186	NA	NA	NA	transmembrane protein 105	NA	NA	NA	3'UTR	NA	NA	NA	79285955	S_Shore	17	F	CGAGGAAGAACCAGTCCCCTGTGCCATCTGCAGGGCTTGCCACACAATCT
cg03841376	-3.59473	0.001635	0.856976	0.791562	0.065414	0.841633	0.8679	0.877	0.852	0.8464	0.7879	0.8369	0.7336	0.778	0.8214	-2.65191	0.0155568	4.7308	4.74682	5.12444	4.93885	4.84752	4.6782	4.79536	4.69441	4.79536	4.49515	4.78469	TMEM105	NA	NA	NA	284186	NA	NA	NA	transmembrane protein 105	NA	NA	NA	TSS200	NA	NA	NA	79304594		17	R	CGGACCCTGGCCTGTGCCTGCTCCCTGGTACCTCTGAACAGGGCTTTCTG
cg19563510	2.98951	0.00681465	0.41994	0.489052	-0.0691127	0.416569	0.461	0.347	0.4074	0.4677	0.4309	0.4867	0.5263	0.4972	0.5042	-2.53094	0.0201617	7.75215	7.52663	7.24868	7.25641	7.43154	7.19573	7.04041	7.22514	7.04041	7.321	7.30381	MAFG	NA	NA	NA	4097	NA	NA	NA	v-maf musculoaponeurotic fibrosarcoma oncogene homolog G (avian)	NA	NA	NA	5'UTR	TSS200	NA	NA	79881483	S_Shore	17	F	TGCGGGCGCGGCGGGGAGGCAGAGGCAATGTGCTGAGTCAGCGTGACTCG
cg19729649	3.08736	0.00543232	0.112628	0.16449	-0.0518621	0.137475	0.1171	0.0801	0.1145	0.114	0.1203	0.1836	0.2035	0.1281	0.1868	-2.49776	0.0216333	4.1723	4.17897	4.28933	4.24642	4.1696	3.91482	4.09951	4.12574	4.09951	4.16028	4.14565	NOTUM	NA	NA	NA	147111	NA	NA	NA	notum pectinacetylesterase homolog (Drosophila)	NA	NA	NA	TSS1500	NA	NA	NA	79919727	Island	17	F	CCGCTTTGATCCCGGGGGGCCCTGCTGGATAAAAGTCCCTGGCGGCTCCG
cg19461621	3.78009	0.00104662	0.120386	0.173225	-0.0528389	0.135758	0.1316	0.0959	0.1135	0.1252	0.1349	0.1898	0.2138	0.1406	0.1871	2.59652	0.0175262	4.73563	4.99516	5.30443	5.55751	5.4408	5.3006	5.99773	5.9956	5.99773	6.88641	5.62116	COLEC12	NA	NA	NA	81035	NA	NA	NA	collectin sub-family member 12	NA	NA	NA	TSS1500	NA	NA	NA	500979	S_Shore	18	F	AGTTTGGGGTGTAGAAGCGACCCCAGCAGCAGCGGCACCTTAGGTGCTCG
cg11659030	-4.68635	0.00011613	0.931245	0.87655	0.0546948	0.923124	0.9464	0.9266	0.9292	0.9309	0.8676	0.8993	0.8432	0.9099	0.8627	-2.13853	0.0453981	4.27397	4.0957	4.21924	4.18634	3.95381	4.11179	4.09204	3.84227	4.09204	3.70846	4.05757	TXNDC2	NA	NA	NA	84203	NA	NA	NA	thioredoxin domain containing 2 (spermatozoa)	NA	NA	NA	5'UTR	1stExon	NA	NA	9886064		18	F	CGTGCCACCCAAATGTAAGTTTTACTCATATTTTGATGTTAGGATGGATA
cg11082907	3.23716	0.00382597	0.145183	0.1984	-0.0532176	0.171314	0.1456	0.1013	0.1578	0.1499	0.1799	0.1853	0.2563	0.1658	0.2046	2.0485	0.0542864	4.72117	5.16945	5.08481	4.7947	5.33026	5.28513	5.23806	5.15394	5.23806	5.36699	5.13826	CABLES1	NA	NA	NA	91768	NA	NA	NA	Cdk5 and Abl enzyme substrate 1	NA	NA	NA	1stExon	Body	NA	NA	20716435	Island	18	F	CGGGGACGCCTCAACTCGTTCACTCAGGGAATCCTGCCCATCGCCTTCTC
cg06230674	2.89525	0.00846198	0.381907	0.431944	-0.050037	0.401629	0.3835	0.3681	0.3725	0.3838	0.4077	0.4256	0.4513	0.397	0.4782	2.0485	0.0542864	4.72117	5.16945	5.08481	4.7947	5.33026	5.28513	5.23806	5.15394	5.23806	5.36699	5.13826	CABLES1	NA	NA	NA	91768	NA	NA	NA	Cdk5 and Abl enzyme substrate 1	NA	NA	NA	Body	NA	NA	NA	20716991	Island	18	F	GAACTTCTCCGGAGGGTCACGCGTGTCTGCTACAAGTTCAGGCTCACACG
cg06914048	3.59358	0.0016395	0.128295	0.182675	-0.0543801	0.124112	0.1233	0.1073	0.1345	0.1523	0.161	0.1822	0.203	0.1397	0.2275	2.0485	0.0542864	4.72117	5.16945	5.08481	4.7947	5.33026	5.28513	5.23806	5.15394	5.23806	5.36699	5.13826	CABLES1	NA	NA	NA	91768	NA	NA	NA	Cdk5 and Abl enzyme substrate 1	NA	NA	NA	3'UTR	Body	NA	NA	20839953		18	F	TAACAGTCAAGGCTCACTAGAGGAGTCCCGGGCCCCCTAGGCTGGCTCCG
cg21248196	-3.23207	0.00387201	0.761018	0.654102	0.106917	0.728535	0.7537	0.8272	0.8012	0.6944	0.7258	0.7256	0.5355	0.6427	0.6408	2.30061	0.0326616	2.92491	2.92098	2.87681	2.82579	2.85665	2.90653	3.01184	3.43991	3.01184	3.25701	3.00323	PSMA8	NA	NA	NA	143471	NA	NA	NA	proteasome (prosome, macropain) subunit, alpha type, 8	NA	NA	NA	Body	NA	NA	NA	23714084	S_Shore	18	R	CGATGGCCTGACAGGTCAGAGCGGGGAATAGTCCGGTAATAGTTGCTTCC
cg02935338	2.90835	0.00821221	0.204737	0.294031	-0.089294	0.238307	0.1956	0.1855	0.2056	0.1987	0.1962	0.3256	0.4043	0.2071	0.337	2.46443	0.0232126	3.32294	3.43223	3.58905	3.64532	3.50102	3.94287	3.51953	3.69884	3.51953	3.65949	3.58308	CDH2	NA	NA	NA	1000	NA	NA	NA	cadherin 2, type 1, N-cadherin (neuronal)	NA	NA	NA	Body	NA	NA	NA	25755847	Island	18	F	GGACCCTCTAGCTGGGCGGGTGCAGTGCCCTGGTCCCAAGTCGGTCTCCG
cg13464915	3.50894	0.00200781	0.172462	0.285222	-0.11276	0.209987	0.1411	0.1283	0.2041	0.1789	0.1913	0.3122	0.4131	0.2042	0.3053	2.46443	0.0232126	3.32294	3.43223	3.58905	3.64532	3.50102	3.94287	3.51953	3.69884	3.51953	3.65949	3.58308	CDH2	NA	NA	NA	1000	NA	NA	NA	cadherin 2, type 1, N-cadherin (neuronal)	NA	NA	NA	1stExon	5'UTR	NA	NA	25757202	Island	18	F	TGATCTCTGGGTCTGTTTTATTACTCCTGGTGCGAGTCCCGCGGACTCCG
cg09313439	3.04673	0.00596991	0.100419	0.160912	-0.0604925	0.12413	0.0911	0.0895	0.0979	0.0995	0.1173	0.186	0.2535	0.0966	0.1512	2.46443	0.0232126	3.32294	3.43223	3.58905	3.64532	3.50102	3.94287	3.51953	3.69884	3.51953	3.65949	3.58308	CDH2	NA	NA	NA	1000	NA	NA	NA	cadherin 2, type 1, N-cadherin (neuronal)	NA	NA	NA	1stExon	5'UTR	NA	NA	25757211	Island	18	F	CCAGCTCCTTGATCTCTGGGTCTGTTTTATTACTCCTGGTGCGAGTCCCG
cg14312538	3.43342	0.0024041	0.0717025	0.185395	-0.113693	0.100972	0.0613	0.047	0.0788	0.0705	0.0811	0.2132	0.3218	0.0825	0.2285	2.46443	0.0232126	3.32294	3.43223	3.58905	3.64532	3.50102	3.94287	3.51953	3.69884	3.51953	3.65949	3.58308	CDH2	NA	NA	NA	1000	NA	NA	NA	cadherin 2, type 1, N-cadherin (neuronal)	NA	NA	NA	TSS1500	NA	NA	NA	25757710	Island	18	R	CGCCTCACCCCCTTGCGGCCGAGGCCGGAGAACAGTCTCCAACTCGCCGG
cg25894658	2.94291	0.0075865	0.0606413	0.150134	-0.0894927	0.0648031	0.0557	0.0456	0.0697	0.0675	0.082	0.1725	0.3378	0.0609	0.0975	-2.10786	0.0482656	4.55434	4.57643	4.40231	5.4444	4.43601	4.48045	4.36544	4.04279	4.36544	4.1542	4.48218	DSG2	NA	NA	NA	1829	NA	NA	NA	desmoglein 2	NA	NA	NA	1stExon	NA	NA	NA	29078241	Island	18	F	CGCCCTGCTGCTTCTCCTGGTAAGTGCCGCAAGCGGGACAGGGGAGCCAC
cg01865609	3.29976	0.00330092	0.330289	0.408412	-0.0781229	0.334037	0.2949	0.3762	0.3467	0.2996	0.3842	0.4286	0.4404	0.3305	0.4583	-2.41892	0.0255434	4.17253	4.28005	4.44775	3.9994	4.28294	4.04973	4.00703	4.09245	4.00703	4.04268	4.13816	RNF165	NA	NA	NA	494470	NA	NA	NA	ring finger protein 165	NA	NA	NA	TSS1500	NA	NA	NA	43913346	Island	18	R	TTCAATTCAGCAAATAATTATTGTGAGCTTTGTGCTCTCCAAGAGCAACG
cg15733692	3.28624	0.00340808	0.124237	0.179339	-0.055102	0.127663	0.1293	0.1114	0.1472	0.1056	0.1248	0.1759	0.2521	0.1491	0.1947	-2.32736	0.0309078	3.75688	3.77644	3.66488	3.70589	3.75305	3.63984	3.74126	3.60213	3.74126	3.62199	3.70036	CBLN2	NA	NA	NA	147381	NA	NA	NA	cerebellin 2 precursor	NA	NA	NA	5'UTR	NA	NA	NA	70209551	Island	18	F	CGCCTGTGAACCTGTCAGGGCACAGAACCCAAAGCCTTACACCGGGAGGT
cg23883696	4.21191	0.000367473	0.158501	0.294486	-0.135985	0.18223	0.1505	0.0861	0.2191	0.1546	0.2216	0.3242	0.4121	0.2045	0.3101	2.51633	0.020798	3.40515	3.53649	3.63277	3.51523	3.48561	3.93946	3.59113	4.08521	3.59113	4.01526	3.67974	NETO1	NA	NA	NA	81832	NA	NA	NA	neuropilin (NRP) and tolloid (TLL)-like 1	NA	NA	NA	TSS1500	Body	NA	NA	70534298	Island	18	R	GGGGGTTCCTGCGCACTGAAAGACCGTTCTCCGGCAGGTTTTGGGATCCG
cg03524083	3.16151	0.00456917	0.115675	0.207585	-0.0919097	0.138284	0.1042	0.0934	0.1367	0.1058	0.1227	0.2122	0.3195	0.1185	0.265	2.51633	0.020798	3.40515	3.53649	3.63277	3.51523	3.48561	3.93946	3.59113	4.08521	3.59113	4.01526	3.67974	NETO1	NA	NA	NA	81832	NA	NA	NA	neuropilin (NRP) and tolloid (TLL)-like 1	NA	NA	NA	TSS1500	Body	NA	NA	70534316	Island	18	F	CGCCGCCCCCACGCCCGGTTCCACGATGCTGCAATACAGAAAGTTTACGT
cg18448581	3.36202	0.00284866	0.042999	0.122109	-0.0791102	0.0596894	0.0398	0.0145	0.0602	0.0408	0.0529	0.1237	0.2523	0.0535	0.1281	2.51633	0.020798	3.40515	3.53649	3.63277	3.51523	3.48561	3.93946	3.59113	4.08521	3.59113	4.01526	3.67974	NETO1	NA	NA	NA	81832	NA	NA	NA	neuropilin (NRP) and tolloid (TLL)-like 1	NA	NA	NA	1stExon	5'UTR	NA	NA	70534767	Island	18	F	GCGCCCGGGTGTGATGCGAGCGTCACGGTGGGGATGCTGCTGGCTGCGCG
cg18651870	3.53277	0.00189663	0.287228	0.432215	-0.144988	0.332495	0.2717	0.2227	0.3537	0.2556	0.3321	0.4366	0.546	0.3425	0.504	2.51633	0.020798	3.40515	3.53649	3.63277	3.51523	3.48561	3.93946	3.59113	4.08521	3.59113	4.01526	3.67974	NETO1	NA	NA	NA	81832	NA	NA	NA	neuropilin (NRP) and tolloid (TLL)-like 1	NA	NA	NA	TSS200	NA	NA	NA	70535005	Island	18	R	GGGAGAGGGCGCAGCGAGGTGGGGGCCAGTCCAGACCGACGGCAGCGACG
cg12921750	3.54012	0.00186355	0.108767	0.167946	-0.0591787	0.125027	0.105	0.1026	0.1106	0.1006	0.1245	0.1647	0.2484	0.1141	0.1881	2.51633	0.020798	3.40515	3.53649	3.63277	3.51523	3.48561	3.93946	3.59113	4.08521	3.59113	4.01526	3.67974	NETO1	NA	NA	NA	81832	NA	NA	NA	neuropilin (NRP) and tolloid (TLL)-like 1	NA	NA	NA	TSS1500	NA	NA	NA	70535336	Island	18	F	AGCCCCAAGCCATGACTAAGGAGCCCATTTGGTAACTCTGCCCTCTTCCG
cg24863335	3.38567	0.00269316	0.179876	0.267229	-0.0873526	0.217273	0.157	0.1356	0.208	0.1815	0.2115	0.2486	0.3685	0.1876	0.32	2.51633	0.020798	3.40515	3.53649	3.63277	3.51523	3.48561	3.93946	3.59113	4.08521	3.59113	4.01526	3.67974	NETO1	NA	NA	NA	81832	NA	NA	NA	neuropilin (NRP) and tolloid (TLL)-like 1	NA	NA	NA	TSS1500	NA	NA	NA	70535406	Island	18	R	CGGGCTTCCAGGAGGGTCGTGGAGCCCCAAGCCATGACTAAGGAGCCCAT
cg21922574	2.87313	0.00890043	0.0715665	0.122642	-0.0510752	0.0694492	0.0813	0.0439	0.0962	0.0669	0.0815	0.1033	0.1994	0.0821	0.1469	2.51633	0.020798	3.40515	3.53649	3.63277	3.51523	3.48561	3.93946	3.59113	4.08521	3.59113	4.01526	3.67974	NETO1	NA	NA	NA	81832	NA	NA	NA	neuropilin (NRP) and tolloid (TLL)-like 1	NA	NA	NA	TSS1500	NA	NA	NA	70535925	Island	18	F	CGCGGGCTTCTTGCAATTGAGCCCCCCACCTCGAGGTATTTAAAACCACC
cg13572782	-3.58332	0.00168034	0.89638	0.816516	0.0798645	0.866849	0.9267	0.9016	0.8929	0.8939	0.7058	0.8789	0.8772	0.7837	0.837	2.26593	0.0350723	6.84343	7.09029	7.27211	7.08476	6.76685	7.29652	7.28068	7.53033	7.28068	7.17287	7.16185	MBP	NA	NA	NA	4155	NA	NA	NA	myelin basic protein	NA	NA	NA	Body	NA	NA	NA	74799495	Island	18	F	CTTTGCAGAAGCCAGATGATTCTGCCTGTGCAGGAATGAAGTGCGACCCG
cg16762684	-3.26784	0.00355925	0.136999	0.0858158	0.0511829	0.142903	0.1708	0.1611	0.0939	0.1162	0.1034	0.113	0.0401	0.0895	0.0832	2.26593	0.0350723	6.84343	7.09029	7.27211	7.08476	6.76685	7.29652	7.28068	7.53033	7.28068	7.17287	7.16185	MBP	NA	NA	NA	4155	NA	NA	NA	myelin basic protein	NA	NA	NA	5'UTR	NA	NA	NA	74820493	N_Shelf	18	F	ATCACACAGACATTATCAAAGTGTCCAGTCATCCCAGTGGCTGGAAATCG
cg01861377	-2.85225	0.00933428	0.636005	0.579624	0.056381	0.634903	0.6562	0.6413	0.6573	0.5904	0.5506	0.6051	0.5851	0.6122	0.5451	-2.09945	0.049081	5.06604	5.18738	5.20305	5.07221	4.98907	4.98006	4.72544	5.01636	4.72544	4.79495	4.976	PPAP2C	NA	NA	NA	8612	NA	NA	NA	phosphatidic acid phosphatase type 2C	NA	NA	NA	Body	NA	NA	NA	281445		19	R	GGAGTGCGGGTATCCATAGTGGTTGTGGTCAGCCTCGCCCAGGGTCAACG
cg22994198	6.13008	3.79e-06	0.316492	0.457655	-0.141162	0.346387	0.3142	0.2946	0.2838	0.3435	0.4892	0.3866	0.5063	0.4613	0.4449	2.44141	0.0243654	5.16487	5.16527	4.88363	5.12775	5.20058	5.21103	5.3647	5.25924	5.3647	5.33465	5.20764	ADAMTSL5	NA	NA	NA	339366	NA	NA	NA	ADAMTS-like 5	NA	NA	NA	Body	NA	NA	NA	1508528	N_Shore	19	R	CGCCTTCTACCACAGCTTCGGCCGCGTCCTGGACGGCACCGCCTGCAGCC
cg13434396	3.74757	0.00113203	0.329004	0.397228	-0.0682237	0.347563	0.33	0.2967	0.329	0.3418	0.3875	0.381	0.4511	0.3704	0.3962	2.44141	0.0243654	5.16487	5.16527	4.88363	5.12775	5.20058	5.21103	5.3647	5.25924	5.3647	5.33465	5.20764	ADAMTSL5	NA	NA	NA	339366	NA	NA	NA	ADAMTS-like 5	NA	NA	NA	Body	NA	NA	NA	1508555	N_Shore	19	R	GGCCGAAGCTGTGGTAGAAGGCGTGCCCCTCAGCCAGGCAGTTGAGGTCG
cg17720286	-3.04866	0.00594331	0.20312	0.146367	0.0567534	0.172686	0.1726	0.2822	0.2139	0.1742	0.1748	0.1352	0.1393	0.1425	0.14	2.44141	0.0243654	5.16487	5.16527	4.88363	5.12775	5.20058	5.21103	5.3647	5.25924	5.3647	5.33465	5.20764	ADAMTSL5	NA	NA	NA	339366	NA	NA	NA	ADAMTS-like 5	NA	NA	NA	TSS1500	NA	NA	NA	1513941	Island	19	F	CGCCCCGTGCCCACCCACGCAGGGATGAGACCAGGCCCTGGGTTCTGGGC
cg17510987	-3.15635	0.00462467	0.631167	0.56421	0.0669566	0.621735	0.5968	0.6475	0.6812	0.6086	0.5714	0.5464	0.528	0.5541	0.6211	-2.69324	0.0142262	4.76635	4.95423	5.21829	4.93995	5.08262	4.31545	4.94694	4.10989	4.94694	4.62225	4.79029	FAM108A1	NA	NA	NA	81926	NA	NA	NA	family with sequence similarity 108, member A1	NA	NA	NA	5'UTR	NA	NA	NA	1883657	N_Shore	19	F	ATGGAGGCAGGGACCGGGCGGTGGCTGATGGGAGACAGGCAGAGCCACCG
cg01032675	4.39254	0.000236912	0.218024	0.365599	-0.147575	0.277922	0.2275	0.1426	0.2264	0.2157	0.3105	0.3141	0.482	0.3354	0.386	-3.87314	0.000991343	10.517	10.3923	9.99713	9.92602	10.1323	10.0015	9.59989	9.61957	9.59989	9.69386	9.94795	GNA15	NA	NA	NA	2769	NA	NA	NA	guanine nucleotide binding protein (G protein), alpha 15 (Gq class)	NA	NA	NA	1stExon	5'UTR	NA	NA	3136430		19	F	GGCAGCAGCGCCAGGTCAGCGAGCGGGCCATGGTGCGGTGGCCTCAGTCG
cg03188495	2.91135	0.00815592	0.240772	0.303298	-0.0625254	0.253823	0.2557	0.2159	0.2523	0.2261	0.2523	0.2822	0.3777	0.274	0.3303	-3.87314	0.000991343	10.517	10.3923	9.99713	9.92602	10.1323	10.0015	9.59989	9.61957	9.59989	9.69386	9.94795	GNA15	NA	NA	NA	2769	NA	NA	NA	guanine nucleotide binding protein (G protein), alpha 15 (Gq class)	NA	NA	NA	1stExon	NA	NA	NA	3136515		19	F	TCCTGCTTCTTCTGCTCCAAGAGGATCCTGTTGATCTCCTGGTCCACCCG
cg26482939	3.28148	0.00344657	0.419513	0.49454	-0.0750269	0.445923	0.4302	0.4131	0.3826	0.4258	0.4693	0.4526	0.5428	0.4958	0.5123	-3.87314	0.000991343	10.517	10.3923	9.99713	9.92602	10.1323	10.0015	9.59989	9.61957	9.59989	9.69386	9.94795	GNA15	NA	NA	NA	2769	NA	NA	NA	guanine nucleotide binding protein (G protein), alpha 15 (Gq class)	NA	NA	NA	Body	NA	NA	NA	3136710		19	R	GCAAGGAGGCGGATCAGGCTAGGTCAGACATTGGCATCGTGGAGCCGTCG
cg14679780	-2.93697	0.00769066	0.695806	0.605771	0.0900351	0.695667	0.7111	0.6887	0.6406	0.743	0.6252	0.6939	0.5207	0.6389	0.5503	2.51804	0.0207223	7.93989	8.16807	8.01028	8.22309	8.04154	8.22847	8.17503	8.2127	8.17503	8.31167	8.14858	ZBTB7A	NA	NA	NA	51341	NA	NA	NA	zinc finger and BTB domain containing 7A	NA	NA	NA	5'UTR	NA	NA	NA	4059525	N_Shore	19	R	CGCGGCCACAGTCCTCTCACGGGGGCTTTCCTTGGCTGACATCACCCCGG
cg07642566	3.68148	0.00132739	0.0944693	0.146761	-0.0522915	0.100654	0.0823	0.0931	0.0899	0.1064	0.0996	0.15	0.2153	0.1168	0.152	-2.50439	0.0213314	4.25247	4.17298	4.424	4.1432	4.06713	3.9637	4.01793	3.9199	4.01793	4.04581	4.10251	MIR7-3	C19orf30	NA	NA	407045	NA	NA	NA	microRNA 7-3 [Source:HGNC Symbol;Acc:31640]	NA	NA	NA	TSS1500	Body	NA	NA	4769676		19	F	GGGAACTGTCCTGAGCCCCGGTGCTGAAACAGATCGCGGTTCTCTTCTCG
cg15789607	3.95789	0.000680776	0.146309	0.236683	-0.0903734	0.152709	0.1575	0.1266	0.1222	0.1727	0.1835	0.2144	0.2933	0.2172	0.2751	-2.50439	0.0213314	4.25247	4.17298	4.424	4.1432	4.06713	3.9637	4.01793	3.9199	4.01793	4.04581	4.10251	MIR7-3	C19orf30	NA	NA	407045	NA	NA	NA	microRNA 7-3 [Source:HGNC Symbol;Acc:31640]	NA	NA	NA	TSS1500	Body	NA	NA	4769690		19	F	AAACGGAGCCCGCTGGGAACTGTCCTGAGCCCCGGTGCTGAAACAGATCG
cg13324189	-3.53324	0.00189448	0.265574	0.213641	0.0519324	0.254362	0.3021	0.2715	0.2488	0.2511	0.2169	0.1889	0.2509	0.1838	0.2276	-2.10151	0.0488794	7.71682	7.76508	6.76075	7.12209	7.24483	7.11693	6.88901	6.89157	6.88901	6.83663	7.12327	PDE4A	NA	NA	NA	5141	NA	NA	NA	phosphodiesterase 4A, cAMP-specific	NA	NA	NA	Body	NA	NA	NA	10535140	Island	19	R	CTCCCCCTTGTCCCTGGCGCTCCCAAGTCCCTGGATGTGGGTTGGGAGCG
cg21648202	-3.50572	0.00202329	0.759355	0.693807	0.0655478	0.766792	0.7238	0.8014	0.7554	0.7494	0.671	0.7103	0.6909	0.6779	0.7189	-2.36663	0.0284903	4.17272	4.31785	4.22634	4.59838	4.56521	4.20832	4.35747	4.02903	4.35747	3.8272	4.266	PALM3	NA	NA	NA	342979	NA	NA	NA	paralemmin 3	NA	NA	NA	TSS1500	NA	NA	NA	14171331	S_Shelf	19	F	CGACTCTAGGAGGTAAGCTATATGAATGTGTCCATTTTATGGATGGGAAA
cg12585966	4.18614	0.000391216	0.142885	0.248852	-0.105967	0.180275	0.1688	0.128	0.0983	0.139	0.2046	0.267	0.2676	0.1565	0.3485	2.43812	0.0245346	6.00944	6.63149	6.25702	5.78946	7.4564	6.86742	7.61855	6.71096	7.61855	7.0642	6.80235	FAM129C	NA	NA	NA	199786	NA	NA	NA	family with sequence similarity 129, member C	NA	NA	NA	Body	NA	NA	NA	17650009	Island	19	F	AGGGTCACGTCGTCGTCGCCAAAGTGGCCTTGGTGCTGCCGGTAGAGTCG
cg10665321	3.43207	0.00241183	0.183389	0.295925	-0.112537	0.206853	0.1575	0.2423	0.2015	0.1089	0.1773	0.3492	0.3611	0.2415	0.3505	2.1248	0.0466623	7.17094	7.02039	7.20163	7.04442	7.2525	7.10698	7.47876	7.44952	7.47876	7.16214	7.2366	SLC25A42	NA	NA	NA	284439	NA	NA	NA	solute carrier family 25, member 42	NA	NA	NA	Body	NA	NA	NA	19221392	Island	19	F	AGGCCAGCGCAGGCGCCGAAGATCATGCGCTCGAAGGGGTAGGGCTGCCG
cg08509172	3.66858	0.00136924	0.205553	0.298681	-0.0931274	0.229733	0.2013	0.1689	0.2189	0.2089	0.245	0.2632	0.3762	0.2623	0.3467	-2.66112	0.0152505	4.3135	4.51215	4.3667	4.44993	4.57705	4.17684	4.30468	4.15886	4.30468	4.35567	4.352	TM6SF2	NA	NA	NA	53345	NA	NA	NA	transmembrane 6 superfamily member 2	NA	NA	NA	Body	NA	NA	NA	19383838	Island	19	R	TCGGAGCTGAGCTGGGGCGCAGGGCTCGCAGAAGCCAGGTCCGCGGACCG
cg07382454	3.81517	0.000961597	0.125271	0.26024	-0.13497	0.174454	0.1069	0.0887	0.1392	0.1171	0.1538	0.2718	0.4157	0.1532	0.3068	-2.66112	0.0152505	4.3135	4.51215	4.3667	4.44993	4.57705	4.17684	4.30468	4.15886	4.30468	4.35567	4.352	TM6SF2	NA	NA	NA	53345	NA	NA	NA	transmembrane 6 superfamily member 2	NA	NA	NA	1stExon	NA	NA	NA	19383976	Island	19	R	CGCCCTCCCGGTGTCCTACGCGCTCAACCACGTCTCGGCGCTCTCGCAGT
cg09352518	-2.83043	0.00980885	0.677819	0.41252	0.265299	0.467185	0.6841	0.8237	0.7558	0.6583	0.5933	0.1189	0.7264	0.3762	0.2478	2.20671	0.0395705	6.46397	6.15494	5.83191	6.13913	6.33452	6.68255	6.5777	6.25345	6.5777	6.59785	6.36137	ZNF714	NA	NA	NA	148206	NA	NA	NA	zinc finger protein 714	NA	NA	NA	5'UTR	NA	NA	NA	21265421	Island	19	R	CGCCGCTGAGGGTCCAGAGCTGCCCTGAGAGGACTCCAGGTCAGGGCCCA
cg23368787	5.16611	3.65e-05	0.349432	0.436011	-0.0865786	0.38207	0.3388	0.3303	0.3486	0.3474	0.4033	0.4285	0.4739	0.4232	0.4512	-2.3118	0.031917	3.99309	4.24824	4.1751	4.25898	4.02092	3.96691	3.79991	4.06773	3.79991	4.10348	4.04343	ATP4A	NA	NA	NA	495	NA	NA	NA	ATPase, H+/K+ exchanging, alpha polypeptide	NA	NA	NA	Body	NA	NA	NA	36049342	Island	19	F	TGATTGGAGACGCATCGGAGACGGCGCTGCTCAAGTTCTCGGAGCTGACG
cg14110548	-3.11781	0.00506037	0.422879	0.370856	0.0520235	0.41088	0.4167	0.4429	0.4305	0.4135	0.3716	0.4012	0.3536	0.349	0.3788	2.16989	0.0426269	8.7242	8.61503	8.88199	8.70111	8.26059	8.7905	9.12257	8.73021	9.12257	8.89561	8.78444	HCST	NA	NA	NA	10870	NA	NA	NA	hematopoietic cell signal transducer	NA	NA	NA	Body	NA	NA	NA	36393696	S_Shelf	19	R	CGCCCCCAAGGACCCAGGCCCTGAAGCAGAATGGATCTCCCAGAAGGGAA
cg02711397	3.18841	0.00429012	0.173088	0.232011	-0.0589235	0.207535	0.1514	0.1697	0.1902	0.1466	0.2275	0.1553	0.2613	0.2313	0.2846	2.99761	0.00728191	5.85271	6.30659	6.13401	5.97739	5.99768	6.21254	6.31821	6.56101	6.31821	6.13129	6.18096	RINL	NA	NA	NA	126432	NA	NA	NA	Ras and Rab interactor-like	NA	NA	NA	Body	NA	NA	NA	39360313	Island	19	R	CAGCTGCGTGTCCCCAATGTCCGGGCTCCAGATGAGTTCCTCGGTCAGCG
cg23201817	-3.76113	0.00109562	0.789676	0.711913	0.0777634	0.79356	0.7639	0.8259	0.7688	0.7962	0.7309	0.7793	0.6527	0.6922	0.7044	-2.63428	0.0161599	4.53971	4.43571	4.59248	4.71168	4.47658	4.42231	4.28373	4.38829	4.28373	4.21232	4.43465	SELV	NA	NA	NA	348303	NA	NA	NA	selenoprotein V	NA	NA	NA	Body	NA	NA	NA	40007922	S_Shore	19	R	TTTCTCTCCATCTTATCTTTTCTGTCTCTTTCTCTGACTCCATGGATTCG
cg12168357	-3.00024	0.00664806	0.73756	0.680821	0.0567393	0.745987	0.7215	0.7155	0.7383	0.7665	0.6968	0.7053	0.6426	0.6893	0.6701	3.14254	0.00526317	8.43574	8.84861	8.77181	8.72	8.58836	8.97724	9.07346	9.01424	9.07346	8.74134	8.82442	ARHGEF1	NA	NA	NA	9138	NA	NA	NA	Rho guanine nucleotide exchange factor (GEF) 1	NA	NA	NA	3'UTR	NA	NA	NA	42411405	N_Shore	19	R	CGGGGCCAGTAACCCCAGCTGGGCCCCTCCCAGGCGTGGCCCACAGCTCC
cg12214908	3.46652	0.00222178	0.126896	0.17939	-0.0524945	0.138456	0.1337	0.0997	0.137	0.1257	0.1373	0.1808	0.213	0.1409	0.225	-2.51635	0.0207971	4.65383	5.16706	5.12895	4.97192	5.13372	4.76725	4.72624	4.66165	4.72624	4.57964	4.85165	MEIS3	NA	NA	NA	56917	NA	NA	NA	Meis homeobox 3	NA	NA	NA	Body	NA	NA	NA	47910549	Island	19	R	GGCGAGCAGGGGCAGTGGCTCTGCGGGGCTCGGGGCCTCCGTCAGCACCG
cg13378934	3.36104	0.00285523	0.140102	0.1995	-0.0593975	0.15231	0.1239	0.1255	0.1449	0.1539	0.1356	0.2302	0.2549	0.1741	0.2026	-2.51635	0.0207971	4.65383	5.16706	5.12895	4.97192	5.13372	4.76725	4.72624	4.66165	4.72624	4.57964	4.85165	MEIS3	NA	NA	NA	56917	NA	NA	NA	Meis homeobox 3	NA	NA	NA	Body	NA	NA	NA	47910580	S_Shore	19	F	CGGCCCGCGGGCCCTCCTGGGCCACTCACCAGTTGTTGACTTGCAGGATG
cg08570691	-3.33403	0.00304394	0.799962	0.738192	0.0617695	0.782213	0.7716	0.8463	0.7976	0.8021	0.7477	0.7697	0.7027	0.7565	0.7143	2.21141	0.039195	9.96205	9.51398	9.27049	8.96863	9.11181	9.54535	10.0879	9.36785	10.0879	9.23516	9.5151	RPL13AP5	SNORD35A	SNORD33	SNORD34	728658	26816	26818	26817	ribosomal protein L13a pseudogene 5	small nucleolar RNA, C/D box 35A	small nucleolar RNA, C/D box 33	small nucleolar RNA, C/D box 34	Body	TSS1500	NA	NA	49993873	S_Shelf	19	R	CCGTGCGAGGTGAGCAGAGCGTGGGGACTGCAGGTGGTGACGGGCAGGCG
cg07060551	4.48064	0.000191272	0.187012	0.288704	-0.101692	0.184362	0.1984	0.1556	0.2015	0.1951	0.2217	0.3098	0.3767	0.2355	0.2998	-2.37415	0.0280476	3.67711	3.78422	3.99822	3.76461	3.68182	3.50915	3.66485	3.725	3.66485	3.70205	3.71719	SHANK1	NA	NA	NA	50944	NA	NA	NA	SH3 and multiple ankyrin repeat domains 1	NA	NA	NA	Body	NA	NA	NA	51198381	Island	19	F	CGGCCGAACCCCCGTGTCCGGGCCCCCAGGCCCCGCCTCATGCTGACCCG
cg15805568	3.33666	0.00302507	0.178047	0.235184	-0.0571367	0.178513	0.1786	0.1586	0.1726	0.202	0.1924	0.2557	0.2618	0.2136	0.2524	-2.37415	0.0280476	3.67711	3.78422	3.99822	3.76461	3.68182	3.50915	3.66485	3.725	3.66485	3.70205	3.71719	SHANK1	NA	NA	NA	50944	NA	NA	NA	SH3 and multiple ankyrin repeat domains 1	NA	NA	NA	Body	NA	NA	NA	51199000	Island	19	F	CGGCAAGAAAGGCCAGGACATTCAGACTGGGCCCCAAGGCCATGAGCAAC
cg02229261	3.61023	0.00157532	0.42038	0.496534	-0.0761542	0.435895	0.4258	0.4142	0.4052	0.4208	0.4193	0.5142	0.51	0.4995	0.5397	-2.80131	0.0112395	4.17167	4.76761	4.38372	4.41999	4.07775	4.06133	3.85712	3.97636	3.85712	3.87881	4.14515	HAS1	NA	NA	NA	3036	NA	NA	NA	hyaluronan synthase 1	NA	NA	NA	Body	NA	NA	NA	52222431	Island	19	F	CGAGTGGGCTGAAGGCGCCTCTACTCACCTGCACGTAGTCCACCGAATCT
cg13944175	4.00952	0.000600671	0.166694	0.298648	-0.131955	0.190908	0.1617	0.1121	0.2113	0.1574	0.2385	0.3042	0.3928	0.2171	0.3406	-2.80131	0.0112395	4.17167	4.76761	4.38372	4.41999	4.07775	4.06133	3.85712	3.97636	3.85712	3.87881	4.14515	HAS1	NA	NA	NA	3036	NA	NA	NA	hyaluronan synthase 1	NA	NA	NA	Body	NA	NA	NA	52222698	Island	19	R	CGAGGACCCCGCCACGTACGTGTGGGACGGCAACTACCACCAGCCCTGGG
cg08065657	3.15271	0.00466421	0.247607	0.326431	-0.0788242	0.251135	0.2646	0.2177	0.2518	0.2528	0.289	0.3274	0.4283	0.2341	0.3533	-2.80131	0.0112395	4.17167	4.76761	4.38372	4.41999	4.07775	4.06133	3.85712	3.97636	3.85712	3.87881	4.14515	HAS1	NA	NA	NA	3036	NA	NA	NA	hyaluronan synthase 1	NA	NA	NA	Body	NA	NA	NA	52223099	Island	19	R	GTCATGAGGCCCAGGATGAGCAGGGCGAAGGCGATGGTCAGCACCCTCCG
cg17657179	2.87959	0.00877019	0.231643	0.30038	-0.0687367	0.264365	0.1939	0.2658	0.1868	0.2474	0.2891	0.2924	0.374	0.2281	0.3183	-2.80131	0.0112395	4.17167	4.76761	4.38372	4.41999	4.07775	4.06133	3.85712	3.97636	3.85712	3.87881	4.14515	HAS1	NA	NA	NA	3036	NA	NA	NA	hyaluronan synthase 1	NA	NA	NA	TSS200	NA	NA	NA	52227309		19	R	CGTCAGCGCTCGCTCCCGCCCCCGCCTGCGCTGGTCTTCAAATGACCCCC
cg24147838	3.53519	0.00188564	0.276171	0.357871	-0.0816993	0.318274	0.2568	0.2532	0.2826	0.27	0.3664	0.3084	0.4261	0.2868	0.4016	-2.03073	0.0562161	10.454	10.1058	10.0113	9.66649	9.6848	10.0272	9.7503	9.46966	9.7503	9.81373	9.87335	LAIR1	NA	NA	NA	3903	NA	NA	NA	leukocyte-associated immunoglobulin-like receptor 1	NA	NA	NA	5'UTR	1stExon	NA	NA	54876664		19	R	CGGTCATCTGCCTCTAAGCGACATTTAGGGTAAGCGACATTTTTCAGAAA
cg07778983	3.31897	0.00315444	0.63444	0.722788	-0.0883482	0.695054	0.6472	0.6768	0.5619	0.5913	0.7682	0.7142	0.7521	0.6175	0.762	2.62117	0.0166222	5.37181	5.44521	5.23676	5.24355	5.23006	5.2384	5.50074	5.64991	5.50074	5.62365	5.40408	ZNF582	NA	NA	NA	147948	NA	NA	NA	zinc finger protein 582	NA	NA	NA	TSS1500	NA	NA	NA	56905383	S_Shore	19	F	CGAAGGAACCTTAAAGTTTGGAAGCGTAAGAGTTTATCTGGTAACTAATT
cg25164624	3.00236	0.00661555	0.145393	0.209908	-0.0645154	0.136349	0.1533	0.149	0.143	0.1453	0.1383	0.229	0.2939	0.169	0.2194	-2.04461	0.0547042	5.65068	5.8752	5.86782	5.82041	5.66905	5.5714	5.70591	5.56289	5.70591	5.46012	5.68894	GFRA4	NA	NA	NA	64096	NA	NA	NA	GDNF family receptor alpha 4	NA	NA	NA	Body	NA	NA	NA	3641641	Island	20	R	GCAGACCCGGCTGCGCTCGCAGAAGTTTAAGGGCTCAAGGCAGGAGGGCG
cg18184975	-3.47769	0.00216338	0.817745	0.76143	0.0563148	0.840214	0.8174	0.816	0.8151	0.8	0.7981	0.7208	0.7254	0.7649	0.798	-2.04461	0.0547042	5.65068	5.8752	5.86782	5.82041	5.66905	5.5714	5.70591	5.56289	5.70591	5.46012	5.68894	GFRA4	NA	NA	NA	64096	NA	NA	NA	GDNF family receptor alpha 4	NA	NA	NA	TSS200	NA	NA	NA	3644192	S_Shelf	20	F	TCCCAGGTTTACCTGACGGTGCAGCCTGGGGTGGAGACTTAATGAGGGCG
cg07472708	-3.23799	0.00381854	0.818412	0.76361	0.0548019	0.815553	0.8354	0.8229	0.8064	0.8117	0.7815	0.787	0.7083	0.787	0.7543	-2.42332	0.0253087	6.42126	6.56762	6.36341	5.95526	6.46959	6.19276	6.18399	5.80974	6.18399	5.90826	6.20559	SMOX	NA	NA	NA	54498	NA	NA	NA	spermine oxidase	NA	NA	NA	Body	NA	NA	NA	4157173	S_Shelf	20	R	GCAAAAAGTGTGCCACATATATCTTGAAGCAGGCCTGCAAAAACAAAACG
cg03774514	3.28473	0.00342025	0.119635	0.23391	-0.114274	0.142741	0.0997	0.0976	0.1469	0.1112	0.1342	0.314	0.3511	0.0984	0.2718	-2.15363	0.0440437	5.42289	5.09654	5.21524	5.20719	5.29893	5.16042	4.99959	5.08321	4.99959	4.86231	5.13459	FOXA2	NA	NA	NA	3170	NA	NA	NA	forkhead box A2	NA	NA	NA	Body	NA	NA	NA	22563702	Island	20	F	GAACGGCATGAACACGTACATGAGCATGTCGGCGGCCGCCATGGGCAGCG
cg25218716	2.83027	0.00981249	0.140377	0.229252	-0.0888752	0.148505	0.1416	0.1094	0.1723	0.1302	0.1436	0.2299	0.3851	0.1345	0.2532	-2.15363	0.0440437	5.42289	5.09654	5.21524	5.20719	5.29893	5.16042	4.99959	5.08321	4.99959	4.86231	5.13459	FOXA2	NA	NA	NA	3170	NA	NA	NA	forkhead box A2	NA	NA	NA	5'UTR	TSS200	NA	NA	22565228	Island	20	R	GGGCTGCCGGGTGGCGGCTGAGGTTGGCAGTGCCGAGCTGCCCCGAGGCG
cg09861917	4.03194	0.000568881	0.197284	0.286161	-0.0888773	0.182308	0.1951	0.1918	0.1959	0.2213	0.2377	0.2352	0.3288	0.2448	0.3843	-2.15363	0.0440437	5.42289	5.09654	5.21524	5.20719	5.29893	5.16042	4.99959	5.08321	4.99959	4.86231	5.13459	FOXA2	NA	NA	NA	3170	NA	NA	NA	forkhead box A2	NA	NA	NA	TSS1500	NA	NA	NA	22566877	Island	20	R	CGCGGAGATACAGACCTTGAATTTGTGGGAGAATCCCGCCCTGGCGCTCA
cg16963144	3.44674	0.00232906	0.171799	0.234147	-0.0623479	0.172656	0.1737	0.146	0.1705	0.1961	0.1797	0.2226	0.3048	0.1976	0.2661	-2.15363	0.0440437	5.42289	5.09654	5.21524	5.20719	5.29893	5.16042	4.99959	5.08321	4.99959	4.86231	5.13459	FOXA2	NA	NA	NA	3170	NA	NA	NA	forkhead box A2	NA	NA	NA	TSS1500	NA	NA	NA	22566976	Island	20	R	CGTAGCCGTACACACCATCAAGCTCCTTCCCTGGCGCACCGGGCTGGCCT
cg16339238	3.76586	0.00108318	0.0501703	0.106476	-0.0563059	0.046978	0.0569	0.031	0.0494	0.0666	0.0595	0.1062	0.1173	0.0632	0.1862	-2.09565	0.0494527	6.85137	6.87616	6.55365	5.85054	6.19344	6.17573	6.37356	5.98549	6.37356	5.3826	6.26161	THBD	NA	NA	NA	7056	NA	NA	NA	thrombomodulin	NA	NA	NA	1stExon	NA	NA	NA	23029298	Island	20	R	GAACGCAGAAGTGCTCGCAGAGGTCGTTGCAGGACTGCGTCGCGGATGCG
cg09730170	-2.92874	0.00783736	0.800291	0.740615	0.0596762	0.788588	0.7881	0.8505	0.8118	0.7624	0.7409	0.7825	0.6917	0.7603	0.7278	-2.09797	0.0492249	3.14988	3.37129	3.3168	3.36578	3.4332	3.29856	3.1874	3.03327	3.1874	3.24477	3.25884	CST9	NA	NA	NA	128822	NA	NA	NA	cystatin 9 (testatin)	NA	NA	NA	TSS200	NA	NA	NA	23586680		20	F	CACCTGCCTGGGTGCTGTTCCTCTCCCCTAAACAGGAGATGATTTAAACG
cg01477133	-3.03889	0.00607945	0.694441	0.628855	0.0655853	0.681802	0.702	0.7189	0.6865	0.683	0.6433	0.667	0.5603	0.662	0.6117	-2.05411	0.0536899	3.79089	3.84301	3.89013	3.90155	4.04529	3.81194	3.55536	3.48697	3.55536	3.89898	3.77795	FAM83C	NA	NA	NA	128876	NA	NA	NA	family with sequence similarity 83, member C	NA	NA	NA	Body	NA	NA	NA	33878142	N_Shore	20	R	CGGCCCTGCCTGGGAGAGAAGACTCTCATAGCAGATATATGCCATGGGAA
cg20526800	-3.49012	0.00210014	0.777483	0.722926	0.0545565	0.752036	0.7851	0.7874	0.7889	0.7739	0.7167	0.7616	0.6752	0.7279	0.7331	-2.05411	0.0536899	3.79089	3.84301	3.89013	3.90155	4.04529	3.81194	3.55536	3.48697	3.55536	3.89898	3.77795	FAM83C	NA	NA	NA	128876	NA	NA	NA	family with sequence similarity 83, member C	NA	NA	NA	TSS1500	NA	NA	NA	33880825	S_Shore	20	R	GGCCCTGAGAGCTGAACGACTGTCACATGGAATATCCAAGGACATCAACG
cg18979491	-2.94796	0.007499	0.765752	0.690142	0.07561	0.74885	0.7378	0.7813	0.7993	0.7616	0.7049	0.7538	0.6288	0.6797	0.6835	2.1569	0.0437553	3.45379	3.44795	3.3899	3.29408	3.47035	3.5455	3.56453	3.51369	3.56453	3.44338	3.46877	LBP	NA	NA	NA	3929	NA	NA	NA	lipopolysaccharide binding protein	NA	NA	NA	TSS1500	NA	NA	NA	36974445		20	F	CGAGCCAATATATTTTAAAAAAGAGAGTTTGGTTGGTGCCAGATGTAGCT
cg10662479	-3.08601	0.00544936	0.302296	0.222099	0.0801967	0.220137	0.3427	0.344	0.3051	0.2996	0.2214	0.2134	0.3166	0.1755	0.1837	-5.49856	2.45725e-05	8.9148	9.00357	9.01713	9.03242	9.01041	8.76379	8.67484	8.67547	8.67484	8.80104	8.85683	WFDC3	DNTTIP1	NA	NA	140686	116092	NA	NA	WAP four-disulfide core domain 3	deoxynucleotidyltransferase, terminal, interacting protein 1	NA	NA	5'UTR	TSS1500	NA	NA	44420225	N_Shore	20	F	CGCCCCTGGCCGAGCATATTAAAATCTAGTTTTCAAAAACTGAACTGCAG
cg07631828	4.60542	0.000141299	0.113125	0.210393	-0.097268	0.118722	0.1277	0.1014	0.1082	0.1096	0.1778	0.1949	0.2609	0.1345	0.2838	-2.78926	0.0115402	10.8614	10.613	10.3511	10.6011	10.2082	10.1808	10.2312	10.1517	10.2312	10.2324	10.3662	CTSZ	NA	NA	NA	1522	NA	NA	NA	cathepsin Z	NA	NA	NA	TSS1500	NA	NA	NA	57582581	Island	20	R	TGAGCGCGGGACTGTCCGGCTGGACTCATTTGCCGGGGTTCCTGGCTTCG
cg16473762	3.47136	0.00219625	0.199811	0.293718	-0.0939077	0.186262	0.2153	0.1912	0.196	0.2103	0.2316	0.3056	0.3877	0.2372	0.3065	2.66888	0.0149969	5.43233	6.01048	5.52253	5.64316	5.53641	5.67678	6.07546	6.30419	6.07546	5.84524	5.8122	ZNF831	NA	NA	NA	128611	NA	NA	NA	zinc finger protein 831	NA	NA	NA	Body	NA	NA	NA	57797319	Island	20	R	CCCACGGGCTGGGCTGAGCTGGGCTGGGGGTCGAGCTCAGCGAAGCCTCG
cg15004136	3.58922	0.00165677	0.402226	0.465811	-0.0635852	0.40596	0.4018	0.401	0.41	0.3924	0.4357	0.4549	0.4914	0.4697	0.4774	2.46001	0.02343	7.35623	7.15622	7.06558	7.10324	6.94873	7.32083	7.86619	7.25908	7.86619	7.16175	7.3104	TCEA2	NA	NA	NA	6919	NA	NA	NA	transcription elongation factor A (SII), 2	NA	NA	NA	TSS1500	NA	NA	NA	62687986	N_Shore	20	R	AAGCAAGGGGGGCTCCGTGTGAGTTTGGCAGCGGGAGCCTTCCCACCACG
cg19678828	2.97537	0.0070406	0.229496	0.306168	-0.0766723	0.250411	0.2328	0.2069	0.2263	0.2311	0.2266	0.3183	0.3967	0.2314	0.3579	-2.45978	0.023441	3.86416	3.92288	4.20808	3.82692	3.71779	3.66582	3.6444	3.53694	3.6444	3.60942	3.76408	CYYR1	NA	NA	NA	116159	NA	NA	NA	cysteine/tyrosine-rich 1	NA	NA	NA	5'UTR	1stExon	NA	NA	27945413	Island	21	R	GGTGGAGCAGAGACCCGGCCATTGCCTAGGGAGCCTTCCAAGGGAGCCCG
cg24376266	3.25405	0.00367682	0.060355	0.113472	-0.0531167	0.0586429	0.0666	0.0474	0.0688	0.0604	0.0741	0.1006	0.1823	0.0571	0.1533	-2.76923	0.0120572	3.38218	3.15613	3.55954	3.15961	3.36162	3.21113	3.14468	3.08479	3.14468	2.94378	3.21482	FAM3B	NA	NA	NA	54097	NA	NA	NA	family with sequence similarity 3, member B	NA	NA	NA	TSS200	NA	NA	NA	42688650	N_Shore	21	F	CAGGGGCGGGCCAGCTGGGTGCGCGGCCAGTCGGGCAAATGGCAGGTGCG
cg22221870	2.99511	0.00672722	0.0414077	0.0937788	-0.0523711	0.0502201	0.0449	0.0335	0.0415	0.0369	0.0446	0.0885	0.1645	0.0389	0.1324	-2.76923	0.0120572	3.38218	3.15613	3.55954	3.15961	3.36162	3.21113	3.14468	3.08479	3.14468	2.94378	3.21482	FAM3B	NA	NA	NA	54097	NA	NA	NA	family with sequence similarity 3, member B	NA	NA	NA	1stExon	5'UTR	NA	NA	42688675	N_Shore	21	F	CGCGCACCCAGCTGGCCCGCCCCTGCCCGACACGACCGCTGCCCGCCCCT
cg03308092	2.98639	0.00686395	0.484072	0.547632	-0.0635601	0.500637	0.5069	0.4542	0.5125	0.4461	0.5723	0.5063	0.5306	0.5551	0.5738	-2.61682	0.0167784	4.86649	4.84295	5.05867	4.70567	4.86194	4.55441	4.43618	4.66785	4.43618	4.5431	4.69734	GAB4	NA	NA	NA	128954	NA	NA	NA	GRB2-associated binding protein family, member 4	NA	NA	NA	Body	NA	NA	NA	17488275	Island	22	R	ACACTGCAGTGCACACTGTCCCTCAGCAGGCGTGGTGGCATGGAAGGACG
cg08430009	3.40569	0.00256805	0.0955772	0.164556	-0.0689793	0.103417	0.0902	0.0805	0.1148	0.089	0.1084	0.1697	0.2507	0.102	0.1921	-2.69104	0.0142941	5.03109	5.28636	5.23322	5.28694	5.24554	5.10689	4.89966	5.1438	4.89966	4.92461	5.10578	GSC2	NA	NA	NA	2928	NA	NA	NA	goosecoid homeobox 2	NA	NA	NA	TSS1500	NA	NA	NA	19138124	Island	22	F	AGAGGCTGGGCCGGGAGGCACCGCCGCGCTCTGGGGAGCTGCCAGGGTCG
cg07194846	-2.86243	0.00912019	0.350132	0.285134	0.0649977	0.400069	0.3579	0.3321	0.3455	0.3151	0.2474	0.2907	0.3164	0.3096	0.2616	-2.04113	0.0550793	8.93542	8.42223	8.77028	8.71841	8.40635	8.58839	8.49837	8.34633	8.49837	8.50766	8.56918	COMT	TXNRD2	NA	NA	1312	10587	NA	NA	catechol-O-methyltransferase	thioredoxin reductase 2	NA	NA	5'UTR	TSS1500	NA	NA	19930177	S_Shore	22	R	CGGTCCCTCAGGCTTGGAGGGTCACTTTAAACAATAAAAAGCAACAGGAC
cg06737981	4.05365	0.000539693	0.233243	0.293238	-0.0599942	0.223828	0.2549	0.2171	0.251	0.2194	0.2685	0.2718	0.3501	0.2824	0.2935	2.74072	0.0128311	8.23616	8.43594	8.31774	8.16626	8.43539	8.45285	8.41223	8.58328	8.41223	8.48173	8.39338	BCR	NA	NA	NA	613	NA	NA	NA	breakpoint cluster region	NA	NA	NA	1stExon	NA	NA	NA	23523942	Island	22	F	TGCTCTGGTAGGGCTGGTACTCCAGGGGCGGCCAAGGGGGCCTGCTACCG
cg06324785	4.32423	0.000279692	0.119464	0.173472	-0.0540079	0.126436	0.1224	0.1346	0.1139	0.1	0.1434	0.1448	0.2263	0.1633	0.1895	-3.32299	0.00349924	9.94318	9.88399	9.95863	10.1734	10.0211	9.72833	9.61226	9.65368	9.61226	9.66565	9.82524	ADRBK2	NA	NA	NA	157	NA	NA	NA	adrenergic, beta, receptor kinase 2	NA	NA	NA	TSS1500	NA	NA	NA	25960219	N_Shore	22	R	CCTAAGACACGCAACTTTTTCCAGCTTTTACTCTTCGCTGAATTCTCACG
cg26921612	-3.12126	0.00501974	0.582587	0.521308	0.0612788	0.611977	0.5904	0.5896	0.5673	0.5537	0.5625	0.5227	0.4903	0.5071	0.524	2.85053	0.0100875	8.0956	8.08249	8.14338	8.25842	8.25996	8.2723	8.23229	8.36492	8.23229	8.39992	8.23416	DEPDC5	NA	NA	NA	9681	NA	NA	NA	DEP domain containing 5	NA	NA	NA	5'UTR	TSS200	NA	NA	32150828	S_Shore	22	F	CGTTTGTATTTCTGTGGCAGGGAGGCAAGATGACTTCTCTGCCCCAAGCT
cg02152108	4.28664	0.000306446	0.23063	0.342555	-0.111925	0.22311	0.2575	0.2377	0.2671	0.1677	0.3111	0.2886	0.4262	0.3038	0.383	2.20672	0.0395692	11.1045	11.2109	11.0467	10.7894	10.7511	11.0775	11.1989	11.2282	11.1989	11.3266	11.0933	RAC2	NA	NA	NA	5880	NA	NA	NA	ras-related C3 botulinum toxin substrate 2 (rho family, small GTP binding protein Rac2)	NA	NA	NA	TSS1500	NA	NA	NA	37641506		22	F	TTGTGAACCCAGTAACTTGTGTGAATTGCTCTGAAAAGGTTCAGCCTCCG
cg21737444	-4.2588	0.000327898	0.605616	0.494615	0.111001	0.641587	0.643	0.5849	0.569	0.5896	0.471	0.5895	0.4288	0.4593	0.5245	-2.64984	0.0156264	11.2872	11.1287	10.9499	10.9952	10.6998	10.8112	10.7496	10.5632	10.7496	11.001	10.8935	LGALS1	NA	NA	NA	3956	NA	NA	NA	lectin, galactoside-binding, soluble, 1	NA	NA	NA	TSS200	NA	NA	NA	38071591	N_Shore	22	R	CGCCCCCTGAAAGTTCAGCCAATTGCAAGTCAGGATAGGGCTGGGGGCCA
cg08665930	-2.91033	0.00817512	0.753679	0.69202	0.0616591	0.72642	0.7418	0.7759	0.7648	0.7594	0.7221	0.7163	0.6277	0.6788	0.7152	2.64051	0.0159444	8.4742	8.70955	8.97782	8.4561	8.14051	8.93124	8.73198	9.19731	8.73198	8.79438	8.71451	APOBEC3D	NA	NA	NA	140564	NA	NA	NA	apolipoprotein B mRNA editing enzyme, catalytic polypeptide-like 3D	NA	NA	NA	Body	NA	NA	NA	39418130		22	F	GGGCTCTCTTTTCACTAAATTTAAAATAAGAGCATTTCTCCTGATCATCG
cg15306060	-3.13554	0.00485514	0.77378	0.71294	0.0608399	0.775813	0.7706	0.7763	0.7871	0.7591	0.7354	0.7326	0.6684	0.7437	0.6846	2.00445	0.0591827	12.1546	12.1505	12.0503	11.9308	12.185	12.2249	12.4748	12.1557	12.4748	12.0886	12.189	RPL3	RNU86	NA	NA	6122	116936	NA	NA	ribosomal protein L3	RNA, U86 small nucleolar	NA	NA	Body	TSS200	NA	NA	39712956	N_Shelf	22	F	CGGCTTCTAAGGAGCCTTTTCCACCAGCAAGCGGAGCCTGGATGGAGCTC
cg04982781	-3.31555	0.00318006	0.726196	0.65399	0.0722066	0.715633	0.7186	0.7328	0.732	0.7319	0.6853	0.7062	0.5819	0.678	0.6185	2.00445	0.0591827	12.1546	12.1505	12.0503	11.9308	12.185	12.2249	12.4748	12.1557	12.4748	12.0886	12.189	RPL3	RNU86	NA	NA	6122	116936	NA	NA	ribosomal protein L3	RNA, U86 small nucleolar	NA	NA	Body	TSS1500	NA	NA	39714193	N_Shore	22	R	CTAAGGTTCCTGGCAAATTTACTATGCTCTGAAATCAATACCCCACACCG
cg07021644	3.60534	0.00159389	0.105964	0.172506	-0.0665413	0.116314	0.1161	0.0757	0.1217	0.1	0.1252	0.2042	0.2285	0.1139	0.1907	-2.18869	0.0410403	4.05659	4.17208	4.25955	4.05122	4.13052	3.80098	4.14845	3.6822	4.14845	3.77886	4.02289	UPK3A	NA	NA	NA	7380	NA	NA	NA	uroplakin 3A	NA	NA	NA	1stExon	5'UTR	NA	NA	45680879	Island	22	F	CGGCTCCTCCCGGGCGATGCCTCCGCTCTGGGCCCTGCTGGCCCTCGGCT
cg14232291	3.05446	0.00586385	0.15467	0.248927	-0.0942577	0.163633	0.1934	0.1312	0.1772	0.108	0.1731	0.2009	0.4002	0.2284	0.2419	-2.00122	0.0595568	4.94289	4.82905	4.98045	5.0269	5.06487	4.97886	4.73105	4.61518	4.73105	4.61021	4.85105	KLHL34	NA	NA	NA	257240	NA	NA	NA	kelch-like family member 34	NA	NA	NA	TSS200	NA	NA	NA	21676481	Island	X	R	AAGGCCGGGGACAACTGGTCACGGGGCAGTGGGGGGGTGAGCTTGTTCCG
cg01828474	3.40956	0.00254452	0.0906516	0.217486	-0.126834	0.0908363	0.1056	0.0764	0.1164	0.0641	0.1191	0.2036	0.441	0.1096	0.2142	-2.00122	0.0595568	4.94289	4.82905	4.98045	5.0269	5.06487	4.97886	4.73105	4.61518	4.73105	4.61021	4.85105	KLHL34	NA	NA	NA	257240	NA	NA	NA	kelch-like family member 34	NA	NA	NA	TSS200	NA	NA	NA	21676593	Island	X	R	CGCTGTGAGCTACCGGCATGTTATGTGCGGCGCCCAATCACGCCTCTGAC
cg14346048	3.24553	0.0037513	0.185356	0.242926	-0.0575706	0.19023	0.211	0.1786	0.1903	0.1566	0.2053	0.2384	0.3252	0.2039	0.2418	2.61596	0.0168096	2.81748	2.99647	3.16093	2.90961	3.02159	3.11054	3.16597	3.09798	3.16597	3.19345	3.064	TMEM47	NA	NA	NA	83604	NA	NA	NA	transmembrane protein 47	NA	NA	NA	1stExon	NA	NA	NA	34675036	Island	X	R	CGACAGGTAGTACTGGTGGTCAGCTGTGACCCAGGCCGGGCTCAGCACCG
cg21341170	4.27584	0.000314598	0.107069	0.277509	-0.17044	0.173316	0.09	0.0579	0.1451	0.069	0.1632	0.2956	0.4217	0.1751	0.332	2.61596	0.0168096	2.81748	2.99647	3.16093	2.90961	3.02159	3.11054	3.16597	3.09798	3.16597	3.19345	3.064	TMEM47	NA	NA	NA	83604	NA	NA	NA	transmembrane protein 47	NA	NA	NA	5'UTR	1stExon	NA	NA	34675348	Island	X	R	CGGCTGCCGACGACCCACACCCGGCCGGCCGCCTCCGCAGACCCACCTTG
cg04051266	3.35762	0.00287851	0.0475757	0.100739	-0.0531637	0.0482195	0.0403	0.0367	0.0666	0.046	0.0607	0.0833	0.189	0.059	0.1117	2.61596	0.0168096	2.81748	2.99647	3.16093	2.90961	3.02159	3.11054	3.16597	3.09798	3.16597	3.19345	3.064	TMEM47	NA	NA	NA	83604	NA	NA	NA	transmembrane protein 47	NA	NA	NA	TSS200	NA	NA	NA	34675548	Island	X	R	AGGGCCAGCACTTGGTGGCTTCGGCTCCAGTTCCCAGTGCCGGAGGCTCG
cg12377327	-3.24361	0.00376836	0.236403	0.185482	0.0509212	0.22283	0.2239	0.2405	0.2706	0.2242	0.1994	0.1574	0.1464	0.2184	0.2059	2.0196	0.0574552	6.62589	6.64862	6.73272	6.86686	6.67743	6.65284	7.09573	7.0003	7.09573	7.06131	6.84574	WDR45	NA	NA	NA	11152	NA	NA	NA	WD repeat domain 45	NA	NA	NA	TSS200	5'UTR	NA	NA	48937697	Island	X	R	CGCTCCCCGCGCCCTCCCCGGAGAACCCCACTGTCACTCGCGATGCTCCG
cg24655865	-3.75198	0.00112006	0.910258	0.855257	0.0550009	0.915253	0.9239	0.918	0.8839	0.9102	0.8932	0.8103	0.8509	0.8944	0.8275	-2.15866	0.0436007	9.19181	9.4222	9.22493	9.17656	9.48304	9.11598	9.02444	9.31059	9.02444	8.99658	9.19706	HUWE1	NA	NA	NA	10075	NA	NA	NA	HECT, UBA and WWE domain containing 1, E3 ubiquitin protein ligase	NA	NA	NA	3'UTR	NA	NA	NA	53560148		X	F	CGGTGAGTTGGTGGATTTCATTTATTGGTTTTTGACAATTTCTTTCTGGT
cg23213278	-3.56776	0.0017442	0.70602	0.618852	0.087168	0.722332	0.692	0.7379	0.6918	0.6861	0.671	0.6005	0.5561	0.6326	0.6341	2.35236	0.029348	4.04267	4.36587	4.12523	4.25225	4.35121	4.5083	4.71622	4.45389	4.71622	4.29729	4.38291	TRO	NA	NA	NA	7216	NA	NA	NA	trophinin	NA	NA	NA	TSS1500	NA	NA	NA	54946801		X	F	CGGGCACCCTATCTTTTAGTGTTTAGAACCTCTAAATGTTTTAATGTGGT
cg07812390	-3.14141	0.00478907	0.798821	0.747513	0.0513075	0.831641	0.7698	0.8157	0.7828	0.7941	0.7741	0.7863	0.7435	0.701	0.7327	-2.09498	0.0495183	5.89129	5.73529	5.91159	5.70891	5.99017	5.7585	5.73124	5.59588	5.73124	5.72401	5.77781	EFNB1	NA	NA	NA	1947	NA	NA	NA	ephrin-B1	NA	NA	NA	3'UTR	NA	NA	NA	68061003	S_Shore	X	R	CGTGCCCCAGGCCCTCTTGTACTGGCTTGGGCCAGGCTCACAAAGCCTGG
cg25171798	-5.317	2.55e-05	0.892589	0.838117	0.0544716	0.890435	0.9024	0.8975	0.8836	0.8891	0.8448	0.8607	0.8071	0.8385	0.8394	3.6886	0.00151617	6.71624	6.39705	5.99083	6.74186	6.52678	7.19072	6.95617	7.15738	6.95617	6.96929	6.76025	MCART6	NA	NA	NA	NA	NA	NA	NA	NA	NA	NA	NA	5'UTR	NA	NA	NA	103354340	N_Shelf	X	F	CGACATCCCTGGCCTGCAGTCTCAGTGCCTCCACTTACAAGTTGTGAAGC
cg10440516	-3.58871	0.00165877	0.812173	0.708272	0.103902	0.727471	0.8558	0.844	0.796	0.8376	0.7165	0.7397	0.6775	0.675	0.7327	3.6886	0.00151617	6.71624	6.39705	5.99083	6.74186	6.52678	7.19072	6.95617	7.15738	6.95617	6.96929	6.76025	MCART6	ZCCHC18	NA	NA	NA	644353	NA	NA	NA	zinc finger, CCHC domain containing 18	NA	NA	5'UTR	TSS1500	NA	NA	103356134	N_Shore	X	R	CGACAGCCCTTTGTGACCCCAAAGAGGCCAGGCTCAGAGAGGTAAAATGA
cg10440516	-3.58871	0.00165877	0.812173	0.708272	0.103902	0.727471	0.8558	0.844	0.796	0.8376	0.7165	0.7397	0.6775	0.675	0.7327	5.03795	6.87682e-05	6.71624	6.39705	5.99083	6.74186	6.52678	7.19072	6.95617	7.15738	6.95617	6.96929	6.76025	MCART6	ZCCHC18	NA	NA	NA	644353	NA	NA	NA	zinc finger, CCHC domain containing 18	NA	NA	5'UTR	TSS1500	NA	NA	103356134	N_Shore	X	R	CGACAGCCCTTTGTGACCCCAAAGAGGCCAGGCTCAGAGAGGTAAAATGA
cg14005918	-3.83982	0.000905992	0.806068	0.729296	0.0767726	0.813891	0.8096	0.8293	0.7684	0.8091	0.7689	0.7766	0.6699	0.6988	0.7322	3.6886	0.00151617	6.71624	6.39705	5.99083	6.74186	6.52678	7.19072	6.95617	7.15738	6.95617	6.96929	6.76025	MCART6	NA	NA	NA	NA	NA	NA	NA	NA	NA	NA	NA	5'UTR	NA	NA	NA	103366105		X	F	GCTTGTTCCAGTAACGTCACCTCTAGGAATGTATCCTCAGGAAATAATCG
cg01992935	3.37441	0.00276614	0.325061	0.422882	-0.0978212	0.320204	0.3812	0.2519	0.3548	0.3173	0.4066	0.3652	0.5141	0.3963	0.4322	-3.16276	0.00502893	5.34966	5.35124	5.25678	5.01761	5.05683	4.93024	4.6166	4.84288	4.6166	4.99428	5.00327	KCNE1L	NA	NA	NA	23630	NA	NA	NA	KCNE1-like	NA	NA	NA	1stExon	5'UTR	NA	NA	108868271	Island	X	R	CGCCGTGTCACTCCCCGAAAGCCATGAACTGCAGCGAGAGCCAGCGGCTG
cg06720669	3.26659	0.00356972	0.17948	0.251548	-0.0720683	0.186412	0.1842	0.1391	0.1934	0.1943	0.2305	0.2274	0.3576	0.1988	0.2434	-3.16276	0.00502893	5.34966	5.35124	5.25678	5.01761	5.05683	4.93024	4.6166	4.84288	4.6166	4.99428	5.00327	KCNE1L	NA	NA	NA	23630	NA	NA	NA	KCNE1-like	NA	NA	NA	1stExon	5'UTR	NA	NA	108868282	Island	X	R	TCTCGCTGCAGTTCATGGCTTTCGGGGAGTGACACGGCGGCTCCAGGACG
cg25903474	3.09826	0.00529616	0.154625	0.25013	-0.0955055	0.139668	0.1718	0.1327	0.1856	0.1434	0.2094	0.1602	0.378	0.1784	0.3245	-2.04774	0.0543675	3.25853	3.2656	3.43888	3.29276	3.32563	3.26892	3.14437	3.23589	3.14437	3.0271	3.24021	CHRDL1	NA	NA	NA	91851	NA	NA	NA	chordin-like 1	NA	NA	NA	TSS200	TSS1500	NA	NA	110039472	S_Shore	X	R	CGGTCCCTTTAAGACCCCAACGCTCGCCTAGCCAAAGGAGTGGGGGCTGC
cg19112977	3.73695	0.0011614	0.185666	0.29413	-0.108464	0.199165	0.2436	0.1357	0.1983	0.1517	0.2724	0.2649	0.3988	0.2027	0.3318	-2.50851	0.0211458	6.11026	6.07472	6.55029	6.63145	6.11519	5.62087	5.88167	6.03699	5.88167	5.83412	6.07372	MGC16121	NA	NA	NA	84848	NA	NA	NA	uncharacterized protein MGC16121	NA	NA	NA	Body	NA	NA	NA	133678716	Island	X	F	CGCGTCCCCAACCGGTTCCGTGTCTCACCTGGGTCCTGCAGGCGTCCACT
cg22903061	2.82467	0.00993794	0.184663	0.262843	-0.0781801	0.238064	0.2316	0.199	0.1092	0.1454	0.249	0.2583	0.3175	0.1691	0.3203	2.01159	0.0583633	8.20862	8.15987	8.33301	8.40152	8.34479	8.29834	8.71268	8.4272	8.71268	8.42573	8.40244	FAM127B	NA	NA	NA	26071	NA	NA	NA	family with sequence similarity 127, member B	NA	NA	NA	3'UTR	Body	1stExon	NA	134185575	Island	X	F	GAATAGCGCTCCAGGCTCCTGCTGCAGCTCCTGGGCCGCACTCTAGAGCG
cg10001949	3.05828	0.00581203	0.195631	0.266215	-0.070584	0.197574	0.1954	0.1906	0.1769	0.2176	0.2289	0.248	0.366	0.2121	0.2761	2.01159	0.0583633	8.20862	8.15987	8.33301	8.40152	8.34479	8.29834	8.71268	8.4272	8.71268	8.42573	8.40244	FAM127B	NA	NA	NA	26071	NA	NA	NA	family with sequence similarity 127, member B	NA	NA	NA	TSS1500	NA	NA	NA	134186517	S_Shore	X	R	GGCTGAGCCTGTTGCCCCTGGAGAGCAGAAGATCCATGTTCTGGAGATCG
cg20104776	3.82894	0.000930136	0.241711	0.353517	-0.111807	0.282391	0.2755	0.1772	0.2812	0.1923	0.313	0.3401	0.4554	0.2734	0.3857	2.72193	0.0133669	6.54908	6.83306	6.59967	6.52527	6.84731	6.74032	7.25729	6.83392	7.25729	7.29847	6.87417	LDOC1	NA	NA	NA	23641	NA	NA	NA	leucine zipper, down-regulated in cancer 1	NA	NA	NA	1stExon	NA	NA	NA	140271176	Island	X	F	TCCTTCCAGGCCGTTCGCAATGGTGGATGAGTTGGTGCTGCTGCTGCACG
cg09112156	3.68835	0.00130562	0.0715736	0.145178	-0.0736047	0.0963803	0.0621	0.0457	0.0901	0.0636	0.1161	0.157	0.253	0.0835	0.1163	2.72193	0.0133669	6.54908	6.83306	6.59967	6.52527	6.84731	6.74032	7.25729	6.83392	7.25729	7.29847	6.87417	LDOC1	NA	NA	NA	23641	NA	NA	NA	leucine zipper, down-regulated in cancer 1	NA	NA	NA	1stExon	5'UTR	NA	NA	140271259	Island	X	R	AACGGCCTGGAAGGACAGGACTCGGCTCGGTTCGGCTCGGCCAAGGTGCG
cg16697940	3.73161	0.00117644	0.0674715	0.124331	-0.0568594	0.0712871	0.0623	0.0811	0.0694	0.0533	0.0887	0.1195	0.2028	0.0718	0.1388	2.72193	0.0133669	6.54908	6.83306	6.59967	6.52527	6.84731	6.74032	7.25729	6.83392	7.25729	7.29847	6.87417	LDOC1	NA	NA	NA	23641	NA	NA	NA	leucine zipper, down-regulated in cancer 1	NA	NA	NA	TSS200	NA	NA	NA	140271321	Island	X	R	CGCCCCCCGCCCCTGGCCACCAAGCGCCTCCGTGGACACGCACTTCCTGC
[truncated: 14 more columns]

## Sheet: sTable 3S
Supplemental table 3S: overview of the differentially methylated probes of 2390 genes displaying an aging-related change in DNA methylation and a change in gene expression
	DNA methylation data (B value)															MA values (Log2)
ProbeID	t	pval	Young	Old	Delta.YO	C-30	C-31	C-34	C-35	C-43	C-52	C-62	C-64	C-65	C-66	IBMT reg. t-test O_control-Y_control: raw t-test value	IBMT regularised t-test old_control-young_control: raw p-value	C-30	C-31	C-34	C-35	C-43	C-52	C-62	C-64	C-65	C-66	Mean	gene.1	gene.2	gene.3	gene.4	entrezid.1	entrezid.2	entrezid.3	entrezid.4	description.1	description.2	description.3	description.4	feature.1	feature.2	feature.3	feature.4	MAPINFO	RELATION_TO_UCSC_CPG_ISLAND	CHR	STRAND	SOURCESEQ
cg24419198	3.09158	0.00537923	0.233245	0.288523	-0.0552785	0.249595	0.2409	0.2449	0.2032	0.2275	0.2379	0.2794	0.3218	0.2715	0.332	-0.000185205	0.999854	3.96382	3.89054	3.93893	4.06077	4.00307	4.27089	3.82341	3.93795	3.66131	4.1635	3.97142	IGSF22	NA	NA	NA	283284	NA	NA	NA	immunoglobulin superfamily, member 22	NA	NA	NA	Body	NA	NA	NA	18727321	Island	11	R	CGGTGCCAGCCAAATAGTTGACCAATGGCCCACAAGACCAGCCTTTTGCG
cg02827075	2.84664	0.00945409	0.63019	0.684994	-0.0548038	0.596438	0.6544	0.6384	0.6262	0.6355	0.6685	0.6834	0.7394	0.6963	0.6374	0.00028003	0.999779	4.37496	4.40717	4.59807	4.37063	4.25087	4.52175	4.6416	4.24646	4.39655	4.19549	4.40035	GPR4	NA	NA	NA	2828	NA	NA	NA	G protein-coupled receptor 4	NA	NA	NA	Body	NA	NA	NA	46094683	Island	19	R	TGTAGCGGTCTCGGAAGAGCTCGTCATGGAACAGGGGCGCCGAGTTGGCG
cg14185229	-3.05265	0.00588849	0.83167	0.767685	0.0639845	0.8492	0.8225	0.84	0.8161	0.8306	0.784	0.8189	0.6791	0.7689	0.7876	0.00028003	0.999779	4.37496	4.40717	4.59807	4.37063	4.25087	4.52175	4.6416	4.24646	4.39655	4.19549	4.40035	GPR4	NA	NA	NA	2828	NA	NA	NA	G protein-coupled receptor 4	NA	NA	NA	5'UTR	NA	NA	NA	46098784	S_Shelf	19	F	CCAGAACAAAGTGGGTGACAGGCTCAAGGTTCTCACTCAGGAAAATTGCG
cg15688396	2.94532	0.00754453	0.141571	0.201132	-0.059561	0.159764	0.1241	0.1312	0.1484	0.1444	0.1521	0.2077	0.2622	0.1432	0.2405	0.000320656	0.999747	3.81903	3.52978	3.98875	3.59203	3.86131	3.80362	3.72963	3.75373	3.7031	3.80096	3.75819	LSAMP	NA	NA	NA	4045	NA	NA	NA	limbic system-associated membrane protein	NA	NA	NA	5'UTR	1stExon	NA	NA	116163925		3	R	ATGGTGGCCACGCCGAGGTGCGGGTCCGCGGGGTGCTCTGGAGGGGTGCG
cg27631389	3.3985	0.00261229	0.557666	0.637526	-0.0798596	0.513231	0.5523	0.609	0.612	0.5019	0.6499	0.6291	0.6431	0.6276	0.6378	-0.000634967	0.9995	6.9875	7.40636	7.45396	6.81726	7.45357	7.37311	6.9498	7.13609	7.43135	7.22784	7.22368	MICAL2	NA	NA	NA	9645	NA	NA	NA	microtubule associated monoxygenase, calponin and LIM domain containing 2	NA	NA	NA	Body	NA	NA	NA	12263892		11	R	GAGAGCCAGAGCCAAGTCTGACCTACAGCTGGGTGGGACAGAAAATTTCG
cg06575065	3.11687	0.00507146	0.180814	0.246204	-0.0653895	0.209669	0.1893	0.1691	0.1583	0.1776	0.1992	0.2068	0.303	0.2135	0.3085	-0.000800956	0.999369	3.85223	4.03742	3.74839	3.75921	3.78159	3.86717	3.73941	3.89247	3.82196	3.85745	3.83573	CDH3	NA	NA	NA	1001	NA	NA	NA	cadherin 3, type 1, P-cadherin (placental)	NA	NA	NA	TSS1500	NA	NA	NA	68676743	Island	16	F	TGGATCTCCCGCAGGGCGCTTTTTATGCCCGAGGGGAGGTCAGGTCTACG
cg24101359	3.34243	0.00298399	0.0958161	0.1787	-0.0828842	0.0936751	0.1122	0.0881	0.1137	0.0713	0.1213	0.1753	0.2822	0.0891	0.2256	0.000985007	0.999224	3.84276	3.71709	4.07027	3.92797	3.77389	3.86555	3.95553	3.73362	3.87713	3.9007	3.86645	GNMT	NA	NA	NA	27232	NA	NA	NA	glycine N-methyltransferase	NA	NA	NA	TSS200	NA	NA	NA	42928495	Island	6	R	CAGCAGTGCTTATGCTTTAAGTGCGGAGCGGGTGGCTGCGGAGCCAGGCG
cg26578923	2.96395	0.00722821	0.117208	0.184886	-0.0676784	0.126127	0.1191	0.1063	0.142	0.0925	0.1331	0.1918	0.2897	0.1048	0.205	0.000985007	0.999224	3.84276	3.71709	4.07027	3.92797	3.77389	3.86555	3.95553	3.73362	3.87713	3.9007	3.86645	GNMT	NA	NA	NA	27232	NA	NA	NA	glycine N-methyltransferase	NA	NA	NA	1stExon	NA	NA	NA	42928546	Island	6	R	GGCGCAGGATGGTGGACAGCGTGTACCGGACCCGCTCCCTGGGGGTGGCG
cg05642143	2.97125	0.00710771	0.156894	0.230744	-0.0738499	0.149807	0.212	0.1164	0.1649	0.1414	0.207	0.2137	0.3312	0.1494	0.2523	0.000985007	0.999224	3.84276	3.71709	4.07027	3.92797	3.77389	3.86555	3.95553	3.73362	3.87713	3.9007	3.86645	GNMT	NA	NA	NA	27232	NA	NA	NA	glycine N-methyltransferase	NA	NA	NA	TSS200	NA	NA	NA	42928409	Island	6	F	TAAGCACTGCTGGCAGCCGACAGCCCCACCTGGCCAATAGCAGGTGAGCG
cg18653350	3.47662	0.00216889	0.136098	0.204356	-0.0682581	0.156666	0.1354	0.1244	0.1318	0.1323	0.1341	0.1714	0.279	0.1929	0.2443	-0.00120315	0.999052	7.16808	7.37492	7.07829	7.29779	7.81011	7.40988	7.46861	7.54746	7.21176	7.09073	7.34576	SACS	NA	NA	NA	26278	NA	NA	NA	spastic ataxia of Charlevoix-Saguenay (sacsin)	NA	NA	NA	5'UTR	1stExon	NA	NA	24007836		13	F	TGGGTAGGGGGAGCGACTGACTGCGGCAGGAGCCGCCTGGACCCAGTGCG
cg08076018	3.16532	0.00452859	0.279137	0.349126	-0.0699893	0.292511	0.2815	0.2581	0.2642	0.2994	0.282	0.3106	0.4081	0.3759	0.369	-0.00251825	0.998016	3.24767	3.32185	3.48757	3.35458	3.32529	3.31231	3.37279	3.40782	3.32993	3.31338	3.34732	ANGPTL2	RALGPS1	NA	NA	23452	9649	NA	NA	angiopoietin-like 2	Ral GEF with PH domain and SH3 binding motif 1	NA	NA	TSS200	Body	NA	NA	129885080		9	F	GGGAGGGGCCAGGCCAGCTGGGGCCGGAGCTCGTGTGACATCACCGGGCG
cg02872426	-3.86665	0.000849071	0.720306	0.600244	0.120061	0.709282	0.7552	0.7023	0.7717	0.6629	0.6483	0.6079	0.5021	0.5782	0.6647	-0.00256343	0.997981	3.05893	2.76567	3.30561	2.92642	2.95545	2.71458	3.07183	3.17426	2.93033	3.11966	3.00227	DDO	NA	NA	NA	8528	NA	NA	NA	D-aspartate oxidase	NA	NA	NA	TSS200	NA	NA	NA	110736772		6	F	AAGACCAGGGGGAATGTCCTGAATCAAGTCACCAATGGGAATCAGTTTCG
cg00495693	-3.25988	0.00362663	0.315718	0.260012	0.0557065	0.313208	0.3035	0.3369	0.3184	0.3065	0.2924	0.2681	0.2413	0.209	0.2894	0.00262865	0.997929	3.1233	3.08845	3.1945	3.20174	3.18447	3.20636	3.09477	3.23571	3.15358	3.10259	3.15855	PKHD1	NA	NA	NA	5314	NA	NA	NA	polycystic kidney and hepatic disease 1 (autosomal recessive)	NA	NA	NA	Body	NA	NA	NA	51928623		6	R	AGGGGCAACATTGCCCCTGGTTGAGAACAATTGGTTTCCATAGTAATTCG
cg17438849	3.62472	0.00152144	0.0769669	0.132852	-0.0558853	0.0857788	0.0622	0.0763	0.0848	0.0758	0.0924	0.1733	0.1821	0.0858	0.1307	0.00281083	0.997786	3.16918	3.06814	3.01822	3.13801	3.03177	2.91554	3.15556	3.17199	3.088	3.09541	3.08518	HECW1	NA	NA	NA	23072	NA	NA	NA	HECT, C2 and WW domain containing E3 ubiquitin protein ligase 1	NA	NA	NA	1stExon	5'UTR	NA	NA	43152468	Island	7	F	CGTGCGCCCCCCAGCTCTAATCTGCGCGCTGACAGGAGCATGATCTGTGC
cg08039116	3.49038	0.0020988	0.138178	0.203686	-0.0655071	0.172784	0.1285	0.1195	0.143	0.1271	0.172	0.198	0.268	0.1484	0.232	0.00281083	0.997786	3.16918	3.06814	3.01822	3.13801	3.03177	2.91554	3.15556	3.17199	3.088	3.09541	3.08518	HECW1	NA	NA	NA	23072	NA	NA	NA	HECT, C2 and WW domain containing E3 ubiquitin protein ligase 1	NA	NA	NA	1stExon	5'UTR	NA	NA	43152254	Island	7	F	GGGGGCCGGTTCGGTCAGAGTCGCACGGTGTTCCGGCTCCAACAACAGCG
cg06278714	-2.93	0.00781457	0.653959	0.596372	0.0575873	0.658982	0.6497	0.674	0.6435	0.6437	0.6007	0.5968	0.5557	0.621	0.6076	0.00281083	0.997786	3.16918	3.06814	3.01822	3.13801	3.03177	2.91554	3.15556	3.17199	3.088	3.09541	3.08518	HECW1	NA	NA	NA	23072	NA	NA	NA	HECT, C2 and WW domain containing E3 ubiquitin protein ligase 1	NA	NA	NA	Body	NA	NA	NA	43287968	N_Shore	7	R	GTGGCTCCAGAACTTTTATGTTCTTGCTTAAATCTTCCAAACTGAAAACG
cg24722099	3.26413	0.00359053	0.381735	0.446207	-0.0644728	0.391557	0.3922	0.3557	0.3886	0.3806	0.4013	0.4285	0.523	0.4103	0.468	-0.00284444	0.99776	5.05534	5.36425	4.59336	5.18894	4.78083	4.53818	6.12318	4.54098	4.57389	5.20199	4.99609	CYP27B1	NA	NA	NA	1594	NA	NA	NA	cytochrome P450, family 27, subfamily B, polypeptide 1	NA	NA	NA	5'UTR	1stExon	NA	NA	58160843	S_Shore	12	R	TCTGGAGGCGTACTTGAGGGTCTGGGTCATGGTCTGGTTCAGGGTGCTCG
cg21117668	4.04123	0.000556194	0.0608385	0.114866	-0.0540277	0.0826277	0.0551	0.0511	0.0545	0.0608	0.0692	0.1336	0.1254	0.1013	0.1448	0.0029838	0.99765	5.49087	5.42508	5.41165	5.64119	5.65911	5.36684	5.51003	5.76062	5.42623	5.56597	5.52576	BOK	NA	NA	NA	666	NA	NA	NA	BCL2-related ovarian killer	NA	NA	NA	5'UTR	1stExon	NA	NA	242498349	Island	2	F	GCATGGCGCGGGCGCCGGGGTGGAGTTCTGGCTTCAGGATCTGCTCGCCG
cg24436906	3.46336	0.0022386	0.216342	0.289491	-0.0731488	0.216812	0.2514	0.1893	0.2146	0.2096	0.2307	0.3244	0.325	0.2496	0.3179	0.0029838	0.99765	5.49087	5.42508	5.41165	5.64119	5.65911	5.36684	5.51003	5.76062	5.42623	5.56597	5.52576	BOK	NA	NA	NA	666	NA	NA	NA	BCL2-related ovarian killer	NA	NA	NA	TSS200	NA	NA	NA	242498081	Island	2	F	CGGGGAAGCTCGGAAAGCGTCTCCCCGACTCCGCCCCCAGGGTTGCCTTT
cg23695504	4.32476	0.000279329	0.0822249	0.18153	-0.0993054	0.0955304	0.0832	0.062	0.0847	0.0857	0.1407	0.1769	0.2822	0.1134	0.1944	0.00310983	0.99755	4.35871	4.54587	4.57029	4.45047	4.64907	4.3138	4.86974	4.50424	4.45071	4.43805	4.51509	C1orf229	NA	NA	NA	388759	NA	NA	NA	chromosome 1 open reading frame 229	NA	NA	NA	1stExon	NA	NA	NA	247275344	Island	1	F	AACCGCGGGCACGAGGGCAGCGTGGGGGCAGTGGTGGCTGTCAGTCCACG
cg25549141	3.26615	0.00357348	0.101237	0.153365	-0.0521281	0.110285	0.0984	0.0802	0.1111	0.1062	0.1224	0.1361	0.2214	0.1197	0.1672	0.00310983	0.99755	4.35871	4.54587	4.57029	4.45047	4.64907	4.3138	4.86974	4.50424	4.45071	4.43805	4.51509	C1orf229	NA	NA	NA	388759	NA	NA	NA	chromosome 1 open reading frame 229	NA	NA	NA	1stExon	NA	NA	NA	247275469	Island	1	R	CGGGACCTGGACCGCCAGCGGCCTCCCAAGCCTGGGCCATTTGCCCCGTC
cg20991612	3.97709	0.000649816	0.141393	0.199307	-0.0579137	0.156562	0.1319	0.1391	0.1279	0.1515	0.1559	0.1969	0.2625	0.1594	0.2219	0.00352593	0.997223	3.32627	3.24033	3.45328	3.51748	3.21593	3.40422	3.29342	3.40459	3.38607	3.26628	3.35079	FAM183A	NA	NA	NA	440585	NA	NA	NA	family with sequence similarity 183, member A	NA	NA	NA	1stExon	5'UTR	NA	NA	43613606	Island	1	F	TGGAATCACCTTCTCTTTTGGGTGTCCCGCCATGGCCTTGGGCTGCCACG
cg10884614	-3.12195	0.00501164	0.396384	0.337662	0.0587227	0.378188	0.3966	0.4014	0.4054	0.4004	0.3381	0.3597	0.3116	0.3462	0.3328	0.00372976	0.997062	6.69147	6.78649	6.54034	6.80135	6.3078	6.60536	6.47499	6.38498	6.77346	6.89059	6.62568	EIF5A	NA	NA	NA	1984	NA	NA	NA	eukaryotic translation initiation factor 5A	NA	NA	NA	3'UTR	NA	NA	NA	7215252	N_Shelf	17	R	CGTCAAATAAATTGTGTAGGAGGAGTCCAGCTTAGGACCGGGCCAGAGCC
cg27341128	2.987	0.00685425	0.154375	0.207454	-0.0530791	0.160695	0.1558	0.1437	0.1715	0.1401	0.1844	0.1951	0.2635	0.1614	0.2329	0.00396788	0.996875	3.06452	3.28623	3.33765	3.19068	3.13679	3.0471	3.27803	3.07565	3.44713	3.16946	3.20332	DOK5	NA	NA	NA	55816	NA	NA	NA	docking protein 5	NA	NA	NA	TSS200	NA	NA	NA	53092259	Island	20	F	CCCTGACAGTGGGCGGCCGGCTTGCAGCCACTTTCGGGGAGCGCAGAGCG
cg08783090	3.57924	0.00169687	0.106743	0.184689	-0.0779458	0.136917	0.1077	0.0902	0.1192	0.0797	0.1301	0.204	0.2529	0.116	0.2204	-0.00408199	0.996785	3.88418	4.09069	3.94131	4.05038	3.86812	3.96066	4.1436	4.00708	3.79885	3.92308	3.96679	GABRE	NA	NA	NA	2564	NA	NA	NA	gamma-aminobutyric acid (GABA) A receptor, epsilon	NA	NA	NA	1stExon	5'UTR	NA	NA	151143125	Island	X	R	TGGAAGAACTTTGGACAACATTTCCGCGGAGACCGGCGCGACCACCTGCG
cg21838488	3.00094	0.00663731	0.239641	0.362082	-0.122441	0.257954	0.2033	0.2509	0.3046	0.1815	0.2311	0.2789	0.4041	0.4342	0.462	0.00461008	0.996369	7.02512	6.88052	6.96706	7.03652	7.02412	7.07988	7.04193	6.93174	6.92232	6.95876	6.9868	RNF219	NA	NA	NA	79596	NA	NA	NA	ring finger protein 219	NA	NA	NA	TSS1500	NA	NA	NA	79234435	S_Shore	13	R	CGCTGTGTTGGCACCTAGTGGTGACAGAGCTAGACCCTATCTCAAAAAAC
cg18493238	-3.8167	0.000958046	0.851069	0.798582	0.0524869	0.844908	0.8614	0.8436	0.857	0.8485	0.8191	0.7813	0.801	0.7526	0.839	-0.00490915	0.996133	2.3847	2.31825	2.70205	2.49625	2.45885	2.36503	2.52561	2.62099	2.44215	2.40482	2.47187	ANKRD30A	NA	NA	NA	91074	NA	NA	NA	ankyrin repeat domain 30A	NA	NA	NA	TSS1500	NA	NA	NA	37414261	Island	10	F	GATGCTGGGCACGGTGCAGCCTCTTGGGTGGCACTGAGTGTCGGTTCCCG
cg20211778	-3.47694	0.00216723	0.899637	0.838467	0.0611698	0.907109	0.9209	0.9299	0.897	0.8432	0.8491	0.8878	0.7895	0.816	0.8499	-0.00490915	0.996133	2.3847	2.31825	2.70205	2.49625	2.45885	2.36503	2.52561	2.62099	2.44215	2.40482	2.47187	ANKRD30A	NA	NA	NA	91074	NA	NA	NA	ankyrin repeat domain 30A	NA	NA	NA	Body	NA	NA	NA	37418731	S_Shelf	10	F	TGTCCCAAAACATACAATGAGTTATGTAACTGTAAACATTAAATACCACG
cg01823497	-2.87812	0.00879973	0.82237	0.770889	0.0514806	0.819737	0.8172	0.8397	0.8132	0.8221	0.7906	0.8071	0.7077	0.782	0.7671	-0.00547785	0.995685	4.1681	4.04055	4.24148	4.12871	4.0726	4.24054	4.11799	4.10467	4.08493	4.10086	4.13004	PTH1R	NA	NA	NA	5745	NA	NA	NA	parathyroid hormone 1 receptor	NA	NA	NA	Body	NA	NA	NA	46938943	N_Shore	3	R	CGGCCCATCAGTGGTTGTTGGTTCCTGCAGGGACAGGTGTGCCCCAAGCA
cg14209244	-3.20732	0.00410393	0.784332	0.717895	0.0664371	0.772919	0.7496	0.7978	0.8096	0.7918	0.7502	0.7746	0.6357	0.6979	0.7311	0.00572644	0.995489	8.39821	8.50334	8.32394	8.36256	8.45989	8.4506	8.31747	8.49957	8.46099	8.32073	8.40973	SMC5	NA	NA	NA	23137	NA	NA	NA	structural maintenance of chromosomes 5	NA	NA	NA	Body	NA	NA	NA	72877684	S_Shelf	9	F	AAAGAGCTATTGGTAAAGACCCACCCTCTTATCATTCCATATACTTCACG
cg06408301	3.17669	0.00440963	0.0831714	0.162442	-0.0792709	0.0944451	0.0794	0.068	0.0825	0.0915	0.1053	0.1524	0.2831	0.0846	0.1868	-0.00605013	0.995235	3.99479	3.94347	4.18954	4.17429	4.17402	3.8918	4.37393	3.95417	3.98777	4.26472	4.09485	PRRG1	NA	NA	NA	5638	NA	NA	NA	proline rich Gla (G-carboxyglutamic acid) 1	NA	NA	NA	1stExon	5'UTR	NA	NA	37208607	Island	X	R	CGTCGCGCCTGCGCGCTCCTATTTCTGCCGAGCCTAGCTGGAGCCAGGAA
cg12501871	2.86766	0.00901216	0.131534	0.197017	-0.0654836	0.140212	0.123	0.1196	0.146	0.1288	0.1603	0.176	0.2905	0.1312	0.2271	-0.00605013	0.995235	3.99479	3.94347	4.18954	4.17429	4.17402	3.8918	4.37393	3.95417	3.98777	4.26472	4.09485	PRRG1	NA	NA	NA	5638	NA	NA	NA	proline rich Gla (G-carboxyglutamic acid) 1	NA	NA	NA	TSS1500	NA	NA	NA	37208277	N_Shore	X	R	AAAGGCTGGCGGGGACCCGCGGTGGCTAGGAGAGACGTGGCGGCCCAACG
cg26883351	3.42675	0.00244261	0.129539	0.188635	-0.0590964	0.145918	0.1372	0.1026	0.1409	0.1211	0.1344	0.2037	0.2409	0.1376	0.2265	-0.00605013	0.995235	3.99479	3.94347	4.18954	4.17429	4.17402	3.8918	4.37393	3.95417	3.98777	4.26472	4.09485	PRRG1	NA	NA	NA	5638	NA	NA	NA	proline rich Gla (G-carboxyglutamic acid) 1	NA	NA	NA	TSS200	NA	NA	NA	37208437	N_Shore	X	R	GGAAAGCTCCAGCAGGATGCCCTGAGCCCTGGGTCTTCCCAGCAGAAGCG
cg16950726	-3.05078	0.00591412	0.74136	0.682101	0.0592592	0.751424	0.7188	0.763	0.7531	0.7206	0.712	0.7164	0.6192	0.6804	0.6825	-0.00606764	0.995221	4.60279	4.76052	4.48557	4.86982	4.73098	4.69769	4.72994	4.81731	4.85175	4.34979	4.68962	NLGN2	NA	NA	NA	57555	NA	NA	NA	neuroligin 2	NA	NA	NA	Body	NA	NA	NA	7317514	N_Shelf	17	F	CGGTCTTGCCCCCCAGGGATGGGAGTGACATGTCCCCTGAGCTCCAGGCC
cg08870143	-2.99841	0.00667622	0.814212	0.743959	0.070253	0.839185	0.8438	0.8545	0.773	0.7605	0.7155	0.7814	0.7829	0.6824	0.7576	-0.00606764	0.995221	4.60279	4.76052	4.48557	4.86982	4.73098	4.69769	4.72994	4.81731	4.85175	4.34979	4.68962	NLGN2	NA	NA	NA	57555	NA	NA	NA	neuroligin 2	NA	NA	NA	Body	NA	NA	NA	7312081	S_Shore	17	F	CGCACATGCAGACCCTCAGGCACTGGCACCGCTCTAGGGCTCAGAGCTGG
cg14058848	-3.61403	0.00156103	0.643885	0.567491	0.0763946	0.653112	0.634	0.687	0.6394	0.606	0.566	0.5937	0.5377	0.6036	0.5364	0.00624707	0.995079	7.01873	6.99189	7.09434	6.7382	6.96663	6.89592	7.02843	7.01181	6.68441	6.98979	6.94202	TTC16	PTRH1	NA	NA	158248	138428	NA	NA	tetratricopeptide repeat domain 16	peptidyl-tRNA hydrolase 1 homolog (S. cerevisiae)	NA	NA	Body	TSS1500	NA	NA	130479114	S_Shore	9	R	TCAGTGGGTGGGGGTCGTCTCGGGGGCCTGCTCCAGCTTGCTGTCCTTCG
cg00252282	3.41211	0.00252917	0.130605	0.192486	-0.0618812	0.129706	0.1553	0.114	0.1282	0.1259	0.1345	0.1971	0.2608	0.1406	0.2294	-0.00638086	0.994974	3.06085	2.90641	3.07197	2.98946	3.05102	2.9978	3.26178	2.9688	2.90965	2.93966	3.01574	NTF3	NA	NA	NA	4908	NA	NA	NA	neurotrophin 3	NA	NA	NA	Body	NA	NA	NA	5542736	Island	12	R	GTCCAGGAGGCGCTGCTTCTTTGCGGGAGTTTGGCTGCTGCGTTCATTCG
cg24955845	3.91464	0.000755974	0.220804	0.292066	-0.0712623	0.229049	0.227	0.2146	0.1974	0.2361	0.2468	0.2915	0.325	0.2654	0.3316	-0.00655484	0.994837	8.03416	8.59256	8.52289	7.78358	7.88483	8.31907	8.08895	8.51095	7.95465	7.93838	8.163	SLFN13	NA	NA	NA	146857	NA	NA	NA	schlafen family member 13	NA	NA	NA	1stExon	5'UTR	NA	NA	33775779	Island	17	F	GCGCCAACCATTGGTTATAAGAACCTGACCTTGGCGCCTCCAGGGAAACG
cg08151705	3.20673	0.00410966	0.336234	0.399442	-0.0632086	0.361346	0.3466	0.3117	0.2977	0.3639	0.3612	0.3914	0.4212	0.4072	0.4162	-0.00655484	0.994837	8.03416	8.59256	8.52289	7.78358	7.88483	8.31907	8.08895	8.51095	7.95465	7.93838	8.163	SLFN13	NA	NA	NA	146857	NA	NA	NA	schlafen family member 13	NA	NA	NA	TSS200	NA	NA	NA	33775917	N_Shore	17	R	CGGGCTTTGTAGACACTCCCATTGGCGCGTCCATGCCCTGCCTGGGACCC
cg23921459	3.1186	0.00505101	0.277963	0.359631	-0.081668	0.353331	0.2508	0.2638	0.2254	0.2966	0.3308	0.397	0.436	0.2958	0.3385	0.0065937	0.994806	6.69485	6.68907	6.69667	6.67438	6.63503	6.71631	6.72338	6.90753	6.57346	6.47171	6.67824	YOD1	NA	NA	NA	55432	NA	NA	NA	YOD1 OTU deubiquinating enzyme 1 homolog (S. cerevisiae)	NA	NA	NA	TSS200	NA	NA	NA	207224567	N_Shore	1	R	CGCGGAGGGCACCTCACTCGCTCTATAGGTAGCAAGACCCGTTGTCCTTT
cg15061530	2.99338	0.00675409	0.0801097	0.139726	-0.0596158	0.0795184	0.089	0.0705	0.096	0.0656	0.0845	0.1287	0.2332	0.1002	0.1521	0.00688923	0.994574	4.70464	4.894	4.72355	4.66619	4.82497	4.61018	4.84446	4.84383	4.90485	4.61301	4.76297	LOC100128071	TSSK3	NA	NA	NA	81629	NA	NA	NA	testis-specific serine kinase 3 [Source:HGNC Symbol;Acc:15473]	NA	NA	1stExon	5'UTR	TSS200	NA	32827834	Island	1	R	GCGGGCCAGAATCGGGGACTGGAGGCCTCTGGCCATGGCGCCTGGAGACG
cg00873050	3.64932	0.00143416	0.11161	0.21006	-0.0984503	0.134787	0.1065	0.085	0.1302	0.1015	0.1263	0.2118	0.3422	0.133	0.237	0.00688923	0.994574	4.70464	4.894	4.72355	4.66619	4.82497	4.61018	4.84446	4.84383	4.90485	4.61301	4.76297	TSSK3	LOC100128071	NA	NA	81629	NA	NA	NA	testis-specific serine kinase 3 [Source:HGNC Symbol;Acc:15473]	NA	NA	NA	1stExon	TSS200	5'UTR	NA	32828016	Island	1	R	CTACAACTCAATGCCTGGCACGGGGGCGGGCTCGGCGGTGACTTAATCCG
cg08859095	3.21671	0.00401438	0.109507	0.190486	-0.0809783	0.134927	0.0999	0.0828	0.1235	0.1064	0.1274	0.218	0.274	0.1288	0.2042	0.00688923	0.994574	4.70464	4.894	4.72355	4.66619	4.82497	4.61018	4.84446	4.84383	4.90485	4.61301	4.76297	LOC100128071	TSSK3	NA	NA	NA	81629	NA	NA	NA	testis-specific serine kinase 3 [Source:HGNC Symbol;Acc:15473]	NA	NA	1stExon	5'UTR	TSS200	NA	32827824	Island	1	R	GGCACTCAGCGCGGGCCAGAATCGGGGACTGGAGGCCTCTGGCCATGGCG
cg03291024	3.04557	0.00598603	0.0818642	0.135713	-0.0538483	0.0590994	0.0644	0.1352	0.0627	0.0879	0.1052	0.1441	0.1968	0.0866	0.1458	-0.00803657	0.99367	7.05353	7.08746	7.10619	6.9989	6.95376	7.01634	6.93002	7.09025	7.02957	7.13132	7.03973	UNC45A	NA	NA	NA	55898	NA	NA	NA	unc-45 homolog A (C. elegans)	NA	NA	NA	TSS200	NA	NA	NA	91473291	N_Shore	15	R	ACATAAAAATAAACCTCAGCTGCTCAGCAACGACTGAAAAACCACCACCG
cg08551047	3.0493	0.00593445	0.0965983	0.184646	-0.088048	0.0596704	0.05	0.2225	0.0613	0.0895	0.1291	0.1856	0.3137	0.0981	0.1968	-0.00803657	0.99367	7.05353	7.08746	7.10619	6.9989	6.95376	7.01634	6.93002	7.09025	7.02957	7.13132	7.03973	UNC45A	NA	NA	NA	55898	NA	NA	NA	unc-45 homolog A (C. elegans)	NA	NA	NA	5'UTR	NA	NA	NA	91473569	Island	15	R	ATGTTGCTGCTGGGGTCTCTCCGGTGCCCAGCAGTGGTTGTCAGTAAGCG
cg07968770	3.4001	0.00260244	0.292691	0.380734	-0.0880427	0.344585	0.342	0.2185	0.2444	0.314	0.3437	0.3482	0.4544	0.3416	0.4159	-0.00811445	0.993609	3.02254	3.1204	3.20508	3.05164	2.92211	3.04801	3.19832	2.97358	2.93758	2.95357	3.04328	TMEM159	DNAH3	NA	NA	57146	55567	NA	NA	transmembrane protein 159	dynein, axonemal, heavy chain 3	NA	NA	5'UTR	TSS200	NA	NA	21170927	S_Shore	16	R	AGGGTTAGCTGGTGTTGGCCTGGCCCAGTCCCCCAGGCGTGAAGAAGGCG
cg04528038	4.14544	0.000431871	0.360539	0.440935	-0.0803964	0.3709	0.3839	0.3376	0.3454	0.3648	0.412	0.4133	0.5064	0.4226	0.4503	-0.00811445	0.993609	3.02254	3.1204	3.20508	3.05164	2.92211	3.04801	3.19832	2.97358	2.93758	2.95357	3.04328	TMEM159	DNAH3	NA	NA	57146	55567	NA	NA	transmembrane protein 159	dynein, axonemal, heavy chain 3	NA	NA	5'UTR	TSS1500	NA	NA	21171097	S_Shore	16	F	CGGACTCCCCAAACCGGTCTGGGTGGCACTTGAGGCTCCCAGGCCAAAGG
cg04813880	4.1491	0.000428052	0.317749	0.441538	-0.123789	0.382616	0.3513	0.248	0.3174	0.2895	0.4065	0.4081	0.5329	0.3861	0.474	-0.00811445	0.993609	3.02254	3.1204	3.20508	3.05164	2.92211	3.04801	3.19832	2.97358	2.93758	2.95357	3.04328	TMEM159	DNAH3	NA	NA	57146	55567	NA	NA	transmembrane protein 159	dynein, axonemal, heavy chain 3	NA	NA	5'UTR	TSS1500	NA	NA	21171067	S_Shore	16	F	AGACCGGTTTGGGGAGTCCGATGAGAGAGTGCGTGGGGCGAATGCCATCG
cg25957124	3.02139	0.00633083	0.471543	0.53698	-0.0654369	0.50603	0.5153	0.4391	0.433	0.4643	0.521	0.5129	0.5887	0.5264	0.536	-0.00811445	0.993609	3.02254	3.1204	3.20508	3.05164	2.92211	3.04801	3.19832	2.97358	2.93758	2.95357	3.04328	TMEM159	DNAH3	NA	NA	57146	55567	NA	NA	transmembrane protein 159	dynein, axonemal, heavy chain 3	NA	NA	5'UTR	TSS1500	NA	NA	21171084	S_Shore	16	F	CGCACTCTCTCATCGGACTCCCCAAACCGGTCTGGGTGGCACTTGAGGCT
cg03413465	2.85222	0.00933491	0.0607111	0.114409	-0.0536983	0.0629114	0.0674	0.0433	0.0748	0.0551	0.0702	0.1112	0.1818	0.0521	0.1568	0.00857499	0.993246	3.43494	3.52657	3.493	3.51117	3.40461	3.5137	3.48254	3.46572	3.60871	3.30235	3.47433	GALNTL6	NA	NA	NA	442117	NA	NA	NA	UDP-N-acetyl-alpha-D-galactosamine:polypeptide N-acetylgalactosaminyltransferase-like 6	NA	NA	NA	1stExon	5'UTR	NA	NA	172734776	Island	4	R	CGAACCCACAGGACCATCACGAGCACCTAAAGGGCAATATTTTTTGATCT
cg26588943	3.27704	0.00348282	0.116441	0.174139	-0.0576979	0.123222	0.1074	0.0867	0.1572	0.1077	0.1299	0.1616	0.2429	0.1317	0.2047	0.00857499	0.993246	3.43494	3.52657	3.493	3.51117	3.40461	3.5137	3.48254	3.46572	3.60871	3.30235	3.47433	GALNTL6	NA	NA	NA	442117	NA	NA	NA	UDP-N-acetyl-alpha-D-galactosamine:polypeptide N-acetylgalactosaminyltransferase-like 6	NA	NA	NA	1stExon	5'UTR	NA	NA	172734718	Island	4	F	CGAGAAGAGGAGATCAAAAAATATTGCCCTTTAGGTGCTCGTGATGGTCC
cg05295006	3.03861	0.00608339	0.174192	0.243673	-0.0694809	0.188039	0.1688	0.151	0.1905	0.1725	0.1822	0.2437	0.3341	0.181	0.2773	0.00857499	0.993246	3.43494	3.52657	3.493	3.51117	3.40461	3.5137	3.48254	3.46572	3.60871	3.30235	3.47433	GALNTL6	NA	NA	NA	442117	NA	NA	NA	UDP-N-acetyl-alpha-D-galactosamine:polypeptide N-acetylgalactosaminyltransferase-like 6	NA	NA	NA	TSS1500	NA	NA	NA	172734347	Island	4	R	CTGGCCTGGCGCCCTTTGGGTGAGATGACGGGGTGCTGGCATCCCTGTCG
cg05678100	3.22181	0.00396658	0.187231	0.252894	-0.0656631	0.189427	0.2108	0.1474	0.2021	0.1863	0.2047	0.2366	0.332	0.2016	0.2897	0.00857499	0.993246	3.43494	3.52657	3.493	3.51117	3.40461	3.5137	3.48254	3.46572	3.60871	3.30235	3.47433	GALNTL6	NA	NA	NA	442117	NA	NA	NA	UDP-N-acetyl-alpha-D-galactosamine:polypeptide N-acetylgalactosaminyltransferase-like 6	NA	NA	NA	TSS1500	NA	NA	NA	172734031	Island	4	F	CGGTGTCCTCCAGAAGCTGCTGCCTGAGAACTCTGAGCCTCAGCTCTGTC
cg17895446	-3.01904	0.0063653	0.792641	0.727263	0.065378	0.776027	0.7572	0.8248	0.809	0.7962	0.7473	0.7774	0.6676	0.7098	0.7343	0.00857499	0.993246	3.43494	3.52657	3.493	3.51117	3.40461	3.5137	3.48254	3.46572	3.60871	3.30235	3.47433	GALNTL6	NA	NA	NA	442117	NA	NA	NA	UDP-N-acetyl-alpha-D-galactosamine:polypeptide N-acetylgalactosaminyltransferase-like 6	NA	NA	NA	Body	NA	NA	NA	173573053		4	R	CGGAGTTGCAGATTGGTGTGAGCACTCTTTATGGTTCAAATTTTCAGAAA
cg05861255	-3.09746	0.00530605	0.570605	0.491095	0.0795102	0.587096	0.5094	0.6427	0.5593	0.5546	0.4727	0.5496	0.4647	0.4951	0.4734	-0.00861322	0.993216	9.08298	8.95448	8.61652	8.73852	8.32082	8.78366	8.7125	8.5856	8.56963	9.05682	8.74215	RILPL2	NA	NA	NA	196383	NA	NA	NA	Rab interacting lysosomal protein-like 2	NA	NA	NA	TSS1500	NA	NA	NA	123921688	S_Shore	12	F	TGAGGCTCGGAGACGTTAAGTAACTTGCCAAGGTGACAGCGCTGGTTACG
cg13139972	3.24042	0.0037967	0.0729363	0.151956	-0.0790198	0.0893955	0.0713	0.042	0.0797	0.0823	0.0959	0.1672	0.2625	0.0738	0.1604	0.00888153	0.993004	3.82628	3.58161	3.67835	3.62896	3.69715	3.76099	3.66987	3.53467	3.26596	4.18665	3.68305	DKK2	NA	NA	NA	27123	NA	NA	NA	dickkopf 2 homolog (Xenopus laevis)	NA	NA	NA	1stExon	5'UTR	NA	NA	107957430	Island	4	R	GAGACAGCGAATCGCTGCCAGCGCAGCGATGCCTAGGGAGCGGACTTGCG
cg00243272	-3.35407	0.00290285	0.77451	0.720633	0.0538777	0.775152	0.7376	0.8212	0.7748	0.7637	0.738	0.7341	0.6895	0.7344	0.7072	0.0109506	0.991375	9.95895	9.78501	10.1828	10.4695	10	9.86284	10.3378	10.0197	9.988	10.1952	10.08	PLXNB2	NA	NA	NA	23654	NA	NA	NA	plexin B2	NA	NA	NA	Body	NA	NA	NA	50720468	Island	22	F	CGACCTTGGTGTCATTGTGGAACACGTAGTCTGTACCCACCACCTGCAGG
cg26140366	-3.06948	0.00566294	0.783914	0.728109	0.0558051	0.773905	0.768	0.8159	0.7771	0.7847	0.7526	0.7528	0.6621	0.7499	0.723	-0.0109744	0.991356	2.85787	2.94306	2.98938	2.96611	2.72929	2.78564	2.94011	2.92736	2.89795	2.93177	2.89685	TPO	NA	NA	NA	7173	NA	NA	NA	thyroid peroxidase	NA	NA	NA	Body	NA	NA	NA	1482385	S_Shore	2	R	CGCCACCCAGGAACTAAGGGTTAACACCCAGCGCATGGAGGCTTCCCAGA
cg08194879	3.64297	0.00145621	0.0941473	0.194943	-0.100796	0.117377	0.0818	0.0589	0.1064	0.1063	0.1117	0.204	0.3314	0.1207	0.2069	-0.0113466	0.991063	3.44173	2.96258	3.1246	3.10784	3.0728	3.17011	3.1963	3.11216	3.13894	3.08814	3.14152	CLVS2	NA	NA	NA	134829	NA	NA	NA	clavesin 2	NA	NA	NA	TSS200	NA	NA	NA	123317569	Island	6	R	CGCCTGGATGGAGAAGGCCACTCGGGCGGCCACCGCCTTTGTGAGCCCTC
cg21727532	3.91654	0.000752492	0.127793	0.184061	-0.0562679	0.143218	0.126	0.0973	0.1388	0.1336	0.1579	0.203	0.2263	0.1433	0.1898	-0.0113466	0.991063	3.44173	2.96258	3.1246	3.10784	3.0728	3.17011	3.1963	3.11216	3.13894	3.08814	3.14152	CLVS2	NA	NA	NA	134829	NA	NA	NA	clavesin 2	NA	NA	NA	TSS1500	NA	NA	NA	123317212	Island	6	F	ATTTGGGTGGCATCGAAATATCCCGAGCCCTAAGTTTAGGCTGCTCTTCG
cg10182317	3.08263	0.00549238	0.163187	0.271137	-0.10795	0.184262	0.152	0.1167	0.2046	0.1583	0.1844	0.273	0.4311	0.168	0.2992	-0.0113466	0.991063	3.44173	2.96258	3.1246	3.10784	3.0728	3.17011	3.1963	3.11216	3.13894	3.08814	3.14152	CLVS2	NA	NA	NA	134829	NA	NA	NA	clavesin 2	NA	NA	NA	TSS200	NA	NA	NA	123317487	Island	6	F	CGCCCCGCTGCGCCCACCTCCCCGGCTGCTCCCGGAGGGCTCACAAAGGC
cg03469655	-3.20288	0.00414694	0.77046	0.71477	0.0556896	0.787762	0.7791	0.7808	0.7323	0.7723	0.7619	0.7269	0.6618	0.7058	0.7175	-0.0113466	0.991063	3.44173	2.96258	3.1246	3.10784	3.0728	3.17011	3.1963	3.11216	3.13894	3.08814	3.14152	CLVS2	NA	NA	NA	134829	NA	NA	NA	clavesin 2	NA	NA	NA	3'UTR	NA	NA	NA	123385000		6	R	CGGTTTCCAGCTGGTAATTCCTCTACAGTGTTGTCCCTGTTGCTGAAAAC
cg04940570	4.21825	0.000361849	0.113274	0.18874	-0.0754661	0.113727	0.0935	0.1161	0.1215	0.1215	0.1345	0.2015	0.2393	0.1343	0.2342	0.0115922	0.990869	3.10754	3.03151	3.15254	3.25335	2.9242	3.05269	3.20045	3.24743	3.00569	2.96695	3.09423	TEAD1	NA	NA	NA	7003	NA	NA	NA	TEA domain family member 1 (SV40 transcriptional enhancer factor)	NA	NA	NA	5'UTR	NA	NA	NA	12696758	Island	11	R	ACACACCCTCGGGCGCCTTGGACGGGGTGCGCTGGGGAGCCAGAAGTTCG
cg18531146	3.19088	0.00426539	0.148981	0.206026	-0.0570447	0.16358	0.1615	0.132	0.1357	0.1521	0.1585	0.1814	0.2829	0.1728	0.2345	0.0115922	0.990869	3.10754	3.03151	3.15254	3.25335	2.9242	3.05269	3.20045	3.24743	3.00569	2.96695	3.09423	TEAD1	NA	NA	NA	7003	NA	NA	NA	TEA domain family member 1 (SV40 transcriptional enhancer factor)	NA	NA	NA	5'UTR	NA	NA	NA	12715649		11	F	CGGCAGGCTGAGTCCGGGGAAGTGCCCCAGCAAACACATGGCAAATGTTT
cg25735482	3.11969	0.00503812	0.689206	0.748045	-0.0588394	0.676733	0.6983	0.6988	0.6828	0.6894	0.7301	0.7294	0.8062	0.6866	0.7878	0.011845	0.99067	4.53745	4.37376	4.46242	4.49041	4.49267	4.48712	4.52027	4.55453	4.50245	4.29755	4.47186	TENC1	NA	NA	NA	23371	NA	NA	NA	tensin like C1 domain containing phosphatase (tensin 2)	NA	NA	NA	TSS1500	NA	NA	NA	53440003	N_Shore	12	R	ACTGGGAATGACGGTCCAGCTCTTTAAAATAGGGCAATGGGCCGGGCACG
cg25246431	3.58361	0.00167918	0.14034	0.204225	-0.0638848	0.138514	0.1513	0.128	0.1419	0.1421	0.1587	0.1876	0.2484	0.1787	0.2476	0.0119682	0.990573	3.0358	3.00885	3.27724	3.26185	3.03003	3.10298	3.09854	3.20952	3.17384	3.03345	3.12321	PARVA	NA	NA	NA	55742	NA	NA	NA	parvin, alpha	NA	NA	NA	TSS1500	NA	NA	NA	12398874	N_Shore	11	F	CGGCTCGACCGCTCCCAACCTGGGCACACACGTCCTCCTGTCCTGCAAGG
cg12535280	3.23756	0.00382234	0.116637	0.204811	-0.0881736	0.146063	0.121	0.0726	0.1078	0.1356	0.1313	0.2072	0.3296	0.1264	0.2296	0.0119682	0.990573	3.0358	3.00885	3.27724	3.26185	3.03003	3.10298	3.09854	3.20952	3.17384	3.03345	3.12321	PARVA	NA	NA	NA	55742	NA	NA	NA	parvin, alpha	NA	NA	NA	Body	NA	NA	NA	12399498	Island	11	F	GGCGGGGTGGCCTCGATGGCCCGCGAGCCCCGGGCTCAGTGTGGGGTGCG
cg13816999	3.42952	0.00242656	0.23223	0.284603	-0.0523739	0.245306	0.2397	0.2183	0.204	0.2539	0.2641	0.2759	0.3396	0.2505	0.293	0.0119682	0.990573	3.0358	3.00885	3.27724	3.26185	3.03003	3.10298	3.09854	3.20952	3.17384	3.03345	3.12321	PARVA	NA	NA	NA	55742	NA	NA	NA	parvin, alpha	NA	NA	NA	TSS1500	NA	NA	NA	12398883	N_Shore	11	F	CGCTCCCAACCTGGGCACACACGTCCTCCTGTCCTGCAAGGGGCAGTTTT
cg10693390	-3.31564	0.00317934	0.663693	0.587167	0.0765254	0.641485	0.6807	0.7034	0.6655	0.6274	0.5853	0.6198	0.5389	0.5753	0.6166	0.0119682	0.990573	3.0358	3.00885	3.27724	3.26185	3.03003	3.10298	3.09854	3.20952	3.17384	3.03345	3.12321	PARVA	NA	NA	NA	55742	NA	NA	NA	parvin, alpha	NA	NA	NA	Body	NA	NA	NA	12411772		11	F	CACGGCCAAAACCATGCTAGCCAAGACAGAAAATGCTTTCAGAATAATCG
cg15588941	-3.46605	0.00222427	0.649695	0.580927	0.0687676	0.67262	0.6326	0.6489	0.6368	0.6576	0.6145	0.6201	0.5203	0.5797	0.57	0.0120003	0.990548	6.94952	6.77286	7.32336	6.87182	6.70213	6.80747	6.87269	7.32561	6.94639	6.67729	6.92491	SLC25A20	NA	NA	NA	788	NA	NA	NA	solute carrier family 25 (carnitine/acylcarnitine translocase), member 20	NA	NA	NA	TSS200	NA	NA	NA	48936565	S_Shore	3	F	CGCCCTGCCATATGCCAGGCGTCCTTCTAGGTGCTGGAGGCACCCCTGGT
cg02344833	3.46222	0.0022447	0.12266	0.208586	-0.0859266	0.140075	0.1153	0.0994	0.153	0.1055	0.1366	0.2116	0.3096	0.1331	0.2519	-0.0121854	0.990402	4.74511	5.0088	4.93864	5.14264	5.00745	4.86044	4.90611	5.112	4.97299	4.98437	4.96786	ZSCAN1	NA	NA	NA	284312	NA	NA	NA	zinc finger and SCAN domain containing 1	NA	NA	NA	TSS200	NA	NA	NA	58545285	Island	19	R	CGCCCCCGCCGTGCCCTCCAGTTACCTCGGGCCGCGGTTCCAGTCGCCTT
cg20449685	4.62303	0.000135391	0.111933	0.20301	-0.0910764	0.150953	0.1046	0.0874	0.1199	0.0968	0.1419	0.1825	0.2738	0.1606	0.2563	-0.0121854	0.990402	4.74511	5.0088	4.93864	5.14264	5.00745	4.86044	4.90611	5.112	4.97299	4.98437	4.96786	ZSCAN1	NA	NA	NA	284312	NA	NA	NA	zinc finger and SCAN domain containing 1	NA	NA	NA	5'UTR	NA	NA	NA	58545728	Island	19	R	GGGGGCGGGCCGGGCCGGGGTTCCAGAGCCCATCGGGAGTCCTGAGGTCG
cg27391267	4.53712	0.000166763	0.179495	0.298948	-0.119454	0.188491	0.2043	0.1393	0.2232	0.1422	0.253	0.262	0.3991	0.255	0.3257	-0.0121854	0.990402	4.74511	5.0088	4.93864	5.14264	5.00745	4.86044	4.90611	5.112	4.97299	4.98437	4.96786	ZSCAN1	NA	NA	NA	284312	NA	NA	NA	zinc finger and SCAN domain containing 1	NA	NA	NA	TSS200	NA	NA	NA	58545333	Island	19	F	GGTGACAAGTCACCGCTGCGGGACTCCCGGGCAGGGGCGGGGCTGTGACG
cg24368848	3.45729	0.0022712	0.176299	0.321631	-0.145332	0.20011	0.2055	0.1576	0.1851	0.1331	0.2109	0.2209	0.512	0.2637	0.4007	-0.0121854	0.990402	4.74511	5.0088	4.93864	5.14264	5.00745	4.86044	4.90611	5.112	4.97299	4.98437	4.96786	ZSCAN1	NA	NA	NA	284312	NA	NA	NA	zinc finger and SCAN domain containing 1	NA	NA	NA	TSS1500	NA	NA	NA	58545160	Island	19	F	GCTGCTGCGGAAAGTGGAGACGGTGGCGGCTGCGGGGATGCGCATGTACG
cg25537993	3.71436	0.00122637	0.218	0.350643	-0.132643	0.234024	0.2431	0.1857	0.2468	0.1803	0.2572	0.2677	0.4766	0.3148	0.4369	-0.0121854	0.990402	4.74511	5.0088	4.93864	5.14264	5.00745	4.86044	4.90611	5.112	4.97299	4.98437	4.96786	ZSCAN1	NA	NA	NA	284312	NA	NA	NA	zinc finger and SCAN domain containing 1	NA	NA	NA	TSS1500	NA	NA	NA	58545182	Island	19	F	CGGGTCGCGCAGCGTCAGGGACGCTGCTGCGGAAAGTGGAGACGGTGGCG
cg05983315	3.07866	0.00554339	0.248081	0.355304	-0.107223	0.284959	0.2351	0.2343	0.2814	0.2047	0.2721	0.284	0.4893	0.2831	0.4481	-0.0121854	0.990402	4.74511	5.0088	4.93864	5.14264	5.00745	4.86044	4.90611	5.112	4.97299	4.98437	4.96786	ZSCAN1	NA	NA	NA	284312	NA	NA	NA	zinc finger and SCAN domain containing 1	NA	NA	NA	5'UTR	NA	NA	NA	58545837	Island	19	F	GGTGTTTGGGCGGGCAATGGGGGTACGTAGAGGGGCTTCGGCCTCAAACG
cg10132208	3.88215	0.000817825	0.273582	0.38961	-0.116028	0.33698	0.2841	0.2205	0.3233	0.203	0.3425	0.3665	0.462	0.3371	0.44	-0.0121854	0.990402	4.74511	5.0088	4.93864	5.14264	5.00745	4.86044	4.90611	5.112	4.97299	4.98437	4.96786	ZSCAN1	NA	NA	NA	284312	NA	NA	NA	zinc finger and SCAN domain containing 1	NA	NA	NA	5'UTR	NA	NA	NA	58545542	Island	19	F	GGGTGGGCGTCCCGATGGACGCTCTGGCGGGCGGAGGGACGGATGGGCCG
cg05405594	3.22063	0.00397757	0.119681	0.171075	-0.0513944	0.137409	0.1058	0.1199	0.1208	0.1145	0.127	0.1479	0.1979	0.1532	0.2294	-0.0123231	0.990294	7.82203	7.85894	7.67702	7.7357	7.76568	7.74663	7.75978	7.8827	7.70116	7.76563	7.77153	XPO4	NA	NA	NA	64328	NA	NA	NA	exportin 4	NA	NA	NA	TSS1500	NA	NA	NA	21477483	S_Shore	13	R	CGAAGCGTTCTATCCTGGAATGTTCTCCCATGGCAAGAAGGAACAGAGAA
cg09794131	3.0211	0.00633501	0.148182	0.199307	-0.0511248	0.165215	0.1556	0.1327	0.1441	0.1433	0.1457	0.2176	0.2546	0.1557	0.223	0.0124229	0.990215	3.43145	3.46611	3.44046	3.58808	3.44432	3.5288	3.49883	3.46808	3.43292	3.44456	3.47436	HYDIN	NA	NA	NA	54768	NA	NA	NA	HYDIN, axonemal central pair apparatus protein	NA	NA	NA	TSS200	NA	NA	NA	71264658	Island	16	F	TAGCAGCTGGGGCGGTGGTTGCTATTGACGCTTGCCTCCTCCAATCATCG
cg18058689	3.04913	0.00593677	0.0987964	0.185258	-0.0864617	0.117415	0.1082	0.074	0.0954	0.099	0.1344	0.1728	0.3325	0.0903	0.1963	-0.013124	0.989663	3.43504	3.41521	3.37712	3.40287	3.49029	3.4508	3.4695	3.47686	3.3631	3.35653	3.42373	GPC6	NA	NA	NA	10082	NA	NA	NA	glypican 6	NA	NA	NA	1stExon	5'UTR	NA	NA	93879670	Island	13	F	CGGCCGTGGGGTTTACCGAGCTGGATTTGTATGTTGCACCATGCCTTCTT
cg12989574	2.84915	0.00940035	0.168585	0.227793	-0.059208	0.189424	0.1689	0.1324	0.1901	0.1621	0.1842	0.2298	0.2908	0.1665	0.2676	-0.013124	0.989663	3.43504	3.41521	3.37712	3.40287	3.49029	3.4508	3.4695	3.47686	3.3631	3.35653	3.42373	GPC6	NA	NA	NA	10082	NA	NA	NA	glypican 6	NA	NA	NA	1stExon	5'UTR	NA	NA	93879544	Island	13	R	CCCTTGTTGGCTTGCCATCGTCCATCTGGCTTATAAAAGTTTGCTGAGCG
cg14118175	-3.249	0.00372078	0.409178	0.340998	0.0681796	0.415788	0.4128	0.3683	0.4594	0.3895	0.3202	0.3543	0.3682	0.2758	0.3865	-0.013124	0.989663	3.43504	3.41521	3.37712	3.40287	3.49029	3.4508	3.4695	3.47686	3.3631	3.35653	3.42373	GPC6	NA	NA	NA	10082	NA	NA	NA	glypican 6	NA	NA	NA	Body	NA	NA	NA	94152384		13	F	ACACCAAATGCCAACCTGGAATTGCTTACAGCATCTGTCCTATCTGCTCG
cg06326425	-2.97338	0.00707286	0.781567	0.712466	0.0691011	0.751148	0.7677	0.8138	0.8025	0.7727	0.7331	0.7815	0.662	0.6883	0.6974	-0.013124	0.989663	3.43504	3.41521	3.37712	3.40287	3.49029	3.4508	3.4695	3.47686	3.3631	3.35653	3.42373	GPC6	NA	NA	NA	10082	NA	NA	NA	glypican 6	NA	NA	NA	Body	NA	NA	NA	93886487		13	R	CGGGCCACCACCCAAAAGGGCAGAAGGTCAAGGAACTCCCAGGGGAGAAG
cg17853691	-2.9098	0.00818502	0.772166	0.718597	0.0535694	0.762799	0.7881	0.794	0.7791	0.7369	0.7668	0.7291	0.6421	0.7309	0.7241	-0.013124	0.989663	3.43504	3.41521	3.37712	3.40287	3.49029	3.4508	3.4695	3.47686	3.3631	3.35653	3.42373	GPC6	NA	NA	NA	10082	NA	NA	NA	glypican 6	NA	NA	NA	Body	NA	NA	NA	94533744		13	F	CGTTAGGCTTGACATTTTTCCAAGCAGCCTTGGTTTGTTTTACTGGACAA
cg21222888	-2.8867	0.00862898	0.819458	0.757332	0.0621255	0.79513	0.8268	0.8083	0.8603	0.8067	0.7543	0.7875	0.687	0.7956	0.7624	-0.013124	0.989663	3.43504	3.41521	3.37712	3.40287	3.49029	3.4508	3.4695	3.47686	3.3631	3.35653	3.42373	GPC6	NA	NA	NA	10082	NA	NA	NA	glypican 6	NA	NA	NA	Body	NA	NA	NA	94493055		13	F	CGGGTGAAATATGCCAATTAAAGTACAGCACAAATAAAAAAGACCCAAGG
cg21180599	3.36174	0.0028505	0.254037	0.321479	-0.0674426	0.244488	0.2894	0.2304	0.2573	0.2486	0.2617	0.2809	0.3904	0.3175	0.3568	-0.0139614	0.989003	3.61054	3.61286	3.83046	3.89373	3.67919	3.94834	3.88302	3.66839	3.54034	3.58139	3.72483	TLE6	NA	NA	NA	79816	NA	NA	NA	transducin-like enhancer of split 6 (E(sp1) homolog, Drosophila)	NA	NA	NA	TSS1500	NA	NA	NA	2976789	N_Shore	19	F	GCGGGACAGCAGAGGCCCTGAGGCTGATACAGTATTGCCGGATGCAAGCG
cg03859162	4.01391	0.000594317	0.105596	0.208773	-0.103177	0.118386	0.0996	0.0926	0.0986	0.1188	0.1403	0.2637	0.3304	0.1281	0.1814	0.0142155	0.988803	3.42817	3.34654	3.64733	3.57992	3.39217	3.43881	3.66435	3.49731	3.36828	3.43068	3.47936	SLC15A1	NA	NA	NA	6564	NA	NA	NA	solute carrier family 15 (oligopeptide transporter), member 1	NA	NA	NA	1stExon	5'UTR	NA	NA	99404887	Island	13	F	GGGCCTGGACGTCAGGTCGGAGGAGTAGCACCTGCCAGGAGCACGTCCCG
cg10694152	2.87666	0.008829	0.133524	0.190031	-0.0565072	0.15918	0.1322	0.1328	0.1272	0.1162	0.144	0.1843	0.2786	0.1375	0.2057	0.0142155	0.988803	3.42817	3.34654	3.64733	3.57992	3.39217	3.43881	3.66435	3.49731	3.36828	3.43068	3.47936	SLC15A1	NA	NA	NA	6564	NA	NA	NA	solute carrier family 15 (oligopeptide transporter), member 1	NA	NA	NA	Body	NA	NA	NA	99404506	Island	13	R	AGTGCAAAGGCAGCCACAAGGCTTCCGCCAGTTAGACGGTGTTTCTGCCG
cg09046055	3.26076	0.00361915	0.200078	0.257871	-0.0577925	0.200009	0.2554	0.185	0.172	0.188	0.2246	0.2655	0.2411	0.2398	0.3184	-0.0143596	0.98869	5.31984	5.30841	5.46067	5.30895	5.2014	5.3057	5.52435	5.31701	5.29011	5.15548	5.31919	PRR18	NA	NA	NA	285800	NA	NA	NA	proline rich 18	NA	NA	NA	1stExon	NA	NA	NA	166720749	Island	6	R	CGCTGTGAGCCCAGCGGGCCTGCGGGGACAGGCCAGGCCTGATCCCACCT
cg22496102	4.24854	0.000336171	0.0535082	0.105646	-0.0521382	0.0608711	0.064	0.0387	0.0592	0.0449	0.0748	0.1223	0.1172	0.0755	0.1384	-0.0154857	0.987803	3.43183	3.36758	3.63401	3.80504	3.42052	3.54176	3.4964	3.49111	3.69874	3.4241	3.53111	CRABP1	NA	NA	NA	1381	NA	NA	NA	cellular retinoic acid binding protein 1	NA	NA	NA	1stExon	5'UTR	NA	NA	78632677	Island	15	R	CGCTGCGCGCCTTGAGTCACTAGGAGAGCGCCCCCAACCCCGCCGGGCTT
cg20329085	3.22499	0.00393709	0.0790731	0.143659	-0.0645862	0.0953092	0.0847	0.066	0.0836	0.0656	0.0841	0.1598	0.2409	0.0774	0.1561	0.0161645	0.987268	2.93522	2.89609	3.15025	2.9677	3.34284	3.15777	3.34099	2.89499	2.93329	2.97225	3.05914	ASXL3	NA	NA	NA	80816	NA	NA	NA	additional sex combs like 3 (Drosophila)	NA	NA	NA	TSS200	NA	NA	NA	31158497		18	F	CGGGTCACCGGGTCACTGGGTCATTGTCTCCGCGCCCGAACCCCGAGCAC
cg24880056	3.88168	0.000818758	0.14117	0.27888	-0.137711	0.162189	0.1463	0.0988	0.1711	0.1274	0.1728	0.3086	0.4355	0.1735	0.3042	0.0161645	0.987268	2.93522	2.89609	3.15025	2.9677	3.34284	3.15777	3.34099	2.89499	2.93329	2.97225	3.05914	ASXL3	NA	NA	NA	80816	NA	NA	NA	additional sex combs like 3 (Drosophila)	NA	NA	NA	TSS1500	NA	NA	NA	31158234		18	R	GTGTATTGTTGTGAGCGGGGCCGAGCGGAGCATCCCCGGAGCTGTCACCG
cg06448705	2.94985	0.0074665	0.356167	0.427508	-0.0713405	0.350817	0.389	0.3446	0.3325	0.3639	0.3394	0.4418	0.5151	0.4024	0.4388	-0.0162475	0.987203	2.67671	2.90067	2.7943	2.76986	2.76684	2.78801	2.74741	2.77784	2.85734	2.73384	2.78128	TRPC7	NA	NA	NA	57113	NA	NA	NA	transient receptor potential cation channel, subfamily C, member 7	NA	NA	NA	5'UTR	1stExon	NA	NA	135701094		5	R	CGTTGCAACTTAACTCACTTGACCAGCTCTATACTTCAGCACCACGGAGA
cg20905180	-4.1295	0.000448914	0.834887	0.782453	0.0524337	0.844957	0.8176	0.8214	0.8662	0.8243	0.8041	0.79	0.7804	0.7704	0.7674	-0.016667	0.986872	7.8918	7.99501	7.8866	7.69624	7.89556	7.86791	7.78586	7.98049	7.85604	7.86965	7.87251	MTMR9	NA	NA	NA	66036	NA	NA	NA	myotubularin related protein 9	NA	NA	NA	Body	NA	NA	NA	11149412		8	F	CGACGTATTACACACTATATATATTTGAAGTGTAAACTTTGATGTGTGTT
cg08924566	-3.14139	0.00478923	0.741838	0.674325	0.0675126	0.728962	0.7505	0.7594	0.7513	0.719	0.7088	0.6926	0.568	0.6969	0.7052	-0.0171969	0.986455	5.55977	6.35089	6.59278	5.4408	4.58015	5.98814	4.98345	6.47977	5.18876	5.84961	5.70141	LGR6	NA	NA	NA	59352	NA	NA	NA	leucine-rich repeat containing G protein-coupled receptor 6	NA	NA	NA	TSS1500	Body	NA	NA	202181869	N_Shore	1	R	CGGCCTTTGCAGATGTAGCTAAGTAAGAGATCTTGAGATGAGGAGATCCT
cg12176191	-3.14643	0.00473317	0.830562	0.774647	0.0559152	0.813203	0.828	0.8408	0.8472	0.8236	0.7876	0.8108	0.7201	0.7734	0.7813	0.0176062	0.986133	2.64696	2.64008	2.62337	2.52258	2.66793	2.65462	2.6098	2.65595	2.68669	2.4976	2.62056	MIR1295	FMO3	NA	NA	NA	2328	NA	NA	NA	flavin containing monooxygenase 3 [Source:HGNC Symbol;Acc:3771]	NA	NA	TSS1500	Body	NA	NA	171071250		1	R	CAACAAACCATGTGAGCAGCAGAAAACTCATGTCCTATTTAAAGAACACG
cg22070406	2.83024	0.00981307	0.203215	0.253615	-0.0503997	0.203963	0.1949	0.2035	0.2025	0.2113	0.2117	0.2547	0.3294	0.202	0.2704	-0.0179697	0.985847	2.64156	2.60849	2.8625	2.611	2.83068	2.69928	2.65542	2.93582	2.58501	2.67311	2.71029	ST8SIA3	NA	NA	NA	51046	NA	NA	NA	ST8 alpha-N-acetyl-neuraminide alpha-2,8-sialyltransferase 3	NA	NA	NA	TSS200	NA	NA	NA	55019708	Island	18	R	TGCTTAGATCGAACTGTAACATTATTCCAATCACATTTATCTTGCAGGCG
cg03614193	3.56929	0.00173781	0.342926	0.438622	-0.0956959	0.308118	0.3674	0.3463	0.3777	0.315	0.3935	0.4187	0.5333	0.3869	0.4606	-0.0179697	0.985847	2.64156	2.60849	2.8625	2.611	2.83068	2.69928	2.65542	2.93582	2.58501	2.67311	2.71029	ST8SIA3	NA	NA	NA	51046	NA	NA	NA	ST8 alpha-N-acetyl-neuraminide alpha-2,8-sialyltransferase 3	NA	NA	NA	Body	NA	NA	NA	55021542	Island	18	F	CGCCCTCGCCCCAGCCGCTGCACTTTAATGGCTACCTCGGCTTCCCCGAG
cg07671221	-3.1833	0.00434183	0.269391	0.217159	0.0522317	0.270859	0.2566	0.2739	0.275	0.2706	0.221	0.2229	0.2278	0.1848	0.2293	0.0179899	0.985831	9.99341	9.72443	9.86723	9.7394	9.52031	9.80981	9.52597	9.7819	9.75915	9.97508	9.76967	PCMT1	NA	NA	NA	5110	NA	NA	NA	protein-L-isoaspartate (D-aspartate) O-methyltransferase	NA	NA	NA	TSS200	NA	NA	NA	150070714	Island	6	F	TGGCTGCTACCGCTGCCAGGGGACTGCAGGGAGGCCGGGCTGAGTCAGCG
cg00933542	-3.82192	0.000946047	0.763012	0.671902	0.0911099	0.765255	0.7903	0.8295	0.7614	0.6687	0.6518	0.6655	0.7082	0.6237	0.7103	0.0179899	0.985831	9.99341	9.72443	9.86723	9.7394	9.52031	9.80981	9.52597	9.7819	9.75915	9.97508	9.76967	PCMT1	NA	NA	NA	5110	NA	NA	NA	protein-L-isoaspartate (D-aspartate) O-methyltransferase	NA	NA	NA	TSS1500	NA	NA	NA	150070202	N_Shore	6	R	GGAGAATAACACGTTCACCAAAGGACACAGTGGTATTTTTTAACCAATCG
cg13904970	3.1314	0.00490238	0.0942444	0.220028	-0.125784	0.0824512	0.1033	0.0506	0.1726	0.0622	0.1012	0.218	0.3988	0.0977	0.2844	0.0181647	0.985693	4.75712	4.60388	4.7131	4.67192	5.08646	4.85489	4.73763	4.62888	4.62281	4.99702	4.76737	ZNF608	NA	NA	NA	57507	NA	NA	NA	zinc finger protein 608	NA	NA	NA	Body	NA	NA	NA	123987667	Island	5	R	CGCAGACCGAAGCTTTCACTGCACGGCCGGACTCGTTAGTGCGAATGAGC
cg01429039	4.1836	0.000393638	0.144007	0.204292	-0.0602856	0.158417	0.1632	0.1266	0.1379	0.134	0.2212	0.1788	0.2547	0.1653	0.2014	0.018443	0.985474	3.40077	3.63408	3.50249	3.54975	3.56066	3.48226	3.43099	3.63309	3.54305	3.56369	3.53008	SPATA18	NA	NA	NA	132671	NA	NA	NA	spermatogenesis associated 18	NA	NA	NA	Body	NA	NA	NA	52918065	Island	4	R	GTCGGGGATTTCTTAGGGCTGGAGTTGGTGGCCACTTTGCAAAGCCTCCG
cg09022993	3.50842	0.00201031	0.156728	0.208157	-0.0514294	0.177668	0.1623	0.1276	0.1639	0.1523	0.2202	0.1912	0.244	0.1663	0.2191	0.018443	0.985474	3.40077	3.63408	3.50249	3.54975	3.56066	3.48226	3.43099	3.63309	3.54305	3.56369	3.53008	SPATA18	NA	NA	NA	132671	NA	NA	NA	spermatogenesis associated 18	NA	NA	NA	1stExon	NA	NA	NA	52917875	Island	4	F	CTGCAACGTTCGTAAAGTTTCGTTTGAGACCAGTCTTTTCAGGTTTTCCG
cg24395452	3.83501	0.000916582	0.173058	0.261428	-0.0883701	0.202725	0.177	0.1464	0.1704	0.1688	0.1978	0.2779	0.3391	0.2045	0.2878	0.018443	0.985474	3.40077	3.63408	3.50249	3.54975	3.56066	3.48226	3.43099	3.63309	3.54305	3.56369	3.53008	SPATA18	NA	NA	NA	132671	NA	NA	NA	spermatogenesis associated 18	NA	NA	NA	Body	NA	NA	NA	52943197	Island	4	R	GCGGCGCTGCATCGACAAGGCTGAGACCGTTCAGCGGATCATCTACATCG
cg17031543	3.23466	0.00384856	0.228617	0.287631	-0.0590136	0.242506	0.2186	0.2138	0.2761	0.192	0.2939	0.328	0.3159	0.2397	0.2606	0.018443	0.985474	3.40077	3.63408	3.50249	3.54975	3.56066	3.48226	3.43099	3.63309	3.54305	3.56369	3.53008	SPATA18	NA	NA	NA	132671	NA	NA	NA	spermatogenesis associated 18	NA	NA	NA	Body	NA	NA	NA	52918471	S_Shore	4	R	CACCCAGGAGTTATTTACCCAGAAATCAGCGAAACGGACACTTGTTAACG
cg10574494	3.8831	0.000815937	0.264574	0.340582	-0.0760075	0.266243	0.2621	0.2601	0.2985	0.2359	0.371	0.375	0.3647	0.281	0.3111	0.018443	0.985474	3.40077	3.63408	3.50249	3.54975	3.56066	3.48226	3.43099	3.63309	3.54305	3.56369	3.53008	SPATA18	NA	NA	NA	132671	NA	NA	NA	spermatogenesis associated 18	NA	NA	NA	Body	NA	NA	NA	52918457	S_Shore	4	R	TTTGTATAAACACACACCCAGGAGTTATTTACCCAGAAATCAGCGAAACG
cg21977075	-3.06885	0.00567119	0.851421	0.79667	0.0547508	0.858821	0.817	0.8596	0.8708	0.8509	0.8313	0.8399	0.7222	0.8145	0.7756	0.0185699	0.985374	3.7466	3.89495	3.83977	3.72261	3.95322	3.75544	3.82016	3.87557	3.97295	3.74024	3.83215	CACNG1	NA	NA	NA	786	NA	NA	NA	calcium channel, voltage-dependent, gamma subunit 1	NA	NA	NA	TSS200	NA	NA	NA	65040527	N_Shore	17	F	CGGTGCCACGCCTGGAGATGGGCATTAATAGCAGCCTCCCTCAGGCCCCT
cg17301902	2.95	0.00746388	0.1815	0.239402	-0.0579021	0.210631	0.1779	0.1676	0.1732	0.1781	0.1923	0.2079	0.3283	0.2035	0.2651	0.0190843	0.984969	3.37965	3.0507	3.21501	3.28342	3.21479	3.35279	3.15539	3.20139	3.26746	3.17342	3.2294	GNA14	NA	NA	NA	9630	NA	NA	NA	guanine nucleotide binding protein (G protein), alpha 14	NA	NA	NA	1stExon	5'UTR	NA	NA	80263219	Island	9	R	CGGTCACTGCTGAGGTTTTCAGAACTTTCCAGGCAAAGGCCAGCCAGGTC
cg14232851	-3.11944	0.00504106	0.672894	0.593516	0.0793779	0.719733	0.6798	0.6611	0.6686	0.6352	0.6613	0.6441	0.5325	0.5579	0.5718	0.0190843	0.984969	3.37965	3.0507	3.21501	3.28342	3.21479	3.35279	3.15539	3.20139	3.26746	3.17342	3.2294	GNA14	NA	NA	NA	9630	NA	NA	NA	guanine nucleotide binding protein (G protein), alpha 14	NA	NA	NA	Body	NA	NA	NA	80111634		9	F	CGACCTTAGATTAACAATGTACCTCTTCAGGAAAGGTCAAGGTTATTGAA
cg19553910	-3.25404	0.00367691	0.713189	0.623466	0.0897226	0.667034	0.7614	0.7518	0.7284	0.6574	0.7072	0.6324	0.5689	0.6066	0.6022	0.0193051	0.984795	9.59203	9.44857	9.49083	9.72191	9.46099	9.54644	9.56105	9.51702	9.52277	9.57237	9.5434	NUB1	NA	NA	NA	51667	NA	NA	NA	negative regulator of ubiquitin-like proteins 1	NA	NA	NA	TSS1500	NA	NA	NA	151038594	N_Shore	7	R	CGCCCGGGCTCAGTTTGCCAGCCATCAAGAGGAAATGGATCCTGGCTTTG
cg15745900	3.10527	0.00521037	0.0424529	0.0944446	-0.0519917	0.055225	0.0348	0.0262	0.049	0.047	0.049	0.11	0.1749	0.0366	0.1017	0.0200051	0.984244	2.87276	3.08463	3.12478	3.02594	3.21798	3.05053	3.1264	3.08008	3.05487	3.02022	3.06582	PREX2	NA	NA	NA	80243	NA	NA	NA	phosphatidylinositol-3,4,5-trisphosphate-dependent Rac exchange factor 2	NA	NA	NA	TSS200	NA	NA	NA	68864549	N_Shore	8	R	TTCTGTCTCTCCTCGGAGTTGGCGGAGGCGGCAACTTTCCATTCTCGCCG
cg17147045	3.37261	0.00277796	0.0684869	0.137427	-0.0689397	0.080762	0.0665	0.0525	0.0634	0.0792	0.0934	0.1264	0.2468	0.07	0.1504	0.0200051	0.984244	2.87276	3.08463	3.12478	3.02594	3.21798	3.05053	3.1264	3.08008	3.05487	3.02022	3.06582	PREX2	NA	NA	NA	80243	NA	NA	NA	phosphatidylinositol-3,4,5-trisphosphate-dependent Rac exchange factor 2	NA	NA	NA	TSS200	NA	NA	NA	68864546	N_Shore	8	R	GTCTTCTGTCTCTCCTCGGAGTTGGCGGAGGCGGCAACTTTCCATTCTCG
cg27467929	3.33911	0.0030076	0.0885115	0.161189	-0.0726778	0.0868365	0.085	0.0717	0.1176	0.0814	0.1263	0.1711	0.2616	0.0796	0.1674	0.0200051	0.984244	2.87276	3.08463	3.12478	3.02594	3.21798	3.05053	3.1264	3.08008	3.05487	3.02022	3.06582	PREX2	NA	NA	NA	80243	NA	NA	NA	phosphatidylinositol-3,4,5-trisphosphate-dependent Rac exchange factor 2	NA	NA	NA	TSS200	NA	NA	NA	68864529	N_Shore	8	R	CGCCTCCGCCAACTCCGAGGAGAGACAGAAGACTTTACATGCTGGGGAGA
cg05293738	3.38687	0.00268547	0.117659	0.172746	-0.0550867	0.129412	0.1287	0.1024	0.1012	0.1266	0.1442	0.1464	0.2397	0.133	0.2004	0.0200051	0.984244	2.87276	3.08463	3.12478	3.02594	3.21798	3.05053	3.1264	3.08008	3.05487	3.02022	3.06582	PREX2	NA	NA	NA	80243	NA	NA	NA	phosphatidylinositol-3,4,5-trisphosphate-dependent Rac exchange factor 2	NA	NA	NA	TSS1500	NA	NA	NA	68864318	N_Shore	8	R	CGGCAGCCACAGCAGTGACTTGGACATTAATCAAAAGCTTTGTATCCATG
cg06617456	2.93585	0.00771045	0.138794	0.219637	-0.0808436	0.148681	0.1491	0.0989	0.1661	0.1312	0.152	0.2398	0.3509	0.1368	0.2188	0.0200051	0.984244	2.87276	3.08463	3.12478	3.02594	3.21798	3.05053	3.1264	3.08008	3.05487	3.02022	3.06582	PREX2	NA	NA	NA	80243	NA	NA	NA	phosphatidylinositol-3,4,5-trisphosphate-dependent Rac exchange factor 2	NA	NA	NA	1stExon	NA	NA	NA	68864769	Island	8	R	TCCAGAAGACCGAGCGGGACTATGTGGGCACGCTGGAGTTCCTGGTGTCG
cg10825530	3.68603	0.00131295	0.345157	0.433329	-0.0881722	0.314689	0.3555	0.3178	0.311	0.4268	0.4243	0.4178	0.4358	0.3954	0.4933	-0.0208744	0.983559	3.61892	3.54368	3.68546	3.62563	3.41955	3.61732	3.8696	3.5554	3.50783	3.33392	3.57773	SOX6	NA	NA	NA	55553	NA	NA	NA	SRY (sex determining region Y)-box 6	NA	NA	NA	Body	NA	NA	NA	16023708		11	R	CGGTCGTGTGTTTGTTTAAGCTGCCTCCATCAGGCTGGTCCTGAAAGAAC
cg17284609	-3.2266	0.00392222	0.760121	0.686426	0.0736953	0.772958	0.6996	0.7669	0.8028	0.7584	0.7056	0.719	0.6238	0.6683	0.7154	-0.0208744	0.983559	3.61892	3.54368	3.68546	3.62563	3.41955	3.61732	3.8696	3.5554	3.50783	3.33392	3.57773	SOX6	NA	NA	NA	55553	NA	NA	NA	SRY (sex determining region Y)-box 6	NA	NA	NA	TSS1500	5'UTR	NA	NA	16424673		11	R	CGTAGCTAATTAGGGCAGCCAGTTAGACTACCAGCTTTTGAGCTTATGAG
cg01059449	3.41386	0.00251867	0.281542	0.343802	-0.0622595	0.315662	0.2962	0.2671	0.2784	0.2504	0.3282	0.2881	0.3548	0.3573	0.3906	0.0214771	0.983084	3.92302	3.82042	3.8607	3.89326	3.80238	3.80036	4.13137	3.91358	3.69245	3.77109	3.86086	ST8SIA5	NA	NA	NA	29906	NA	NA	NA	ST8 alpha-N-acetyl-neuraminide alpha-2,8-sialyltransferase 5	NA	NA	NA	TSS1500	NA	NA	NA	44338099	Island	18	F	CGGAGTGCCTGCTGGAACCTGGGAAGGGGCACCCTAGAATCTTCCAACCG
cg21293242	3.41914	0.00248719	0.16804	0.223188	-0.0551487	0.182805	0.1424	0.1728	0.1692	0.173	0.2012	0.2272	0.2795	0.1677	0.2403	0.0223617	0.982388	3.73755	3.57712	3.88698	3.68488	3.82544	3.50441	3.98835	3.84373	3.72257	3.66333	3.74344	TDH	NA	NA	NA	157739	NA	NA	NA	L-threonine dehydrogenase	NA	NA	NA	Body	NA	NA	NA	11204541	N_Shore	8	R	AGCGGAGTTTGAGAACCAGCGCCTTGGACCCAGCTTCTTAAGCTACTGCG
cg03554552	3.28241	0.00343901	0.274683	0.34023	-0.0655466	0.317906	0.2952	0.2418	0.2623	0.2563	0.3027	0.3131	0.4148	0.3108	0.3597	0.0224005	0.982357	5.4913	5.51116	5.67306	5.48896	5.44624	5.52836	5.44539	5.46464	5.56947	5.61272	5.52313	CD3EAP	PPP1R13L	NA	NA	10849	10848	NA	NA	CD3e molecule, epsilon associated protein	protein phosphatase 1, regulatory subunit 13 like	NA	NA	TSS1500	5'UTR	NA	NA	45908146	Island	19	R	CGCGCCGACACCTGGATCCTTAGAAGGAAACTCCGTTGCCTGTTTTACTG
cg14003035	3.51177	0.00199425	0.212238	0.298248	-0.08601	0.251558	0.1928	0.2221	0.234	0.1607	0.2632	0.2534	0.3628	0.3063	0.3054	0.0228318	0.982018	4.11323	4.07825	4.50254	4.00905	4.05788	4.24583	4.28682	3.93474	4.21637	4.09003	4.15347	KIAA1755	NA	NA	NA	85449	NA	NA	NA	KIAA1755	NA	NA	NA	TSS200	NA	NA	NA	36889364	Island	20	F	CGCTCTTCCCACGGCGCACCCGGCCCGGACAGCCCCATTGTACAGACCCG
cg02379107	3.46976	0.00220467	0.244202	0.321655	-0.0774539	0.277991	0.2066	0.2681	0.2769	0.1914	0.2755	0.2784	0.3707	0.3598	0.3238	0.0228318	0.982018	4.11323	4.07825	4.50254	4.00905	4.05788	4.24583	4.28682	3.93474	4.21637	4.09003	4.15347	KIAA1755	NA	NA	NA	85449	NA	NA	NA	KIAA1755	NA	NA	NA	TSS1500	NA	NA	NA	36889378	Island	20	F	GAGGCCTCGCTCTGCGGGTCTGTACAATGGGGCTGTCCGGGCCGGGTGCG
cg07149296	3.39823	0.00261402	0.305339	0.386728	-0.0813891	0.361417	0.3019	0.2922	0.3254	0.2457	0.3179	0.3838	0.4385	0.4061	0.3873	0.0228318	0.982018	4.11323	4.07825	4.50254	4.00905	4.05788	4.24583	4.28682	3.93474	4.21637	4.09003	4.15347	KIAA1755	NA	NA	NA	85449	NA	NA	NA	KIAA1755	NA	NA	NA	TSS1500	NA	NA	NA	36889389	Island	20	F	TGCTGCGGCTCGAGGCCTCGCTCTGCGGGTCTGTACAATGGGGCTGTCCG
cg24882324	3.26049	0.00362143	0.165086	0.240556	-0.0754696	0.139627	0.1664	0.2739	0.148	0.0975	0.224	0.2166	0.2512	0.285	0.226	-0.022982	0.981899	4.2008	3.85161	4.43149	3.97986	4.51967	4.12441	4.41605	4.20256	4.3156	3.9112	4.19533	TNXB	NA	NA	NA	7148	NA	NA	NA	tenascin XB	NA	NA	NA	Body	NA	NA	NA	32064508	Island	6	F	CGGACATGTCCGCGTGCTGCAGTCCTCGCCTGTGTACCCGGGCCAGCACA
cg10923662	3.01072	0.00648903	0.250542	0.383635	-0.133093	0.154772	0.2986	0.4528	0.2066	0.14	0.3729	0.3255	0.3842	0.4651	0.3704	-0.022982	0.981899	4.2008	3.85161	4.43149	3.97986	4.51967	4.12441	4.41605	4.20256	4.3156	3.9112	4.19533	TNXB	NA	NA	NA	7148	NA	NA	NA	tenascin XB	NA	NA	NA	Body	NA	NA	NA	32064258	Island	6	F	TCGCGGGCGCTGCGAGAACGGCGTGTGTGTTTGCAATGCGGGCTACAGCG
cg12694372	3.15883	0.00459791	0.216089	0.301149	-0.0850594	0.16817	0.2276	0.336	0.2174	0.1313	0.3072	0.3121	0.2834	0.2884	0.3147	-0.022982	0.981899	4.2008	3.85161	4.43149	3.97986	4.51967	4.12441	4.41605	4.20256	4.3156	3.9112	4.19533	TNXB	NA	NA	NA	7148	NA	NA	NA	tenascin XB	NA	NA	NA	Body	NA	NA	NA	32064582	Island	6	F	TGGCGAGGACTGTGGTACGCGGAGCTGCCCCTGGGACTGTGGCGAGGGCG
cg03236802	4.92703	6.49e-05	0.181855	0.277094	-0.0952389	0.193311	0.1442	0.1739	0.2252	0.1726	0.2276	0.3174	0.3146	0.2438	0.2821	-0.022982	0.981899	4.2008	3.85161	4.43149	3.97986	4.51967	4.12441	4.41605	4.20256	4.3156	3.9112	4.19533	TNXB	NA	NA	NA	7148	NA	NA	NA	tenascin XB	NA	NA	NA	Body	NA	NA	NA	32055316	Island	6	F	CGCCTTCAGGCGAGAGGCCGTAGATTCCCTGGTTGGAGTCCCGTTTCCTG
cg21642103	3.03538	0.00612903	0.226828	0.28954	-0.0627121	0.217166	0.2213	0.3015	0.2231	0.1711	0.2813	0.2859	0.3207	0.2814	0.2783	-0.022982	0.981899	4.2008	3.85161	4.43149	3.97986	4.51967	4.12441	4.41605	4.20256	4.3156	3.9112	4.19533	TNXB	NA	NA	NA	7148	NA	NA	NA	tenascin XB	NA	NA	NA	Body	NA	NA	NA	32064656	Island	6	F	CGCCCGTCCTTGCAGCGTCCCCGCTGGCTGCAGCCCCGAGGGCAGCTCCT
cg01992382	3.70083	0.00126698	0.290291	0.447837	-0.157546	0.242363	0.3523	0.4637	0.2467	0.1464	0.3992	0.498	0.4547	0.458	0.4292	-0.022982	0.981899	4.2008	3.85161	4.43149	3.97986	4.51967	4.12441	4.41605	4.20256	4.3156	3.9112	4.19533	TNXB	NA	NA	NA	7148	NA	NA	NA	tenascin XB	NA	NA	NA	Body	NA	NA	NA	32064212	Island	6	F	AGCGGCGAGGACTGCGGTGTGCGCAGCTGTCCTGGGGACTGTCGTGGCCG
cg08650890	3.15785	0.00460845	0.282619	0.388155	-0.105536	0.261773	0.2685	0.4154	0.2962	0.1713	0.3771	0.4176	0.3728	0.4134	0.36	-0.022982	0.981899	4.2008	3.85161	4.43149	3.97986	4.51967	4.12441	4.41605	4.20256	4.3156	3.9112	4.19533	TNXB	NA	NA	NA	7148	NA	NA	NA	tenascin XB	NA	NA	NA	Body	NA	NA	NA	32064613	Island	6	F	ACGGGCGCTGCGTGTGTGACCCCGGCTACACTGGCGAGGACTGTGGTACG
cg16834823	3.52547	0.00192999	0.313628	0.460277	-0.146649	0.277425	0.4062	0.4488	0.2701	0.1657	0.4343	0.4138	0.54	0.4286	0.4847	-0.022982	0.981899	4.2008	3.85161	4.43149	3.97986	4.51967	4.12441	4.41605	4.20256	4.3156	3.9112	4.19533	TNXB	NA	NA	NA	7148	NA	NA	NA	tenascin XB	NA	NA	NA	Body	NA	NA	NA	32064218	Island	6	F	GGCTACAGCGGCGAGGACTGCGGTGTGCGCAGCTGTCCTGGGGACTGTCG
cg10890302	2.95615	0.00735905	0.371378	0.500121	-0.128742	0.319013	0.4493	0.5182	0.3623	0.2081	0.466	0.4732	0.5025	0.5484	0.5106	-0.022982	0.981899	4.2008	3.85161	4.43149	3.97986	4.51967	4.12441	4.41605	4.20256	4.3156	3.9112	4.19533	TNXB	NA	NA	NA	7148	NA	NA	NA	tenascin XB	NA	NA	NA	Body	NA	NA	NA	32064246	Island	6	F	CGAGAACGGCGTGTGTGTTTGCAATGCGGGCTACAGCGGCGAGGACTGCG
cg17662683	3.09703	0.00531136	0.339076	0.468349	-0.129273	0.343428	0.3932	0.4931	0.2845	0.1812	0.4478	0.4884	0.4877	0.4232	0.4947	-0.022982	0.981899	4.2008	3.85161	4.43149	3.97986	4.51967	4.12441	4.41605	4.20256	4.3156	3.9112	4.19533	TNXB	NA	NA	NA	7148	NA	NA	NA	tenascin XB	NA	NA	NA	Body	NA	NA	NA	32064146	Island	6	F	GGCCGCTGCATGTGTTGGCCGGGGTACACAGGCCGGGACTGCGGCACGCG
cg00525277	2.97221	0.00709201	0.460836	0.568558	-0.107722	0.424166	0.5167	0.6185	0.4087	0.3362	0.5188	0.5774	0.5758	0.586	0.5848	-0.022982	0.981899	4.2008	3.85161	4.43149	3.97986	4.51967	4.12441	4.41605	4.20256	4.3156	3.9112	4.19533	TNXB	NA	NA	NA	7148	NA	NA	NA	tenascin XB	NA	NA	NA	Body	NA	NA	NA	32064239	Island	6	F	GGCGTGTGTGTTTGCAATGCGGGCTACAGCGGCGAGGACTGCGGTGTGCG
cg16678426	-2.88143	0.00873345	0.571675	0.509862	0.0618124	0.554893	0.5449	0.5886	0.6106	0.5594	0.5435	0.5413	0.4651	0.4814	0.518	-0.022982	0.981899	4.2008	3.85161	4.43149	3.97986	4.51967	4.12441	4.41605	4.20256	4.3156	3.9112	4.19533	TNXB	NA	NA	NA	7148	NA	NA	NA	tenascin XB	NA	NA	NA	Body	NA	NA	NA	32026891		6	F	CGTGGGCTAAAAAAGAAATTCTGGGCTGGGAGCAGTGGTTCACGCCTGTA
cg14196170	2.95848	0.00731975	0.712843	0.7834	-0.0705567	0.706809	0.7322	0.7966	0.6707	0.6579	0.742	0.7806	0.8169	0.7791	0.7985	-0.022982	0.981899	4.2008	3.85161	4.43149	3.97986	4.51967	4.12441	4.41605	4.20256	4.3156	3.9112	4.19533	TNXB	NA	NA	NA	7148	NA	NA	NA	tenascin XB	NA	NA	NA	Body	NA	NA	NA	32063595	Island	6	F	TGTGCAAGGAGTGTGCCTGTGCCACGTGGGCTATGGCGGTGAGGACTGCG
cg25437180	-3.24965	0.00371508	0.751169	0.696828	0.0543409	0.731477	0.7614	0.7633	0.7234	0.7764	0.6883	0.6843	0.7062	0.69	0.7154	-0.022982	0.981899	4.2008	3.85161	4.43149	3.97986	4.51967	4.12441	4.41605	4.20256	4.3156	3.9112	4.19533	TNXB	STK19	TNXA	NA	7148	8859	7146	NA	tenascin XB	serine/threonine kinase 19	tenascin XA (pseudogene)	NA	1stExon	TSS1500	Body	NA	31980046		6	R	CGGCGACCAGAGCAAGATCCTCATCTCAGGCCTGGAGCCCAGCACCCGCT
cg21722170	-3.22609	0.00392684	0.760284	0.686632	0.0736526	0.754773	0.7472	0.7676	0.7244	0.8075	0.6769	0.7276	0.6352	0.6934	0.7001	-0.022982	0.981899	4.2008	3.85161	4.43149	3.97986	4.51967	4.12441	4.41605	4.20256	4.3156	3.9112	4.19533	TNXB	TNXA	NA	NA	7148	7146	NA	NA	tenascin XB	tenascin XA (pseudogene)	NA	NA	Body	NA	NA	NA	31977443		6	F	CGGGGCAACAGCCCCTTGCCCTGCACAGACCCCTGGGCTTCCCAATGCCA
cg18340416	-3.19794	0.00419528	0.772389	0.703099	0.0692899	0.765765	0.769	0.7749	0.77	0.7822	0.711	0.7428	0.6308	0.7311	0.6998	-0.022982	0.981899	4.2008	3.85161	4.43149	3.97986	4.51967	4.12441	4.41605	4.20256	4.3156	3.9112	4.19533	TNXB	NA	NA	NA	7148	NA	NA	NA	tenascin XB	NA	NA	NA	Body	NA	NA	NA	32010178		6	F	CGGGGCAACAGACCCTGCCCTGCACAGACCCCTGGGCTTCCCAATGCCAC
cg02647493	-3.36956	0.00279816	0.786151	0.727093	0.0590579	0.771758	0.7823	0.7953	0.7846	0.7968	0.7364	0.7405	0.668	0.7632	0.7273	-0.022982	0.981899	4.2008	3.85161	4.43149	3.97986	4.51967	4.12441	4.41605	4.20256	4.3156	3.9112	4.19533	TNXB	NA	NA	NA	7148	NA	NA	NA	tenascin XB	NA	NA	NA	Body	NA	NA	NA	32019042		6	R	CGGGTGAGCATGTGACAAGAAGCCCAGAGCCAGGCAGGAATACCTAAACC
cg23313963	-3.38587	0.00269186	0.820682	0.763348	0.0573346	0.780808	0.8333	0.8322	0.8287	0.8284	0.7615	0.7963	0.7343	0.7339	0.7907	-0.022982	0.981899	4.2008	3.85161	4.43149	3.97986	4.51967	4.12441	4.41605	4.20256	4.3156	3.9112	4.19533	TNXB	NA	NA	NA	7148	NA	NA	NA	tenascin XB	NA	NA	NA	Body	NA	NA	NA	32023923		6	R	CGGAACTCAGCACTGAGGCCCCGGAGCCCCCTGAGGAGCCGCTCCTGGGG
cg09140665	-2.82413	0.00995029	0.61101	0.555731	0.0552789	0.618394	0.5814	0.6381	0.6406	0.5766	0.581	0.5899	0.5154	0.549	0.5433	-0.0231258	0.981786	2.80525	2.88985	3.09203	3.0385	2.78925	2.82909	2.91568	2.98057	2.90529	2.97684	2.92223	OR10A3	NA	NA	NA	26496	NA	NA	NA	olfactory receptor, family 10, subfamily A, member 3	NA	NA	NA	1stExon	NA	NA	NA	7960899		11	F	CGTGGAGGCTCTGGTTTAAGGAGATGATGACTGTAATGATGGCATTTCCC
cg22583148	3.29203	0.00336178	0.106554	0.168016	-0.0614622	0.109173	0.1214	0.0923	0.1193	0.0906	0.1179	0.1244	0.2648	0.1368	0.1962	0.0235112	0.981483	3.18868	3.14839	3.54771	3.43463	2.96074	2.94138	3.31115	3.06238	3.63177	3.34871	3.25755	LOC404266	HOXB6	NA	NA	NA	3216	NA	NA	NA	homeobox B6	NA	NA	Body	NA	NA	NA	46674041	Island	17	F	CGCAGAGTGGAGATGCTGAGGCCTGCGGTCACCGGGCCCAGGACCCCCTC
cg10345326	3.24867	0.00372368	0.1418	0.204823	-0.0630223	0.170067	0.1498	0.1048	0.1555	0.1288	0.1631	0.1914	0.2721	0.1697	0.2278	0.0235414	0.981459	3.68715	3.23982	3.4457	3.22588	3.31432	3.3401	3.54039	3.34367	3.40553	3.29217	3.38347	LUZP2	NA	NA	NA	338645	NA	NA	NA	leucine zipper protein 2	NA	NA	NA	TSS1500	NA	NA	NA	24518281	Island	11	F	CGTACTCGGCAGGAGATGAGACCCAATTCACTGGGAGAGACTTCCAGACG
cg08068240	3.05743	0.00582364	0.188111	0.260081	-0.0719705	0.212869	0.1968	0.1378	0.2007	0.1924	0.2021	0.2784	0.3293	0.1919	0.2988	0.0235414	0.981459	3.68715	3.23982	3.4457	3.22588	3.31432	3.3401	3.54039	3.34367	3.40553	3.29217	3.38347	LUZP2	NA	NA	NA	338645	NA	NA	NA	leucine zipper protein 2	NA	NA	NA	TSS200	NA	NA	NA	24518367	Island	11	R	CGGAGAGTAGAAACCTAATCTGCCGATAATTGAACTTGCGTACTCGGCAG
cg04744735	-3.37568	0.00275781	0.800682	0.745228	0.0554533	0.787247	0.8089	0.7964	0.8167	0.7941	0.7342	0.7937	0.7122	0.7258	0.7603	-0.0236371	0.981383	4.70475	4.7727	4.96082	4.87784	4.76248	4.82169	4.75048	4.85767	4.97453	4.66443	4.81474	MYADML	NA	NA	NA	151325	NA	NA	NA	myeloid-associated differentiation marker-like (pseudogene)	NA	NA	NA	Body	NA	NA	NA	33952509	Island	2	F	GCTGGGGCTGCTGAAGGTGCTGGAGACCTTCGTGGCCTGCCTCATCTTCG
cg08095852	3.06776	0.00568555	0.0526284	0.110722	-0.0580938	0.0506199	0.0656	0.0454	0.0684	0.0331	0.0643	0.1479	0.19	0.0512	0.1003	-0.0237393	0.981303	4.32493	3.85068	3.1945	3.62191	3.66095	3.57835	3.48494	4.08909	3.65918	3.81834	3.72829	WDR17	NA	NA	NA	116966	NA	NA	NA	WD repeat domain 17	NA	NA	NA	1stExon	5'UTR	NA	NA	176987020	Island	4	R	CGCCGCGAGCCCGATCTCCAGGGTCTGCCCCAGAGGCCCACGTGACAGCT
cg01102833	-3.05329	0.0058798	0.342655	0.285722	0.0569325	0.320317	0.3799	0.3665	0.313	0.3335	0.27	0.3182	0.2523	0.2682	0.3198	-0.0237393	0.981303	4.32493	3.85068	3.1945	3.62191	3.66095	3.57835	3.48494	4.08909	3.65918	3.81834	3.72829	WDR17	NA	NA	NA	116966	NA	NA	NA	WD repeat domain 17	NA	NA	NA	TSS1500	NA	NA	NA	176986621	N_Shore	4	R	CGCCTGCACTTCATTATTGTCTGATTGGGCCCAAGAAGGTCTGTGGGAGA
cg23506561	-2.853	0.00931828	0.762747	0.711227	0.0515199	0.750635	0.7666	0.7558	0.7861	0.7546	0.7312	0.6515	0.6876	0.7535	0.7323	0.0240222	0.98108	8.48652	8.87294	8.29846	8.00656	7.57179	8.24598	8.35032	8.2429	8.42889	8.00431	8.25087	SNORD116-20	SNORD116-21	NA	NA	100033431	100033432	NA	NA	small nucleolar RNA, C/D box 116-20	small nucleolar RNA, C/D box 116-21	NA	NA	Body	TSS1500	NA	NA	25332885		15	F	CGTCGAACTGAGGTCCAGCACATTACTCCAACAGGGGCTAGACAGAGAAG
cg17390350	2.94874	0.00748544	0.0372453	0.116383	-0.0791373	0.0278819	0.0427	0.0344	0.0475	0.0337	0.043	0.0934	0.3114	0.046	0.0882	-0.0247368	0.980518	3.22831	3.27609	3.4048	3.21008	3.20813	3.32789	3.08119	3.57299	3.07074	3.26376	3.2644	GLI3	NA	NA	NA	2737	NA	NA	NA	GLI family zinc finger 3	NA	NA	NA	5'UTR	NA	NA	NA	42267747	Island	7	F	GGAGAACTCGGCGTGGACTTCCCCGCGCTGATGTAATGATGATGGATGCG
cg02580626	-2.8638	0.00909175	0.709092	0.655429	0.0536634	0.711951	0.6923	0.7199	0.7327	0.6887	0.6364	0.6832	0.6742	0.6424	0.641	-0.0249921	0.980317	7.45909	7.47825	7.48553	7.28654	7.41708	7.53105	7.46834	7.45021	7.31116	7.35615	7.42434	PEX26	NA	NA	NA	55670	NA	NA	NA	peroxisomal biogenesis factor 26	NA	NA	NA	3'UTR	NA	NA	NA	18572133		22	F	CGGGAGACATGGGTTTTGAAGGCAGTGAACAATAAAACCTTAGGGAGGTG
cg26832294	3.43179	0.00241344	0.17838	0.307354	-0.128974	0.195907	0.2098	0.1423	0.2042	0.1397	0.2414	0.2957	0.4349	0.1711	0.3935	0.0250398	0.980279	7.98594	8.04618	4.53438	5.58644	5.63394	5.97538	6.5876	6.57325	5.91812	6.80552	6.36468	TNIP3	NA	NA	NA	79931	NA	NA	NA	TNFAIP3 interacting protein 3	NA	NA	NA	Body	NA	NA	NA	122078348		4	F	TAGCAGAGCTGAAGACGAAACTGGACGCCGCGGAAAGATTCCTCAGCACG
cg16575291	-3.2972	0.00332102	0.782225	0.729212	0.0530126	0.805565	0.7962	0.7911	0.7539	0.7645	0.7384	0.7624	0.6888	0.7297	0.7266	0.0272195	0.978563	8.08627	8.04533	8.31883	8.47896	8.12964	8.25637	8.16114	8.1854	8.03619	8.43527	8.21334	ITPK1	NA	NA	NA	3705	NA	NA	NA	inositol-tetrakisphosphate 1-kinase	NA	NA	NA	Body	NA	NA	NA	93419496		14	F	CGACCCATCAGCTCCAGGACTTCACAGCGCCGCAACAATTATGCATGAGG
cg14697642	-2.84182	0.00955834	0.224317	0.172324	0.0519938	0.215795	0.1724	0.2565	0.2107	0.2662	0.1669	0.1417	0.176	0.1493	0.2277	0.027899	0.978028	2.56882	2.51948	2.60299	2.45853	2.5222	2.50443	2.51965	2.55456	2.60004	2.49805	2.53488	PKD2L2	NA	NA	NA	27039	NA	NA	NA	polycystic kidney disease 2-like 2	NA	NA	NA	TSS1500	NA	NA	NA	137224904	N_Shore	5	F	TGGGAATAACCTGGCTGTGGGCTTAAAAATCGTAGTCATTCATTATCACG
cg00373499	-2.93715	0.00768755	0.418345	0.351226	0.067119	0.426702	0.3777	0.4647	0.3913	0.4313	0.3373	0.2978	0.4019	0.3461	0.373	0.027899	0.978028	2.56882	2.51948	2.60299	2.45853	2.5222	2.50443	2.51965	2.55456	2.60004	2.49805	2.53488	PKD2L2	NA	NA	NA	27039	NA	NA	NA	polycystic kidney disease 2-like 2	NA	NA	NA	TSS1500	NA	NA	NA	137224723	N_Shore	5	F	CGGTTAGGAATTTGGGCTTGGGCATCCAAGACTTGGCCCCAACTTCCAGT
cg25017994	-4.03302	0.000567393	0.906103	0.851645	0.0544573	0.904466	0.9217	0.8845	0.9053	0.9145	0.8687	0.8753	0.829	0.812	0.8733	0.0279562	0.977983	2.89192	3.01286	3.16553	3.04562	3.08307	3.04122	3.08438	3.03813	3.10579	2.9375	3.0406	MOG	NA	NA	NA	4340	NA	NA	NA	myelin oligodendrocyte glycoprotein	NA	NA	NA	Body	NA	NA	NA	29627296		6	R	CGGCCCCGATATTCAGGTGCCTGGTCTCCATCTTGGTCCTTGCCATTTCT
cg18097532	3.26531	0.00358049	0.104608	0.164463	-0.0598554	0.122614	0.0953	0.104	0.1151	0.0861	0.1336	0.19	0.2375	0.1109	0.1504	-0.0279627	0.977978	3.57238	3.60378	3.85062	3.64005	3.84422	3.66403	3.83921	3.60338	3.61727	3.77682	3.70118	ABCC8	NA	NA	NA	6833	NA	NA	NA	ATP-binding cassette, sub-family C (CFTR/MRP), member 8	NA	NA	NA	TSS200	NA	NA	NA	17498541	Island	11	F	CGCTTGCGCCCACCTTCCAGATGTGGAGGCGCGTGCTCCCAGATGTTGCC
cg04457196	3.23321	0.00386166	0.109564	0.165609	-0.0560449	0.108047	0.1147	0.0922	0.1203	0.1125	0.1238	0.1701	0.2529	0.1052	0.1761	-0.0281829	0.977804	3.16943	3.14002	3.3721	3.09991	3.20483	3.12727	3.16795	3.21976	3.14241	3.31894	3.19626	FIGN	NA	NA	NA	55137	NA	NA	NA	fidgetin	NA	NA	NA	TSS1500	NA	NA	NA	164593264	Island	2	F	CGGGGCCCCCAGCACCAGCCAGAAAACGACTTGATCTGCTTAGAAGAGGC
cg00490655	3.04738	0.00596092	0.1167	0.211642	-0.0949418	0.154711	0.1122	0.0738	0.13	0.1127	0.1392	0.2108	0.3497	0.1241	0.2344	-0.0281829	0.977804	3.16943	3.14002	3.3721	3.09991	3.20483	3.12727	3.16795	3.21976	3.14241	3.31894	3.19626	FIGN	NA	NA	NA	55137	NA	NA	NA	fidgetin	NA	NA	NA	TSS1500	NA	NA	NA	164592854	N_Shore	2	R	TAGAGACGCGCCAGAGATTCATGGGCAGGGAGGGCTCAATGGCCGCGCCG
cg19156483	2.93795	0.00767331	0.171389	0.248912	-0.0775238	0.181309	0.1978	0.1324	0.168	0.1774	0.184	0.2159	0.359	0.1904	0.2953	-0.0281829	0.977804	3.16943	3.14002	3.3721	3.09991	3.20483	3.12727	3.16795	3.21976	3.14241	3.31894	3.19626	FIGN	NA	NA	NA	55137	NA	NA	NA	fidgetin	NA	NA	NA	TSS200	NA	NA	NA	164592571	N_Shore	2	R	CGGCGCTCTGCGCCTGCGCCCAGCCTCTGGCATGCTGGCTCCTTCCAAGC
cg03878133	3.29868	0.00330942	0.212867	0.298616	-0.0857489	0.254403	0.2202	0.1741	0.2403	0.1754	0.2483	0.2868	0.4091	0.2136	0.3352	-0.0281829	0.977804	3.16943	3.14002	3.3721	3.09991	3.20483	3.12727	3.16795	3.21976	3.14241	3.31894	3.19626	FIGN	NA	NA	NA	55137	NA	NA	NA	fidgetin	NA	NA	NA	TSS1500	NA	NA	NA	164593411	Island	2	R	CGCGAGAGGGGACCGCACACCTAGACACTTAGGATTTTATTTATTCACAG
cg15259986	3.05181	0.00590001	0.34841	0.435277	-0.0868665	0.334088	0.3508	0.3348	0.3706	0.3518	0.3855	0.3996	0.5765	0.3636	0.4512	-0.0281829	0.977804	3.16943	3.14002	3.3721	3.09991	3.20483	3.12727	3.16795	3.21976	3.14241	3.31894	3.19626	FIGN	NA	NA	NA	55137	NA	NA	NA	fidgetin	NA	NA	NA	TSS200	NA	NA	NA	164592561	N_Shore	2	R	CGCCTGCGCCCAGCCTCTGGCATGCTGGCTCCTTCCAAGCAGCTGTTTTG
cg01620164	-4.2144	0.000365253	0.749793	0.600772	0.149021	0.735845	0.7948	0.7306	0.8219	0.6659	0.6255	0.555	0.7272	0.5581	0.5381	-0.0281829	0.977804	3.16943	3.14002	3.3721	3.09991	3.20483	3.12727	3.16795	3.21976	3.14241	3.31894	3.19626	FIGN	NA	NA	NA	55137	NA	NA	NA	fidgetin	NA	NA	NA	Body	NA	NA	NA	164590272	N_Shelf	2	R	TTTAGCTCAATAGTCACCAGAGTCCAACCAGACGTGTATGTCGCGCAACG
cg13384150	3.99761	0.000618276	0.339678	0.419064	-0.0793865	0.369502	0.3336	0.304	0.3023	0.389	0.3686	0.4288	0.4525	0.4144	0.4311	-0.0285704	0.977499	8.47354	8.58035	8.48552	8.56878	7.88703	8.34943	8.21371	8.59129	8.37058	8.44986	8.39701	NBPF1	NA	NA	NA	55672	NA	NA	NA	neuroblastoma breakpoint family, member 1	NA	NA	NA	5'UTR	NA	NA	NA	16939173	N_Shore	1	F	CGCCACATGAGATGATCTAAGAAGCCAGCCAGCCAGCCAGACGCAGGGAA
cg13421038	3.40952	0.00254476	0.107391	0.17031	-0.0629191	0.136993	0.1134	0.0832	0.1115	0.0919	0.1514	0.1785	0.2303	0.1312	0.1602	-0.0285733	0.977497	6.93471	7.36581	7.28051	7.26977	7.48186	7.37851	7.14615	7.37844	7.46754	6.94689	7.26502	ULK1	NA	NA	NA	8408	NA	NA	NA	unc-51-like kinase 1 (C. elegans)	NA	NA	NA	Body	NA	NA	NA	132380696	Island	12	F	CGGCCTGGCCCACCTGTCTAGGCCGTGTGTTTGTTGACATTGCTCCTGCG
cg03887471	3.09254	0.00536721	0.228167	0.282817	-0.0546499	0.217869	0.252	0.2156	0.2162	0.2391	0.2578	0.2599	0.3247	0.2858	0.2859	0.0292075	0.976997	10.1165	9.85387	9.52909	9.85215	9.3288	9.63788	9.96206	9.61212	9.44519	10.0455	9.73832	PTPN12	NA	NA	NA	5782	NA	NA	NA	protein tyrosine phosphatase, non-receptor type 12	NA	NA	NA	5'UTR	Body	NA	NA	77168021	S_Shore	7	R	CGTAGGAAGTCGACTTCTGGTCTCACGCCTTCGGATCTGACCCCCTCACA
cg15945129	3.31985	0.00314783	0.0936955	0.144584	-0.0508884	0.0851336	0.1006	0.0936	0.1014	0.0877	0.102	0.1448	0.1969	0.0982	0.181	-0.0292991	0.976925	5.26893	4.2552	7.30649	7.0036	6.24261	5.71266	5.76319	5.79354	6.86365	5.86562	6.00755	C7orf58	NA	NA	NA	NA	NA	NA	NA	NA	NA	NA	NA	TSS1500	5'UTR	NA	NA	120629051		7	R	CGCAATTTGAATGGACATGGTTACTGTCAGGGTTTTTGCTTGAATTTGTT
cg10742225	-2.8335	0.0097407	0.765522	0.705321	0.0602007	0.758576	0.7866	0.7651	0.7506	0.7667	0.7218	0.7764	0.6503	0.7286	0.6495	0.0305084	0.975973	4.07304	4.05798	4.29365	4.34619	4.05587	4.00603	4.38083	4.10236	4.07833	4.27417	4.16684	KRT13	NA	NA	NA	3860	NA	NA	NA	keratin 13	NA	NA	NA	TSS1500	NA	NA	NA	39662980		17	F	TAGTGCCCCCAAGTTGTGACAACCAAAATGTTCCTAGACATTGTCAAACG
cg00534858	-3.38476	0.00269902	0.705303	0.644564	0.0607392	0.715091	0.7201	0.716	0.6783	0.697	0.7044	0.6225	0.6104	0.6273	0.6582	0.0308652	0.975692	5.30447	5.20764	5.3286	5.40157	5.44772	5.30654	5.49968	5.17937	5.37583	5.34249	5.33939	DBNDD1	NA	NA	NA	79007	NA	NA	NA	dysbindin (dystrobrevin binding protein 1) domain containing 1	NA	NA	NA	Body	NA	NA	NA	90074520	S_Shelf	16	F	CGTCCCAAGGGGCCTCAGCCCACCACGCACACCTCCCAGGACGTCCCAAG
cg24490542	3.46949	0.00220608	0.107368	0.165572	-0.0582034	0.11889	0.1211	0.0908	0.1078	0.0984	0.1366	0.1505	0.2575	0.1323	0.1509	0.0308723	0.975687	3.15822	3.11452	3.28456	3.12916	3.25729	3.06751	3.35308	3.1629	3.18205	3.18586	3.18951	CSMD2	NA	NA	NA	114784	NA	NA	NA	CUB and Sushi multiple domains 2	NA	NA	NA	Body	NA	NA	NA	34628784	Island	1	R	CAATTCAGTCCGATGCCGAGACATTCTCCAATCAGCTAAGCCAGAGACCG
cg09559021	3.06754	0.00568846	0.190388	0.257329	-0.0669411	0.20641	0.1922	0.1688	0.1989	0.1856	0.2122	0.2519	0.3519	0.2007	0.27	0.0308723	0.975687	3.15822	3.11452	3.28456	3.12916	3.25729	3.06751	3.35308	3.1629	3.18205	3.18586	3.18951	CSMD2	NA	NA	NA	114784	NA	NA	NA	CUB and Sushi multiple domains 2	NA	NA	NA	Body	NA	NA	NA	34630518	Island	1	F	GCCGCCTCTGCTGCTGTTGCTGGGCTGTGGGTTGCTCAGCGTCTCGGCCG
cg06780606	-2.88642	0.00863456	0.79502	0.733377	0.0616425	0.816658	0.7808	0.7608	0.8075	0.8094	0.7221	0.7974	0.6581	0.7604	0.7289	0.0323288	0.97454	3.74477	3.58029	3.74539	3.60632	3.69071	3.50349	3.9176	3.62732	3.57402	3.75929	3.67492	EDA	NA	NA	NA	1896	NA	NA	NA	ectodysplasin A	NA	NA	NA	3'UTR	NA	NA	NA	69257154		X	R	CGTCTCACCCTGACCCTTGAAGGGCCAAGCAGTGTGGTTGCTTAGAAAGG
cg01272599	3.46432	0.00223346	0.36744	0.443677	-0.0762369	0.37862	0.3965	0.3404	0.357	0.3647	0.4516	0.4343	0.4816	0.3717	0.4792	-0.0333392	0.973745	4.50968	4.41326	4.41769	4.62918	4.64321	4.376	4.58982	4.73378	4.37379	4.52428	4.52107	ZNF846	NA	NA	NA	162993	NA	NA	NA	zinc finger protein 846	NA	NA	NA	TSS1500	NA	NA	NA	9879855	S_Shore	19	R	CGCAGGAATTCCAGGCTGCAATGATCTATGACCGAGCCACTGCACTCCAG
cg10092878	5.05717	4.75e-05	0.15564	0.262009	-0.106369	0.172919	0.175	0.1218	0.1429	0.1656	0.2233	0.2502	0.3137	0.2125	0.3104	-0.0337138	0.97345	4.35966	3.8357	3.95645	4.02767	3.97576	3.95924	4.19905	3.94995	3.99968	4.03153	4.02947	MLXIPL	NA	NA	NA	51085	NA	NA	NA	MLX interacting protein-like	NA	NA	NA	1stExon	5'UTR	NA	NA	73038859	Island	7	F	GGGCTATGTTAATGAGGCCCGGCTGGCCAAGAGCTGTTCCCCGCGCTGCG
cg07737781	4.7606	9.7e-05	0.185293	0.26342	-0.0781266	0.209151	0.1909	0.1598	0.1753	0.1913	0.2404	0.2556	0.3052	0.2179	0.298	-0.0337138	0.97345	4.35966	3.8357	3.95645	4.02767	3.97576	3.95924	4.19905	3.94995	3.99968	4.03153	4.02947	MLXIPL	NA	NA	NA	51085	NA	NA	NA	MLX interacting protein-like	NA	NA	NA	1stExon	5'UTR	NA	NA	73038866	Island	7	F	GGGGGCGGGGCTATGTTAATGAGGCCCGGCTGGCCAAGAGCTGTTCCCCG
cg05007097	-2.97402	0.00706253	0.640403	0.578516	0.0618873	0.622318	0.6122	0.6481	0.669	0.6505	0.5878	0.6244	0.5366	0.5695	0.5742	-0.0337138	0.97345	4.35966	3.8357	3.95645	4.02767	3.97576	3.95924	4.19905	3.94995	3.99968	4.03153	4.02947	MLXIPL	NA	NA	NA	51085	NA	NA	NA	MLX interacting protein-like	NA	NA	NA	3'UTR	NA	NA	NA	73008007		7	R	ACGAGTCACCCAAGGTCACGGTGCTGGAGCACAGTGGCAGAGCAGGGACG
cg25563256	3.99053	0.000628977	0.257995	0.372628	-0.114633	0.289813	0.2929	0.249	0.2343	0.2239	0.2943	0.3679	0.4688	0.3111	0.4211	0.034079	0.973162	4.73716	4.54629	4.69862	4.84836	4.66378	4.65243	4.52678	4.75665	4.7187	4.86019	4.70089	FGF11	NA	NA	NA	2256	NA	NA	NA	fibroblast growth factor 11	NA	NA	NA	TSS1500	NA	NA	NA	7341641	N_Shore	17	F	GAAGTCAGAGCACTGGGCCGGTGGCTGGACCAGGCAGAGCGGCGGCAGCG
cg19056772	3.60822	0.00158292	0.253253	0.363955	-0.110702	0.310012	0.2695	0.2435	0.2572	0.186	0.2944	0.3366	0.4708	0.2846	0.4334	0.034079	0.973162	4.73716	4.54629	4.69862	4.84836	4.66378	4.65243	4.52678	4.75665	4.7187	4.86019	4.70089	FGF11	NA	NA	NA	2256	NA	NA	NA	fibroblast growth factor 11	NA	NA	NA	TSS1500	NA	NA	NA	7341616	N_Shore	17	F	TGGACCAGGCAGAGCGGCGGCAGCGGCAGCGGCTGTGGGAAGCTGAGGCG
cg24710655	3.38882	0.0026731	0.402222	0.467175	-0.0649532	0.441172	0.4213	0.3801	0.3649	0.4037	0.4289	0.466	0.5198	0.4409	0.4803	-0.0341097	0.973138	5.49772	5.40619	5.30367	5.51291	5.33756	5.52955	5.54315	5.30172	5.30125	5.36005	5.40938	SPATC1	NA	NA	NA	375686	NA	NA	NA	spermatogenesis and centriole associated 1	NA	NA	NA	1stExon	NA	NA	NA	145086714		8	R	TTGCCACTGCCCCAGGGCATGTCTCTACTCACCAATTATGAAGGGCTTCG
cg12167830	3.17081	0.0044708	0.0372005	0.126122	-0.0889216	0.0445667	0.0313	0.0261	0.0497	0.0343	0.0605	0.1821	0.2589	0.0384	0.0907	-0.0344519	0.972869	2.96467	2.94496	3.13193	3.00613	3.18631	2.89639	3.22064	3.16394	3.14268	2.79664	3.04543	PRKAA2	NA	NA	NA	5563	NA	NA	NA	protein kinase, AMP-activated, alpha 2 catalytic subunit	NA	NA	NA	1stExon	NA	NA	NA	57111108	Island	1	R	GATGGCTGAGAAGCAGAAGCACGACGGGCGGGTGAAGATCGGACACTACG
cg04876835	3.05142	0.00590532	0.0614754	0.145875	-0.0843997	0.065284	0.0537	0.0667	0.0827	0.0391	0.0881	0.2104	0.2673	0.0536	0.11	-0.0344519	0.972869	2.96467	2.94496	3.13193	3.00613	3.18631	2.89639	3.22064	3.16394	3.14268	2.79664	3.04543	PRKAA2	NA	NA	NA	5563	NA	NA	NA	protein kinase, AMP-activated, alpha 2 catalytic subunit	NA	NA	NA	1stExon	NA	NA	NA	57111099	Island	1	R	CGCGCCGAAGATGGCTGAGAAGCAGAAGCACGACGGGCGGGTGAAGATCG
cg17800654	3.50532	0.00202523	0.132035	0.197935	-0.0659001	0.132307	0.1306	0.1181	0.136	0.1431	0.1592	0.1959	0.2639	0.1346	0.2361	-0.0344816	0.972845	4.25506	4.19643	4.23505	4.28526	4.32568	4.23496	4.43522	4.37327	4.11817	4.12441	4.25835	DMRTA2	NA	NA	NA	63950	NA	NA	NA	DMRT-like family A2	NA	NA	NA	5'UTR	NA	NA	NA	50888590	Island	1	F	GGACGGAGACACAAGGACTCTGTCGCGGGCTCTGGCAGGGACGGGGAACG
cg12756396	3.01353	0.00644695	0.142872	0.211046	-0.0681742	0.157369	0.1493	0.1289	0.1498	0.129	0.1721	0.1939	0.3042	0.1566	0.2285	-0.0344816	0.972845	4.25506	4.19643	4.23505	4.28526	4.32568	4.23496	4.43522	4.37327	4.11817	4.12441	4.25835	DMRTA2	NA	NA	NA	63950	NA	NA	NA	DMRT-like family A2	NA	NA	NA	Body	NA	NA	NA	50886969	Island	1	R	CGGCCCTCAAGGGCCACAAACGCTACTGTCGCTGGAAGGACTGCCTGTGC
cg04455430	2.87836	0.00879484	0.194778	0.246341	-0.051563	0.197576	0.1944	0.1931	0.2037	0.1851	0.2102	0.2323	0.2996	0.1984	0.2912	-0.0344816	0.972845	4.25506	4.19643	4.23505	4.28526	4.32568	4.23496	4.43522	4.37327	4.11817	4.12441	4.25835	DMRTA2	NA	NA	NA	63950	NA	NA	NA	DMRT-like family A2	NA	NA	NA	Body	NA	NA	NA	50886920	Island	1	F	GGCCCTCAAGGGCCACAAACGCTACTGTCGCTGGAAGGACTGCCTGTGCG
cg06724305	3.60171	0.00160784	0.206073	0.265307	-0.0592344	0.214279	0.2266	0.1921	0.2182	0.1793	0.2399	0.2336	0.3183	0.2467	0.288	-0.0344816	0.972845	4.25506	4.19643	4.23505	4.28526	4.32568	4.23496	4.43522	4.37327	4.11817	4.12441	4.25835	DMRTA2	NA	NA	NA	63950	NA	NA	NA	DMRT-like family A2	NA	NA	NA	5'UTR	NA	NA	NA	50887944	Island	1	F	CGGTGAGGGCCTCCAGAGAGTGAGAGACAAAATGTATGTGGAATTTAGCT
cg05938958	-2.93477	0.00772958	0.70679	0.643161	0.0636296	0.717585	0.6934	0.725	0.716	0.6819	0.6555	0.6787	0.6097	0.6642	0.6077	0.0348822	0.97253	3.38286	3.78729	3.79013	3.436	3.44948	3.4528	3.66637	3.30631	3.82764	3.32212	3.5421	OR2L3	OR2L13	NA	NA	391192	284521	NA	NA	olfactory receptor, family 2, subfamily L, member 3	olfactory receptor, family 2, subfamily L, member 13	NA	NA	1stExon	5'UTR	NA	NA	248224887		1	F	GGTAGAAAATGTTTCTACATTTTCCCAGAGCAGATTCTCTGACTCACTCG
cg01701649	3.03423	0.0061454	0.528772	0.606543	-0.0777716	0.563767	0.5557	0.4819	0.5003	0.5422	0.5591	0.5846	0.6859	0.5841	0.6191	0.0350269	0.972416	8.9278	8.97578	8.34316	8.4263	8.22544	8.58448	8.60899	8.48271	8.52306	8.72382	8.58215	N4BP1	NA	NA	NA	9683	NA	NA	NA	NEDD4 binding protein 1	NA	NA	NA	Body	NA	NA	NA	48589954		16	F	TCTGTTCCCCCTCTAGACTTGTAAGGAGTCCAGGGCAGCAGAATTCATCG
cg11480800	3.07452	0.0055969	0.174556	0.23334	-0.0587843	0.163678	0.1818	0.1721	0.1748	0.1805	0.1766	0.221	0.3191	0.1949	0.2551	-0.0364656	0.971284	3.00411	3.23809	3.22954	3.0027	3.08162	2.92891	3.31131	3.14207	2.96234	3.19707	3.10978	PYGO1	NA	NA	NA	26108	NA	NA	NA	pygopus homolog 1 (Drosophila)	NA	NA	NA	TSS200	NA	NA	NA	55881075	Island	15	R	CGGAGTCGGGGAATCTGGATCCCCACATGCCCGCCGAGAACTCTCCAGCT
cg15759721	-2.91501	0.00808792	0.687908	0.606293	0.0816147	0.689035	0.6751	0.7446	0.7093	0.6215	0.6898	0.648	0.5566	0.5488	0.5883	-0.0367622	0.97105	8.35742	8.31335	8.03443	7.73308	7.71524	8.67894	8.47605	7.55147	7.34927	8.04688	8.02561	MIR21	NA	NA	NA	406991	NA	NA	NA	microRNA 21	NA	NA	NA	Body	NA	NA	NA	57918630		17	F	CGGGTAGCTTATCAGACTGATGTTGACTGTTGAATCTCATGGCAACACCA
cg13314614	3.15131	0.00467946	0.227072	0.285327	-0.0582556	0.240652	0.239	0.194	0.2151	0.2466	0.2497	0.2721	0.2935	0.2704	0.341	-0.0369106	0.970933	7.49453	7.82679	7.45552	7.29551	7.16711	7.58402	7.5098	7.33218	7.77733	7.00389	7.44467	DHRS3	NA	NA	NA	9249	NA	NA	NA	dehydrogenase/reductase (SDR family) member 3	NA	NA	NA	Body	NA	NA	NA	12655992	Island	1	F	CTGGCACCTTGCATCTCATTTACAGCTCCGGGTTCAGCCACAGGTCAGCG
cg01942127	3.04162	0.00604113	0.167015	0.224747	-0.0577322	0.174068	0.1745	0.1473	0.1794	0.1598	0.1781	0.2257	0.3049	0.1703	0.2448	-0.0372501	0.970666	3.52456	3.46712	3.71089	3.5906	3.6945	3.81162	3.46907	3.45165	3.76739	3.47184	3.59592	CACNA1D	NA	NA	NA	776	NA	NA	NA	calcium channel, voltage-dependent, L type, alpha 1D subunit	NA	NA	NA	1stExon	NA	NA	NA	53529259	Island	3	F	CGGTGAGCAGCCAGAGCCCGGGCACCCGCTGCCAAATCCGATCCTGTCAT
cg13757263	-3.04061	0.00605523	0.737935	0.673123	0.0648125	0.724993	0.7019	0.774	0.7741	0.7146	0.6994	0.7031	0.6253	0.7144	0.6235	-0.0372501	0.970666	3.52456	3.46712	3.71089	3.5906	3.6945	3.81162	3.46907	3.45165	3.76739	3.47184	3.59592	CACNA1D	NA	NA	NA	776	NA	NA	NA	calcium channel, voltage-dependent, L type, alpha 1D subunit	NA	NA	NA	Body	NA	NA	NA	53807593		3	R	CGTGGAGAATCTGCAAGGAGCCTGCCAGCAGAGATCTACAGCCACCTGGG
cg16909914	-3.20486	0.00412775	0.59612	0.526545	0.0695747	0.613743	0.5856	0.6087	0.6091	0.5635	0.5811	0.5417	0.4833	0.4913	0.5352	-0.0373566	0.970582	6.71351	6.71532	6.64266	6.5473	6.71221	6.73123	6.65225	6.72743	6.7155	6.4866	6.6644	ANKRD46	NA	NA	NA	157567	NA	NA	NA	ankyrin repeat domain 46	NA	NA	NA	5'UTR	NA	NA	NA	101554639		8	F	CGACTGAGAAACGGCAGAATGACTCATATGTGGGGTATTAGATGTATTTC
cg01684586	-3.01535	0.00641989	0.741847	0.682378	0.0594697	0.73744	0.7429	0.782	0.7413	0.7056	0.7068	0.7271	0.627	0.6807	0.6704	-0.0377679	0.970259	6.54612	6.11677	7.58914	6.72818	6.48355	6.95306	6.4272	6.68298	7.07301	6.27769	6.68777	IGFBP7	NA	NA	NA	3490	NA	NA	NA	insulin-like growth factor binding protein 7	NA	NA	NA	Body	NA	NA	NA	57910078		4	R	CGGCTCTGTGGTGTCCAAACCCTTGGGGTCCCATAGCCCTAGAGGAAGCC
cg03984758	-3.14988	0.00469523	0.829402	0.766156	0.0632453	0.844192	0.821	0.8362	0.8209	0.8247	0.8024	0.7993	0.6724	0.7922	0.7646	-0.0377679	0.970259	6.54612	6.11677	7.58914	6.72818	6.48355	6.95306	6.4272	6.68298	7.07301	6.27769	6.68777	IGFBP7	NA	NA	NA	3490	NA	NA	NA	insulin-like growth factor binding protein 7	NA	NA	NA	Body	NA	NA	NA	57944634		4	R	CGAGTTTTACCGCTTTCCCATCAGCTACACCAAGTAGTTTACTTGTGCAG
cg08116113	-3.13686	0.00484025	0.807865	0.747978	0.0598869	0.811618	0.8045	0.8117	0.8079	0.8037	0.7416	0.7989	0.677	0.777	0.7455	-0.037905	0.970151	3.5292	3.56245	3.69501	3.47694	3.51696	3.47064	3.80697	3.68972	3.52935	3.26883	3.55461	ALOXE3	NA	NA	NA	59344	NA	NA	NA	arachidonate lipoxygenase 3	NA	NA	NA	Body	NA	NA	NA	8014270	S_Shore	17	R	CGAGGCTAACCCAGTCTTTTTGGGGCAGTCAAGCCCTCAGGCATTCTCCT
cg27408184	-3.14981	0.00469596	0.81617	0.764776	0.0513937	0.812121	0.8011	0.8321	0.8263	0.8093	0.8009	0.7866	0.7045	0.7791	0.7528	-0.037905	0.970151	3.5292	3.56245	3.69501	3.47694	3.51696	3.47064	3.80697	3.68972	3.52935	3.26883	3.55461	ALOXE3	NA	NA	NA	59344	NA	NA	NA	arachidonate lipoxygenase 3	NA	NA	NA	Body	NA	NA	NA	8015494	S_Shore	17	F	CTCACCCTCATCTTTTCCTCTCCCATCAGGTCCTTGGGAATGAAGCTTCG
cg18299835	2.95312	0.00741052	0.176807	0.228082	-0.0512757	0.188699	0.1818	0.1494	0.1969	0.1673	0.1848	0.2171	0.2945	0.1892	0.2548	-0.0391139	0.969199	5.74486	5.63415	5.46872	6.10301	5.60374	5.97298	5.55448	5.38875	5.82857	5.78451	5.70838	NFIX	NA	NA	NA	4784	NA	NA	NA	nuclear factor I/X (CCAAT-binding transcription factor)	NA	NA	NA	3'UTR	NA	NA	NA	13207445	Island	19	F	CTCTGACCCTGTTTAGCCAACCGAACTGAAAAATCATTGCACTTTGACCG
cg09077934	3.45242	0.00229772	0.236727	0.330995	-0.0942675	0.320162	0.2611	0.2003	0.2025	0.1996	0.2717	0.309	0.4077	0.3154	0.3512	-0.0392307	0.969107	7.56039	7.80471	7.01764	7.021	7.06033	7.23515	7.46301	7.26988	7.31943	7.14198	7.28935	APBA2	NA	NA	NA	321	NA	NA	NA	amyloid beta (A4) precursor protein-binding, family A, member 2	NA	NA	NA	Body	NA	NA	NA	29407792	Island	15	F	CTGCTGGAAACAGGCACCATAACCTCGGCAGGGCTGAAAGGATTCCAACG
cg24937747	3.55445	0.00180072	0.169404	0.259742	-0.0903382	0.214406	0.1453	0.1415	0.1791	0.1667	0.1971	0.2831	0.3509	0.1817	0.2859	0.0394518	0.968933	3.66925	3.54735	3.67292	3.66011	3.59594	3.87411	3.58827	3.64264	3.55208	3.5033	3.6306	IRX4	NA	NA	NA	50805	NA	NA	NA	iroquois homeobox 4	NA	NA	NA	TSS200	NA	NA	NA	1882902	Island	5	F	GCGGCCACCGCTGCTCACTTTGTTACCCGGTTAGAAAAGTTTGCGGAGCG
cg17774559	4.25389	0.000331835	0.217884	0.317107	-0.0992227	0.227083	0.2194	0.2058	0.2255	0.2117	0.2563	0.2919	0.3892	0.2521	0.3961	0.0394518	0.968933	3.66925	3.54735	3.67292	3.66011	3.59594	3.87411	3.58827	3.64264	3.55208	3.5033	3.6306	IRX4	NA	NA	NA	50805	NA	NA	NA	iroquois homeobox 4	NA	NA	NA	Body	NA	NA	NA	1879698	Island	5	F	GAGAACAAGATGACGTGGCCGCCGCGGAACAAGTGCGCAGACGAGAAGCG
cg20138861	-3.15769	0.00461015	0.815713	0.763716	0.0519968	0.847578	0.8014	0.8008	0.8114	0.8174	0.7936	0.8071	0.7067	0.7649	0.7463	0.0402897	0.968274	5.39584	5.62004	5.57357	5.3084	5.76585	5.81368	5.07286	4.92207	6.41457	5.49037	5.53772	GPR160	NA	NA	NA	26996	NA	NA	NA	G protein-coupled receptor 160	NA	NA	NA	5'UTR	NA	NA	NA	169775992		3	F	CGAGCTTACTTCTCTCGTGTAGCAGGCCTGGGTGGGTATTTCAGGCCACT
cg14667837	-3.26775	0.00356003	0.136286	0.0840645	0.0522217	0.104653	0.1255	0.1682	0.1485	0.1347	0.0998	0.0545	0.1297	0.0718	0.0645	-0.0416804	0.967179	7.28908	7.27962	7.23429	7.13954	7.3889	7.17951	7.2792	7.34557	7.3004	7.21164	7.26477	ZNF430	NA	NA	NA	80264	NA	NA	NA	zinc finger protein 430	NA	NA	NA	TSS200	NA	NA	NA	21203469		19	R	GGTGAAGCGGACAGGGCGGCTTCCGGGTTTGGCGGGGCCTTTGTCCCTCG
cg10084644	3.77184	0.00106765	0.191443	0.281504	-0.0900611	0.202989	0.1964	0.1682	0.1962	0.1934	0.2526	0.2266	0.379	0.223	0.3263	-0.0419344	0.96698	5.08916	5.07147	4.80429	5.16148	5.38126	4.89414	5.06317	5.01322	5.39597	5.11554	5.09897	STAG3	GPC2	NA	NA	10734	221914	NA	NA	stromal antigen 3	glypican 2	NA	NA	TSS200	TSS1500	NA	NA	99775521	Island	7	F	CCTTCCGGGGGCGAAAGATTCCAGAAAAGCGCGGGAACGTACAAGACACG
cg00553149	3.28196	0.00344265	0.272466	0.351342	-0.0788759	0.267458	0.2799	0.2326	0.2778	0.3045	0.3053	0.326	0.4083	0.317	0.4001	-0.0419344	0.96698	5.08916	5.07147	4.80429	5.16148	5.38126	4.89414	5.06317	5.01322	5.39597	5.11554	5.09897	STAG3	GPC2	NA	NA	10734	221914	NA	NA	stromal antigen 3	glypican 2	NA	NA	1stExon	5'UTR	TSS1500	NA	99775558	Island	7	R	CTTGCGCACAGCGTGTCTTGTACGTTCCCGCGCTTTTCTGGAATCTTTCG
cg13210467	3.5389	0.00186901	0.42155	0.503785	-0.0822351	0.43133	0.4091	0.3949	0.3897	0.4827	0.4506	0.4984	0.5619	0.4678	0.5403	-0.0419344	0.96698	5.08916	5.07147	4.80429	5.16148	5.38126	4.89414	5.06317	5.01322	5.39597	5.11554	5.09897	STAG3	GPC2	NA	NA	10734	221914	NA	NA	stromal antigen 3	glypican 2	NA	NA	TSS200	TSS1500	NA	NA	99775443	Island	7	F	GCCCAGGGCCAGTAGCTATCGCGAGGTTTGGAAGTGTGCGAGCTGATGCG
cg09156233	3.59024	0.0016527	0.0399425	0.107804	-0.0678613	0.0469661	0.0338	0.0304	0.0442	0.0443	0.0635	0.0895	0.2145	0.0395	0.132	-0.0421332	0.966823	2.87358	2.92714	2.88162	3.1089	2.87147	2.90079	2.8795	2.89056	3.048	2.92958	2.93111	BMPR1B	NA	NA	NA	658	NA	NA	NA	bone morphogenetic protein receptor, type IB	NA	NA	NA	5'UTR	NA	NA	NA	95679705	Island	4	F	CGGGACCCGCAGGCACCCACCTGCCCCGGACGCCTCCCGAGACCCAGCCT
cg05440435	3.82509	0.00093882	0.113789	0.176522	-0.0627325	0.127346	0.1063	0.0969	0.1368	0.1016	0.1356	0.1667	0.247	0.1362	0.1971	-0.0422381	0.966741	3.25802	3.53358	3.5153	3.76269	3.36476	3.27874	3.62279	3.42118	3.52747	3.56344	3.4848	CA7	NA	NA	NA	766	NA	NA	NA	carbonic anhydrase VII	NA	NA	NA	TSS200	Body	NA	NA	66878687	Island	16	F	AGTGAGAGTCTGGGCCTGGGTCTGAGCGGGCTGGGCAATCAGGGGCTTCG
cg10373196	3.47721	0.00216582	0.118446	0.183539	-0.0650929	0.13767	0.1143	0.1005	0.1323	0.1075	0.1332	0.1633	0.2441	0.1382	0.2388	-0.0422381	0.966741	3.25802	3.53358	3.5153	3.76269	3.36476	3.27874	3.62279	3.42118	3.52747	3.56344	3.4848	CA7	NA	NA	NA	766	NA	NA	NA	carbonic anhydrase VII	NA	NA	NA	TSS200	Body	NA	NA	66878685	Island	16	F	CGCGAAGCCCCTGATTGCCCAGCCCGCTCAGACCCAGGCCCAGACTCTCA
cg01592687	-3.33722	0.00302104	0.568977	0.505253	0.0637237	0.568858	0.56	0.6059	0.5515	0.5586	0.5418	0.4509	0.5132	0.4953	0.525	-0.042713	0.966367	7.49899	7.26493	7.44218	7.53041	7.1613	7.41285	7.23466	7.39907	7.40819	7.42628	7.37789	ZBTB45	NA	NA	NA	84878	NA	NA	NA	zinc finger and BTB domain containing 45	NA	NA	NA	Body	NA	NA	NA	59026138	N_Shore	19	F	CTCTATGGGCATAGGCGAGGGGGGCCAGGACCCAGTGTCTCCCTGTGCCG
cg03215181	5.50594	1.63e-05	0.357772	0.464854	-0.107081	0.331359	0.3711	0.354	0.3509	0.3814	0.4099	0.4593	0.4906	0.4889	0.4756	-0.0431044	0.966059	3.57164	3.5293	3.98312	3.56131	3.64066	3.70966	3.72328	3.56675	3.78529	3.48086	3.65519	TRPC3	NA	NA	NA	7222	NA	NA	NA	transient receptor potential cation channel, subfamily C, member 3	NA	NA	NA	TSS1500	NA	NA	NA	122873487	S_Shore	4	R	TTTCCTGCAGCCAACTCTCCAAATTTGTCTCAAAAAGCATCACTTGTTCG
cg07512814	-2.83476	0.00971298	0.523212	0.439236	0.0839762	0.557336	0.5826	0.5604	0.4724	0.4432	0.4641	0.4949	0.4207	0.4288	0.3877	0.0431422	0.966029	8.72055	8.68018	9.05879	9.07278	8.79175	8.79605	8.65291	8.70925	8.72814	9.47361	8.8684	LDLR	NA	NA	NA	3949	NA	NA	NA	low density lipoprotein receptor	NA	NA	NA	Body	NA	NA	NA	11203661	S_Shore	19	R	GTGTATTCTCTTTTTTTGTTTCGATGACCTTGTTCCTGACTTGTTACTCG
cg02692893	-3.10198	0.00525056	0.581076	0.51111	0.0699667	0.593863	0.5432	0.5994	0.6369	0.5321	0.518	0.52	0.4566	0.5168	0.5441	0.0435939	0.965674	2.67191	2.40159	2.65258	2.65496	2.87131	2.82117	2.74459	2.53478	2.66786	2.50864	2.65294	ROPN1	NA	NA	NA	54763	NA	NA	NA	rhophilin associated tail protein 1	NA	NA	NA	5'UTR	NA	NA	NA	123708030	N_Shelf	3	F	CGTGACAAGTTCAGGGAACTGTAATTATGGAGCTCTAAAGTGGACAAAGC
cg02792655	3.46635	0.00222266	0.115372	0.167448	-0.0520762	0.130091	0.1126	0.1097	0.1087	0.1159	0.1209	0.1624	0.2294	0.1321	0.1924	-0.0438199	0.965496	2.81773	2.77025	2.81865	2.86037	2.84099	2.77106	2.81043	2.85529	2.83095	2.83308	2.82088	GPR98	NA	NA	NA	84059	NA	NA	NA	G protein-coupled receptor 98	NA	NA	NA	TSS1500	NA	NA	NA	89854364	Island	5	F	CGCCTGGCTGCTGGAAGAGTCCATTAGGGATGGCCAAGGCAGGGTGTTCC
cg11867257	3.12219	0.0050089	0.120722	0.197389	-0.0766666	0.138956	0.1284	0.0756	0.1302	0.1304	0.1268	0.1777	0.3113	0.1312	0.2398	-0.0438199	0.965496	2.81773	2.77025	2.81865	2.86037	2.84099	2.77106	2.81043	2.85529	2.83095	2.83308	2.82088	GPR98	NA	NA	NA	84059	NA	NA	NA	G protein-coupled receptor 98	NA	NA	NA	TSS1500	NA	NA	NA	89854334	Island	5	F	ACTCTTCCAGCAGCCAGGCGCCTAGGCTGACCTGCCTCGGCTTAGGAGCG
cg24708882	-3.20718	0.00410526	0.854098	0.790694	0.0634036	0.840916	0.8563	0.8625	0.8578	0.8529	0.8332	0.8319	0.6952	0.7806	0.8127	-0.0438199	0.965496	2.81773	2.77025	2.81865	2.86037	2.84099	2.77106	2.81043	2.85529	2.83095	2.83308	2.82088	GPR98	NA	NA	NA	84059	NA	NA	NA	G protein-coupled receptor 98	NA	NA	NA	Body	NA	NA	NA	90369235		5	F	AGAGACCTTATATATGCTACTTGCTTAAACTTTGACAAGCACTTAAAACG
cg23835677	3.01683	0.00639802	0.0499449	0.113198	-0.0632533	0.0639427	0.0462	0.0399	0.0424	0.0573	0.0574	0.0769	0.2506	0.0578	0.1232	0.0442719	0.96514	4.61347	4.50388	4.73265	4.59842	4.66619	4.53646	4.77668	4.59442	4.63274	4.59146	4.62464	FGFR3	NA	NA	NA	2261	NA	NA	NA	fibroblast growth factor receptor 3	NA	NA	NA	Body	NA	NA	NA	1796226	Island	4	R	CGCTGACGCGCACACCCACCCTTAGAAGTCCGGTCTCTCGCCTTGGCCGA
cg03874978	-2.88967	0.00857071	0.774048	0.719024	0.0550239	0.765701	0.7823	0.7704	0.7834	0.7685	0.7315	0.767	0.6593	0.7382	0.6991	0.0442719	0.96514	4.61347	4.50388	4.73265	4.59842	4.66619	4.53646	4.77668	4.59442	4.63274	4.59146	4.62464	FGFR3	NA	NA	NA	2261	NA	NA	NA	fibroblast growth factor receptor 3	NA	NA	NA	Body	NA	NA	NA	1800448	N_Shore	4	R	ATCTGAACTGCTTTTCAGGCTCATATGGGGTGCGGGGGCTACTGAGGACG
cg16872560	3.19408	0.00423346	0.10554	0.161352	-0.0558122	0.109857	0.1246	0.0715	0.1163	0.1056	0.1217	0.1682	0.226	0.1189	0.172	-0.0446846	0.964815	2.89832	3.05877	2.95234	2.98014	2.85643	2.70238	3.11297	3.01847	3.17267	2.717	2.94695	PPP1R9A	NA	NA	NA	55607	NA	NA	NA	protein phosphatase 1, regulatory subunit 9A	NA	NA	NA	5'UTR	1stExon	NA	NA	94536986	Island	7	F	CGGCCCTAGAGTTAATCCCATCAGCCGAGGTGAGGCACCTGTTACCCCGG
cg09643313	2.83664	0.00967143	0.112669	0.164541	-0.0518712	0.131051	0.1143	0.0897	0.118	0.1103	0.1164	0.1757	0.2443	0.1153	0.171	-0.0446846	0.964815	2.89832	3.05877	2.95234	2.98014	2.85643	2.70238	3.11297	3.01847	3.17267	2.717	2.94695	PPP1R9A	NA	NA	NA	55607	NA	NA	NA	protein phosphatase 1, regulatory subunit 9A	NA	NA	NA	TSS1500	5'UTR	NA	NA	94537893	S_Shore	7	F	CGGCTGCCTCTCAAGTTGGTGTTATTTATGTTTGTCTTTTGTGAGGGCAG
cg03641497	-3.27315	0.00351495	0.344586	0.268596	0.07599	0.356339	0.3631	0.3226	0.3191	0.3617	0.3313	0.3028	0.1682	0.2811	0.2596	-0.0446846	0.964815	2.89832	3.05877	2.95234	2.98014	2.85643	2.70238	3.11297	3.01847	3.17267	2.717	2.94695	PPP1R9A	NA	NA	NA	55607	NA	NA	NA	protein phosphatase 1, regulatory subunit 9A	NA	NA	NA	Body	NA	NA	NA	94876484		7	F	CGCTCAAATCATAAAGGAAGAGCTGCAAAGAGGGCAATAAAAAGTGTTTT
cg03041658	-3.19751	0.00419958	0.829033	0.751863	0.0771703	0.821102	0.8365	0.8269	0.8448	0.8158	0.7969	0.7727	0.6574	0.7719	0.7604	-0.0446846	0.964815	2.89832	3.05877	2.95234	2.98014	2.85643	2.70238	3.11297	3.01847	3.17267	2.717	2.94695	PPP1R9A	NA	NA	NA	55607	NA	NA	NA	protein phosphatase 1, regulatory subunit 9A	NA	NA	NA	Body	NA	NA	NA	94543948		7	F	CGAGATGGAATTATGCCTTCATTTTCAGGAATTTTTCAAAATGAAAGGAT
cg14917846	-3.78233	0.00104097	0.804867	0.744349	0.0605185	0.757522	0.8201	0.8241	0.8212	0.8015	0.7111	0.7319	0.7456	0.7449	0.7884	-0.0446896	0.964811	8.43595	8.4571	8.4273	8.52984	8.43493	8.63582	8.41033	8.32916	8.43258	8.46189	8.45549	SH3GL1	NA	NA	NA	6455	NA	NA	NA	SH3-domain GRB2-like 1	NA	NA	NA	Body	NA	NA	NA	4391454		19	F	CGGGATTCTGAGTCAGAGACAAACTTTTAGCCGAACTTTCAGCCCTTGAC
cg21790626	3.43426	0.0023993	0.0461959	0.0973584	-0.0511625	0.0407105	0.0736	0.0216	0.0545	0.0406	0.0623	0.073	0.1761	0.0516	0.1238	0.0456079	0.964089	6.42184	6.37085	6.28363	5.62204	6.98172	5.60691	7.85241	5.91849	6.44737	5.95578	6.3461	ZNF154	NA	NA	NA	7710	NA	NA	NA	zinc finger protein 154	NA	NA	NA	5'UTR	1stExon	NA	NA	58220494	Island	19	F	CGCCTTCGTGGCCCCAACTCGGCGCTCTGCTATCTCTGATCCGGTGAACA
cg27049766	2.94102	0.00761947	0.109334	0.195577	-0.0862435	0.071789	0.1572	0.0633	0.1618	0.0926	0.2109	0.1673	0.2703	0.0938	0.2356	0.0456079	0.964089	6.42184	6.37085	6.28363	5.62204	6.98172	5.60691	7.85241	5.91849	6.44737	5.95578	6.3461	ZNF154	NA	NA	NA	7710	NA	NA	NA	zinc finger protein 154	NA	NA	NA	5'UTR	1stExon	NA	NA	58220516	Island	19	F	CCATTTTAGCTTCTCTGAGGTGTGTTCACCGGATCAGAGATAGCAGAGCG
cg11294513	3.17638	0.00441279	0.149335	0.238634	-0.0892989	0.111072	0.2175	0.0987	0.2242	0.0953	0.2275	0.1749	0.3102	0.1787	0.3018	0.0456079	0.964089	6.42184	6.37085	6.28363	5.62204	6.98172	5.60691	7.85241	5.91849	6.44737	5.95578	6.3461	ZNF154	NA	NA	NA	7710	NA	NA	NA	zinc finger protein 154	NA	NA	NA	Body	NA	NA	NA	58220295	Island	19	F	CGCCGCACTCACCTGAGTTGGCGTCCTCAGAGTGGCCGCTGCCATCAGAC
cg08668790	3.03588	0.006122	0.165722	0.251714	-0.085992	0.132004	0.2311	0.1359	0.2145	0.1151	0.2766	0.1764	0.3224	0.1742	0.3089	0.0456079	0.964089	6.42184	6.37085	6.28363	5.62204	6.98172	5.60691	7.85241	5.91849	6.44737	5.95578	6.3461	ZNF154	NA	NA	NA	7710	NA	NA	NA	zinc finger protein 154	NA	NA	NA	TSS200	NA	NA	NA	58220662	S_Shore	19	F	ACCTCGGGATCTATGAAAACTACATTACCTAGAATGCTCTGCGTTGAACG
cg26465391	3.15735	0.00461391	0.254283	0.334979	-0.080696	0.245977	0.2923	0.2221	0.2749	0.2362	0.3545	0.2676	0.4288	0.2731	0.3509	0.0456079	0.964089	6.42184	6.37085	6.28363	5.62204	6.98172	5.60691	7.85241	5.91849	6.44737	5.95578	6.3461	ZNF154	NA	NA	NA	7710	NA	NA	NA	zinc finger protein 154	NA	NA	NA	TSS200	NA	NA	NA	58220773	S_Shore	19	F	GGGCGAAGTCCCTCCACTGCCCTAGGACTTGGATAAGCCATTTCTCATCG
cg21552290	-3.36589	0.00282258	0.850769	0.79995	0.0508188	0.831563	0.8598	0.8818	0.8306	0.85	0.8196	0.8223	0.7532	0.8178	0.7869	0.0457972	0.96394	7.57085	7.66876	8.34272	7.98852	8.66167	8.0508	8.08836	8.07776	8.32677	7.7307	8.05069	GABBR1	NA	NA	NA	2550	NA	NA	NA	gamma-aminobutyric acid (GABA) B receptor, 1	NA	NA	NA	Body	NA	NA	NA	29578423		6	R	ATCAAGACACCAGGACATCTGGGAAACCCAAATGGAGTTTCCATTTCCCG
cg04379738	3.58473	0.00167468	0.155226	0.212322	-0.0570956	0.183523	0.1621	0.1333	0.131	0.1662	0.1872	0.2278	0.2437	0.166	0.2369	-0.0461334	0.963676	4.77022	4.49173	4.35328	4.16536	4.33761	4.26534	4.34313	4.47686	4.46348	4.54189	4.42089	POLE2	NA	NA	NA	5427	NA	NA	NA	polymerase (DNA directed), epsilon 2, accessory subunit	NA	NA	NA	TSS1500	NA	NA	NA	50155174	Island	14	F	AGTCCTGCAATGTCTAGGGCAGCGGTGAGAGCGCTGTGGCTGGCTCAACG
cg12598340	3.35335	0.00290777	0.290586	0.378812	-0.0882255	0.328165	0.2796	0.2618	0.3151	0.2682	0.3881	0.3734	0.4438	0.2729	0.4159	0.0461376	0.963672	4.16792	4.0817	3.89545	4.20636	4.06265	4.01917	4.16244	4.13008	3.97097	4.15293	4.08497	TMEM54	NA	NA	NA	113452	NA	NA	NA	transmembrane protein 54	NA	NA	NA	TSS1500	NA	NA	NA	33367416	S_Shore	1	F	GCGCCTTTTTCAGCGTGGAAGACAAGACTCGCGGGCGCTAAAGGCAAGCG
cg27515201	-2.87962	0.00876956	0.756759	0.698072	0.0586868	0.750877	0.759	0.7812	0.7438	0.7489	0.7113	0.7486	0.6267	0.7172	0.6865	0.0461376	0.963672	4.16792	4.0817	3.89545	4.20636	4.06265	4.01917	4.16244	4.13008	3.97097	4.15293	4.08497	TMEM54	NA	NA	NA	113452	NA	NA	NA	transmembrane protein 54	NA	NA	NA	Body	NA	NA	NA	33363113	N_Shelf	1	R	TATCTGGTCACAACCGTGGCTACCATTCATTGAGCAGTTGCTACAGACCG
cg14609289	-3.1605	0.00457996	0.638485	0.579381	0.0591042	0.641874	0.6464	0.6475	0.6395	0.6172	0.5954	0.6229	0.545	0.5557	0.5778	0.0463534	0.963502	6.64652	6.96182	6.94902	7.13606	7.03038	6.94512	6.88741	6.81666	7.33653	6.76972	6.94792	ENGASE	NA	NA	NA	64772	NA	NA	NA	endo-beta-N-acetylglucosaminidase	NA	NA	NA	3'UTR	NA	NA	NA	77083037		17	F	CGTGGGCCAGCCCCAGCTGCTCCGTGTTTCCTGGCGTTGGCAATTTACTG
cg05204798	2.86662	0.00903355	0.0597475	0.139976	-0.0802286	0.0827139	0.0575	0.0244	0.0793	0.0548	0.0677	0.1679	0.2731	0.0634	0.1278	-0.0466619	0.96326	3.46334	3.87964	4.28177	3.5593	3.8013	4.10075	3.61073	3.67486	3.60172	3.94177	3.79152	MPPED2	NA	NA	NA	744	NA	NA	NA	metallophosphoesterase domain containing 2	NA	NA	NA	1stExon	5'UTR	NA	NA	30607888	Island	11	F	GAGCTGTGCTCCTTTGACCCCAGTGGCAGTCCCTGTCACTGCACCGCTCG
cg01438090	-4.15625	0.000420681	0.819267	0.744597	0.0746699	0.812259	0.8827	0.8133	0.7847	0.8035	0.7506	0.7388	0.7255	0.7646	0.7435	-0.0466619	0.96326	3.46334	3.87964	4.28177	3.5593	3.8013	4.10075	3.61073	3.67486	3.60172	3.94177	3.79152	MPPED2	NA	NA	NA	744	NA	NA	NA	metallophosphoesterase domain containing 2	NA	NA	NA	Body	NA	NA	NA	30502936		11	R	CGCTGATTGCACTGTCAAGAAGGAAAATACTGTTTGAAAAGACAACAGGA
cg05798059	-3.23974	0.00380284	0.83905	0.773836	0.0652146	0.827222	0.8408	0.8694	0.8447	0.8131	0.8129	0.8154	0.693	0.7881	0.7598	-0.0466619	0.96326	3.46334	3.87964	4.28177	3.5593	3.8013	4.10075	3.61073	3.67486	3.60172	3.94177	3.79152	MPPED2	NA	NA	NA	744	NA	NA	NA	metallophosphoesterase domain containing 2	NA	NA	NA	Body	NA	NA	NA	30444984		11	R	GCACCTTCTGCAGGGATTACAGCTTGGAAGCCTTGGGGCAGCTGTGCTCG
cg17976873	-3.23993	0.00380114	0.647885	0.56662	0.0812648	0.611938	0.6638	0.6092	0.6566	0.6979	0.6264	0.5593	0.5622	0.5622	0.5229	0.046978	0.963011	4.88194	4.9225	5.31608	5.04117	5.02951	4.92856	4.91851	5.34418	5.2397	4.78462	5.04068	REM2	NA	NA	NA	161253	NA	NA	NA	RAS (RAD and GEM)-like GTP binding 2	NA	NA	NA	TSS200	NA	NA	NA	23352295	N_Shelf	14	F	GTCCCACCCCCTGATGAGGTCACACATGCTAATGAGCAGTGATGTCAGCG
cg24129115	-4.23299	0.000349123	0.841834	0.748778	0.0930556	0.811993	0.8636	0.799	0.8526	0.882	0.8015	0.7814	0.7252	0.7127	0.723	0.046978	0.963011	4.88194	4.9225	5.31608	5.04117	5.02951	4.92856	4.91851	5.34418	5.2397	4.78462	5.04068	REM2	NA	NA	NA	161253	NA	NA	NA	RAS (RAD and GEM)-like GTP binding 2	NA	NA	NA	1stExon	5'UTR	NA	NA	23352488	N_Shelf	14	F	CGCACACTGATGCACACGGACCTGGACACAGACATGGACATGGACACAGA
cg20293716	3.17054	0.0044736	0.224172	0.301329	-0.0771571	0.275754	0.232	0.1999	0.1974	0.2158	0.2689	0.2486	0.3612	0.2407	0.3873	-0.0472826	0.962771	9.30053	9.1402	9.07789	10.0114	9.60838	9.57865	9.41765	9.66532	9.38563	9.04619	9.42319	DIRC2	NA	NA	NA	84925	NA	NA	NA	disrupted in renal carcinoma 2	NA	NA	NA	Body	NA	NA	NA	122514443	Island	3	F	ACACAACCCCTATGCCGGGGCCAAGGGAGGCGGCTGGCAGGCCTGGAGCG
cg04653021	2.83736	0.00965578	0.374254	0.435171	-0.0609175	0.406284	0.4181	0.3503	0.3744	0.3221	0.3947	0.4101	0.4904	0.417	0.4636	-0.0472826	0.962771	9.30053	9.1402	9.07789	10.0114	9.60838	9.57865	9.41765	9.66532	9.38563	9.04619	9.42319	DIRC2	NA	NA	NA	84925	NA	NA	NA	disrupted in renal carcinoma 2	NA	NA	NA	Body	NA	NA	NA	122514541	S_Shore	3	R	CGGAGGGTTCCTAAGTCAGAAATGGAATGCTAGCAACACTCTATCACCTC
cg12451153	3.42998	0.00242385	0.08344	0.135702	-0.0522625	0.108821	0.0714	0.0916	0.0589	0.0864	0.0877	0.1542	0.1688	0.0997	0.1682	-0.0474641	0.962629	3.28613	3.20916	3.45644	3.33309	3.22505	3.19555	3.21352	3.24455	3.34432	3.49365	3.30015	CACNG2	NA	NA	NA	10369	NA	NA	NA	calcium channel, voltage-dependent, gamma subunit 2	NA	NA	NA	TSS1500	NA	NA	NA	37099549	Island	22	F	GCAGGGAGCTGTCCGGTTCAGCACCACCCGTAATGCAGTAGGTGGGAGCG
cg00008033	4.72297	0.000106276	0.134071	0.206793	-0.0727219	0.119741	0.1554	0.116	0.1448	0.1344	0.1727	0.2141	0.2419	0.1665	0.2389	-0.0475449	0.962565	6.64132	6.57467	6.50239	6.34525	6.44264	6.58741	6.58353	6.45015	6.60949	6.25608	6.49929	ZNF613	NA	NA	NA	79898	NA	NA	NA	zinc finger protein 613	NA	NA	NA	TSS1500	NA	NA	NA	52429980		19	R	CGGGGCTTTCGGAGAACCAAGTGCCTAAAATTCTGGAAGGAATAAATAAG
cg19969694	-3.44127	0.00235957	0.831788	0.772817	0.0589709	0.847133	0.8444	0.8362	0.817	0.8143	0.8019	0.8125	0.7028	0.7649	0.782	-0.0476158	0.962509	7.67795	7.54526	7.54596	7.52703	7.46393	7.65858	7.51108	7.42443	7.3875	7.75785	7.54996	VPS18	NA	NA	NA	57617	NA	NA	NA	vacuolar protein sorting 18 homolog (S. cerevisiae)	NA	NA	NA	TSS1500	NA	NA	NA	41185800	N_Shore	15	F	GAGAACAAGACGGAAAATGTCTCTTGCCTGGTGGGGCGTACCCAGCGACG
cg08223924	-3.41146	0.00253309	0.766588	0.707748	0.0588401	0.758481	0.7562	0.7737	0.7602	0.7843	0.7168	0.7546	0.6785	0.6745	0.7143	-0.0476267	0.962501	5.61991	6.43548	8.35696	6.10187	5.69908	5.91636	7.22648	5.91219	5.80691	7.21882	6.42941	ELANE	NA	NA	NA	1991	NA	NA	NA	elastase, neutrophil expressed	NA	NA	NA	Body	NA	NA	NA	855922	Island	19	R	GGAGGGACTTCCCAACCCTGACAGGCGGCGGGCAGGTGGGCAGGGCCTCG
cg02487452	-3.23228	0.00387014	0.780042	0.722999	0.0570421	0.77377	0.7493	0.8101	0.7671	0.8	0.7255	0.7717	0.7123	0.6803	0.7253	-0.0476267	0.962501	5.61991	6.43548	8.35696	6.10187	5.69908	5.91636	7.22648	5.91219	5.80691	7.21882	6.42941	ELANE	NA	NA	NA	1991	NA	NA	NA	elastase, neutrophil expressed	NA	NA	NA	Body	NA	NA	NA	855899	Island	19	R	ACAGGCACCGTGGCTAGACCCTAGGAGGGACTTCCCAACCCTGACAGGCG
cg12966876	-3.22585	0.00392911	0.649668	0.557746	0.0919225	0.63772	0.6294	0.6617	0.7019	0.6177	0.639	0.5654	0.519	0.5115	0.5538	0.0483107	0.961963	3.15875	3.03061	3.21657	3.21517	3.17928	3.1633	3.1562	3.14071	3.23913	3.11396	3.16137	ACOXL	NA	NA	NA	55289	NA	NA	NA	acyl-CoA oxidase-like	NA	NA	NA	Body	NA	NA	NA	111873850	N_Shore	2	F	CGATCAAAGGTCTTTTCAGTACTGATTTGATGATGCTTAACCACAGTGTG
cg03022541	-3.27598	0.00349153	0.801496	0.741674	0.0598217	0.792663	0.7966	0.8183	0.7934	0.8065	0.7394	0.7936	0.6809	0.756	0.7385	-0.0483426	0.961937	4.73475	4.71103	4.55891	4.65263	4.54552	4.69081	4.99539	4.54054	4.47305	4.4807	4.63833	DNAJB8	NA	NA	NA	165721	NA	NA	NA	DnaJ (Hsp40) homolog, subfamily B, member 8	NA	NA	NA	TSS1500	NA	NA	NA	128186859		3	R	TGCAGAGGAGTTTCCCTTCTGCAAAGGGTTCAGGCTAGTCTCCTTCCACG
cg17339147	2.83283	0.00975563	0.17372	0.226578	-0.052858	0.177025	0.1762	0.1413	0.1935	0.1806	0.1831	0.226	0.3003	0.1694	0.2541	0.0483567	0.961926	2.99411	3.11885	2.92061	2.95843	2.82297	2.99531	2.74545	3.01436	3.04936	3.02613	2.96456	WNT2	NA	NA	NA	7472	NA	NA	NA	wingless-type MMTV integration site family member 2	NA	NA	NA	TSS200	NA	NA	NA	116963500	Island	7	F	CGCGAATACAGGAACCTTTAGGGAAGCTCCAGGCCAAAGAGCATCCGTGG
cg06987468	2.94029	0.00763216	0.260021	0.324056	-0.064035	0.268934	0.268	0.232	0.2615	0.2697	0.2807	0.3126	0.4137	0.2694	0.3439	0.0483567	0.961926	2.99411	3.11885	2.92061	2.95843	2.82297	2.99531	2.74545	3.01436	3.04936	3.02613	2.96456	WNT2	NA	NA	NA	7472	NA	NA	NA	wingless-type MMTV integration site family member 2	NA	NA	NA	TSS200	NA	NA	NA	116963502	Island	7	F	GCCCACGGATGCTCTTTGGCCTGGAGCTTCCCTAAAGGTTCCTGTATTCG
cg20939114	-3.00367	0.00659552	0.235155	0.175726	0.0594284	0.215741	0.1904	0.2817	0.2436	0.2443	0.233	0.1669	0.151	0.1336	0.1942	0.0489008	0.961498	9.66875	9.92926	9.60745	9.48923	9.41717	9.53772	9.6089	9.79451	9.48871	9.70312	9.62448	PITPNC1	NA	NA	NA	26207	NA	NA	NA	phosphatidylinositol transfer protein, cytoplasmic 1	NA	NA	NA	Body	NA	NA	NA	65471507		17	R	GACGCCTACCGAGCTGGGTACAACATTGGTTTGTTTCATAAAACAGCCCG
cg10313947	3.54049	0.00186188	0.24078	0.303308	-0.0625274	0.246386	0.2745	0.2149	0.1974	0.2708	0.2751	0.2916	0.3292	0.2966	0.3241	0.0492163	0.96125	4.76852	5.11919	4.94018	5.04687	4.87988	4.96405	5.09756	4.80497	5.05586	4.85201	4.95291	VSIG2	NA	NA	NA	23584	NA	NA	NA	V-set and immunoglobulin domain containing 2	NA	NA	NA	TSS1500	NA	NA	NA	124622815		11	R	CGCTTTCTGCTGGAGCTTGAGTGCTCCCGGCTAGGGGGTACGTGTACCTC
cg24426391	-2.87172	0.00892921	0.498729	0.317693	0.181036	0.413717	0.6488	0.4125	0.3985	0.6202	0.4135	0.4131	0.437	0.1485	0.1764	-0.0493781	0.961123	8.14215	7.78904	7.81031	7.95664	7.50966	7.82728	7.82733	7.89974	7.78404	7.84224	7.83884	HTATIP2	NA	NA	NA	10553	NA	NA	NA	HIV-1 Tat interactive protein 2, 30kDa	NA	NA	NA	TSS1500	NA	NA	NA	20384886	N_Shore	11	F	TAGCCTCTCTTGGGTGTCACTGTCCCTACATAAACATACACACACACACG
cg08328671	3.64811	0.00143832	0.150934	0.206903	-0.0559687	0.156928	0.1703	0.1167	0.1442	0.1666	0.1728	0.1828	0.2527	0.1867	0.2395	-0.0494777	0.961044	4.11733	4.06908	4.43714	4.19612	4.12696	3.97484	4.58781	4.2005	4.15147	4.00489	4.18661	BDKRB2	NA	NA	NA	624	NA	NA	NA	bradykinin receptor B2	NA	NA	NA	1stExon	5'UTR	NA	NA	96671262		14	R	CGCTCCCTGGTACTGCGGGGCAGCCTGATGTCCCCACCGTCCCCACCGTC
cg18424965	3.09399	0.00534913	0.227764	0.279705	-0.0519408	0.227212	0.2066	0.2444	0.2233	0.2374	0.2668	0.2566	0.2949	0.3053	0.275	-0.0494777	0.961044	4.11733	4.06908	4.43714	4.19612	4.12696	3.97484	4.58781	4.2005	4.15147	4.00489	4.18661	BDKRB2	NA	NA	NA	624	NA	NA	NA	bradykinin receptor B2	NA	NA	NA	TSS1500	NA	NA	NA	96670634		14	F	GAAGCTGTCCTGTTTCCTGGGTACGGGTGTTTGCGCTCCCCTGAGACACG
cg13515881	3.09085	0.00538841	0.444347	0.513954	-0.069607	0.404444	0.432	0.4604	0.4791	0.4458	0.458	0.5165	0.5214	0.5847	0.4891	-0.0494777	0.961044	4.11733	4.06908	4.43714	4.19612	4.12696	3.97484	4.58781	4.2005	4.15147	4.00489	4.18661	BDKRB2	NA	NA	NA	624	NA	NA	NA	bradykinin receptor B2	NA	NA	NA	TSS1500	NA	NA	NA	96670628		14	R	CCTGAGCCTTGACATGGGAGAAACCTCCGCCATACATCTCCGAAGAAACG
cg23953697	3.25397	0.0036775	0.0594951	0.111843	-0.0523482	0.0662342	0.0657	0.0454	0.0584	0.0617	0.0863	0.0968	0.1599	0.0663	0.15	-0.0498329	0.960765	3.46259	3.82705	3.61054	4.18678	3.59611	3.66997	3.62432	3.36456	3.53378	3.30631	3.6182	PCDHA7	PCDHA12	PCDHA6	PCDHAC1	56141	56137	56142	56135	protocadherin alpha 7	protocadherin alpha 12	protocadherin alpha 6	protocadherin alpha subfamily C, 1	Body	TSS200	NA	NA	140306208	Island	5	F	GGGCAGCCGTCTGGGAAAGCGGAGCCGGCCGGGTGTTGAGGAGCGCAGCG
cg21537235	3.87267	0.000836799	0.0831608	0.171699	-0.0885385	0.0888008	0.071	0.0621	0.0965	0.0974	0.11	0.1753	0.2555	0.0975	0.2203	-0.0498329	0.960765	5.72907	5.88991	6.00229	5.87044	5.99906	5.6525	5.85885	5.78196	5.641	5.6009	5.8026	PCDHAC2	PCDHA7	PCDHA12	PCDHA6	56134	56141	56137	56142	protocadherin alpha subfamily C, 2	protocadherin alpha 7	protocadherin alpha 12	protocadherin alpha 6	1stExon	Body	NA	NA	140346394	Island	5	R	GTGGCTATGGAGCAGGCGGGCACCAGACCTGCGGCGACAGAGCATCCACG
cg12832313	3.13219	0.00489329	0.087628	0.138056	-0.0504279	0.0936975	0.102	0.075	0.0863	0.0811	0.094	0.1438	0.1839	0.0912	0.1774	-0.0498329	0.960765	5.72907	5.88991	6.00229	5.87044	5.99906	5.6525	5.85885	5.78196	5.641	5.6009	5.8026	PCDHAC2	PCDHA7	PCDHA12	PCDHA6	56134	56141	56137	56142	protocadherin alpha subfamily C, 2	protocadherin alpha 7	protocadherin alpha 12	protocadherin alpha 6	1stExon	TSS200	Body	5'UTR	140346236	Island	5	R	GGGAGGGCCTACGGAGGGAGCGGCCCCAGGCGCTTTCTAGAGCGTGAGCG
[truncated: 4,296 more rows]
[truncated: 14 more columns]

## Sheet: sTable 4S
Supplemental table 4S: Overview probes previosly shown to display age-related differential methylation
[truncated: 7,483 more rows]

## Sheet: sTable 5S
Supplemental table 5S: primers used for pyrosequencing and qPRC validation analysis
[truncated: 14 more rows]
